# Supplementary material for: Extracellular peptidases of the cereal pathogen Fusarium graminearum
Source: Front Plant Sci. 2015 Nov 6;6:962. doi: 10.3389/fpls.2015.00962 (PMC4645717; doi:10.3389/fpls.2015.00962)
Supplement: Table S1 — Peptidase microarray data. [file Table1.XLSX]

## Sheet: S1 - peptidase microarray data
					Protease Dendrogram order	1	2	3	4	5	6	7	8	9	10	11	12	13	14	15	16	17	18	19	20	21	22	23	24	25	26	27	28	29	30	31	32	33	34	35	36	37	38	39	40	41	42	43	44
					Peptidase clusters	P7	P7	P7	P7	P7	P7	P7	P7	P7	P7	P7	P7	P7	P7	P7	P7	P7	P7	P7	P7	P7	P7	P7	P7	P7	P7	P7	P7	P7	P7	P7	P7	P7	P7	P7	P7	P7	P7	P7	P7	P7	P7	P7	P7
					Protein ID	FGSG_09635	FGSG_07406	FGSG_07077	FGSG_00186	FGSG_08454	FGSG_12424	FGSG_13058	FGSG_10292	FGSG_06801	FGSG_05095	FGSG_06865	FGSG_09725	FGSG_02640	FGSG_06147	FGSG_09984	FGSG_06094	FGSG_02563	FGSG_09309	FGSG_05902	FGSG_05278	FGSG_09440	FGSG_07897	FGSG_10358	FGSG_09638	FGSG_09598	FGSG_11102	FGSG_06816	FGSG_01659	FGSG_05052	FGSG_11299	FGSG_12231	FGSG_11049	FGSG_05471	FGSG_12839	FGSG_05900	FGSG_10738	FGSG_06803	FGSG_04397	FGSG_10040	FGSG_00925	FGSG_01095	FGSG_02584	FGSG_13389	FGSG_06836
Array Dendrogram order	Array ID	invitro-inplanta?	Description	Array Clusters	MEROPS family	C13.005_1	M22.UPW_1	S09.A24_1	S33.UPW_1	S10.016_1	S33.UPW_5	C15.UPW_1	C19.UPW_8	C48.UPW_2	S01.434_2	M03.006_1	S16.UPW_1	C19.A65_1	C44.UPW_2	C26.UPW_5	T05.001_1	M16.971_1	M24.026_1	M16.013_1	C44.001_1	C56.972_1	C26.UPW_3	C26.957_1	C26.UPW_4	M67.UNA_1	S33.UPW_3	M41.UPW_1	S33.UPW_12	M20.A16_2	S09.UNW_5	T03.UPW_1	S09.UNW_4	A01.UPA_3	M48.UPA_1	M16.A04_1	M67.973_1	T01.984_1	A01.077_1	M24.UPB_2	M28.007_1	S09.012_1	M67.UPA_1	M01.UPW_1	S33.008_1
1	FG10_H3	in vitro	FG10_2SM_plus-trichodiene_3	A1		7.99332	8.69561	8.96392	8.52328	8.10982	10.3968	9.99978	8.84421	8.3576	8.3299	8.41734	8.97822	8.9565	7.09688	8.36578	8.89935	7.28191	7.93191	8.08863	9.14692	9.67691	9.34347	9.88542	10.3535	8.63522	9.18583	8.41305	10.4493	9.14435	9.34549	8.57916	8.51042	9.68721	9.80238	11.0163	9.95262	9.93294	9.93774	9.86699	9.41813	10.1635	10.1821	9.51277	9.87307
2	FG10_H1	in vitro	FG10_2SM_plus-trichodiene_1	A1		7.82402	8.46565	8.97457	8.5484	7.88718	10.2081	9.65416	8.98512	8.38695	8.10001	8.38399	9.71402	9.01584	7.19291	8.22319	8.98266	7.55047	7.91472	8.01989	9.5832	9.62753	9.57239	10.1874	10.2927	8.55623	9.35844	8.62909	10.2467	8.89591	9.13585	8.78836	8.40899	9.37875	10	10.9578	9.86783	9.79501	10.3724	10.1516	9.78744	10.4073	9.94205	9.3385	10.0206
3	FG10_H2	in vitro	FG10_2SM_plus-trichodiene_2	A1		7.8288	8.50283	9.03869	8.6361	7.99673	10.3221	9.81058	8.96895	8.47986	8.20788	8.31317	9.55074	9.01878	7.20742	8.29695	9.04681	7.554	8.04585	8.11892	9.45811	9.57568	9.57977	10.1922	10.3044	8.67084	9.41735	8.66779	10.348	9.09743	9.18044	8.78282	8.58266	9.60261	10.0876	11.0028	9.89232	9.92197	10.1354	10.1189	9.64737	10.3262	10.0686	9.2746	10.0478
4	FG10_H6	in vitro	FG10_2SM_only_3	A1		8.01295	8.52382	9.00915	8.83867	8.08005	10.3024	9.72722	9.04716	8.29758	8.29399	8.5391	9.95481	9.07019	7.12863	8.45387	8.97757	7.5277	8.12378	8.103	8.8909	9.24063	8.95019	9.39197	9.8848	8.96926	9.32799	8.43771	10.4734	9.25501	8.92927	9.31594	8.95669	9.29417	10.3687	10.9602	9.93443	9.96151	10.5377	10.2851	9.95258	10.651	10.0857	9.60056	10.3492
5	FG10_H4	in vitro	FG10_2SM_only_1	A1		7.96962	8.62359	9.00778	8.70313	7.96856	10.285	9.85041	9.04989	8.16697	8.21378	8.64974	9.8636	9.04584	7.14958	8.39887	9.05505	7.47002	8.09972	8.05144	9.05867	9.1233	8.90701	9.23205	9.6376	8.91179	9.31333	8.41093	10.4013	9.18806	9.08133	9.2722	9.00728	9.30715	10.332	10.9105	10.0566	10.0822	10.657	10.2515	10.0259	10.6558	10.1477	9.6892	10.2818
6	FG10_H5	in vitro	FG10_2SM_only_2	A1		7.91087	8.55836	8.99828	8.67737	7.92795	10.3045	9.80564	9.00405	8.2323	8.24775	8.49387	9.89908	9.11303	7.09187	8.42455	9.04818	7.50404	8.09177	8.04257	9.0058	9.2109	9.05445	9.33884	9.65281	8.89	9.23535	8.33765	10.382	9.09605	8.99453	9.26038	8.84827	9.30434	10.2748	10.9475	9.94658	10.1156	10.5718	10.211	9.9647	10.6526	10.1993	9.63098	10.3537
7	FG14_H1	in vitro	FG14_Agmatine_1	A1		9.73791	9.49911	8.92612	9.88702	10.4048	11.0855	10.0481	9.99473	9.71648	10.0709	9.8849	10.0115	9.76568	9.51233	9.90442	9.60068	8.60219	8.675	9.65015	9.28385	10.2211	9.21036	9.86081	8.59376	10.0496	9.6713	9.84276	10.1536	9.85777	11.4301	9.0751	8.3939	7.95923	11.772	11.14	11.2413	10.953	10.0541	10.1391	10.0201	9.7741	10.2677	10.2578	10.6337
8	FG14_H4	in vitro	FG14_Agmatine_4	A1		9.64612	9.54543	9.05885	9.85388	10.3878	11.0848	10.0787	10.1059	9.74879	10.0838	9.95745	9.91072	9.78825	9.23303	9.92368	9.59526	8.55946	8.70515	9.55338	9.21993	10.2157	9.1719	9.85172	8.60864	10.116	9.73856	9.81577	10.0898	9.82375	11.516	9.1516	8.42825	7.97273	11.7452	11.2054	11.2148	10.9879	10.1729	10.1997	9.98873	9.71202	10.3664	10.2572	10.6689
9	FG14_H2	in vitro	FG14_Agmatine_2	A1		9.68619	9.49927	8.84902	10.0009	10.3656	11.0115	9.93513	9.98968	9.65402	10.1056	9.89439	9.91417	9.79548	9.40407	10.0292	9.64161	8.67426	8.6134	9.63778	9.30852	10.3058	9.24643	9.89172	8.6723	10.0615	9.73646	9.79978	10.1982	9.76197	11.4326	9.06752	8.50051	7.89464	11.7278	11.1133	11.1917	10.9452	10.1483	10.1753	9.97216	9.63588	10.1156	10.2444	10.5896
10	FG14_H3	in vitro	FG14_Agmatine_3	A1		9.74606	9.4682	8.90437	9.88893	10.3506	11.093	9.96316	10.1048	9.65569	10.1194	9.88549	9.86897	9.79352	9.27927	9.89788	9.61731	8.55757	8.61503	9.61042	9.30449	10.303	9.32626	9.93416	8.72828	10.1088	9.69408	9.7736	10.1735	9.74776	11.4104	9.09223	8.5147	7.78391	11.7313	11.2393	11.1395	11.0256	10.02	10.2084	9.85184	9.59682	10.2262	10.2221	10.6761
11	FG14_H8	in vitro	FG14_Glutamine_4	A1		9.62909	9.92084	9.43577	9.78173	9.5857	9.65725	8.97004	10.3843	10.0942	9.86667	10.1796	8.68766	9.74607	8.84417	10.5051	9.62847	8.90003	8.59412	9.84785	9.12525	10.2563	9.87595	10.0548	8.92206	9.94565	9.4403	9.5692	9.43539	8.82376	9.65864	8.96362	7.93926	9.57874	11.4418	11.2541	10.8501	10.9056	11.0242	10.4243	9.7047	9.43238	10.1295	10.5035	11.1113
12	FG14_H5	in vitro	FG14_Glutamine_1	A1		9.37336	9.70107	9.5152	9.49997	9.50924	9.42766	8.74315	10.2985	10.023	9.24125	9.96604	8.98866	9.58689	8.68526	10.3397	9.66037	8.93283	8.46034	9.74165	8.67906	10.1315	9.59827	9.83562	8.88678	9.85122	9.3486	9.55862	9.37677	8.51332	9.66317	9.0332	8.29611	9.64817	11.464	11.0715	10.889	11.0051	11.2446	10.4274	9.56461	9.51683	9.89192	10.3443	10.9876
13	FG14_H7	in vitro	FG14_Glutamine_3	A1		9.38846	9.55733	9.56314	9.51721	9.46278	9.1185	8.74092	10.3808	10.1672	9.34391	10.0994	9.41062	9.68511	8.79702	10.1195	9.56141	8.86392	8.39806	9.69512	8.87196	9.95929	9.52041	9.66018	8.71176	9.83261	9.388	9.67922	9.3736	8.59877	9.3669	8.92273	8.2445	9.32886	11.5949	10.8815	11.0868	11.0079	11.3982	10.5059	9.58687	9.33146	9.88438	10.2106	10.9651
14	FG14_H6	in vitro	FG14_Glutamine_2	A1		9.418	9.69092	9.51054	9.4631	9.41018	9.10665	8.81748	10.362	10.0566	9.18606	10.138	9.41336	9.63946	8.86567	10.3208	9.59499	8.8916	8.4517	9.70242	8.93242	9.99689	9.4954	9.66587	8.8109	9.77674	9.48215	9.72761	9.56936	8.74096	9.37167	8.87093	8.11869	9.35532	11.6092	11.0106	11.1661	11.0369	11.4269	10.563	9.64777	9.43041	9.9683	10.2697	10.9567
15	FG18_H6	in vitro	FG18_Putrescine∆fgp1_3	A1		8.98317	7.95367	8.72437	6.9305	9.26986	9.99659	7.85595	7.22871	7.64858	7.63201	7.44226	6.78721	7.87562	7.63367	8.29218	8.21175	7.22872	7.30051	8.06737	7.3169	8.06337	7.67449	7.42182	6.90071	7.72488	7.10127	8.39783	8.15834	8.1859	9.3355	8.06109	4.84012	9.50918	9.95236	10.047	10.3745	9.89692	8.50528	8.39318	8.51315	8.62382	8.39832	8.72882	9.7626
16	FG18_H5	in vitro	FG18_Putrescine∆fgp1_2	A1		8.89004	8.00092	8.75409	6.37579	9.25075	10.0785	7.73844	7.16091	7.4651	7.62233	7.54442	6.58009	7.86264	7.66091	8.4245	8.0606	7.03775	7.21951	7.94652	7.75995	8.23948	7.79855	7.52353	6.65753	7.72536	7.15397	8.0264	7.28326	7.93943	9.5533	7.91753	4.72846	9.54893	9.94672	9.77738	10.2201	9.81834	8.74362	8.39126	8.44828	8.5507	8.32671	8.90307	9.85709
17	FG18_H4	in vitro	FG18_Putrescine∆fgp1_1	A1		8.92205	7.99558	8.58546	6.27306	9.28888	10.2297	7.77957	7.12865	7.48485	7.60501	7.34122	6.27462	7.87232	7.68332	8.4261	8.01198	7.11385	7.30834	7.85268	7.51704	7.9539	7.50799	7.23308	6.50358	7.71852	6.97588	8.03601	7.42963	7.82332	9.51096	7.74807	4.73894	9.29489	9.9318	9.88184	10.4062	9.8929	8.90142	8.37467	8.66066	8.52253	8.4347	8.90337	10.1743
18	FG18_H3	in vitro	FG18_PutrescinePH-1_3	A1		8.54994	8.2191	7.79417	7.26024	8.6992	10.8249	8.67169	7.40332	7.8489	7.9003	7.89807	7.05118	7.8285	7.74025	8.95519	8.88184	7.15526	7.41888	7.95513	8.28247	8.68702	7.48329	9.08029	7.02013	8.21305	7.46861	8.70728	8.50226	8.47642	9.90646	8.12621	6.2317	7.22211	9.96413	10.073	10.2896	9.98177	8.53997	8.45672	9.1612	8.66152	8.447	8.69722	10.113
19	FG18_H2	in vitro	FG18_PutrescinePH-1_2	A1		8.88874	7.94202	7.68368	7.80343	8.85033	10.2282	8.71687	7.6493	7.5816	7.92881	7.61113	7.14179	7.97753	8.01428	8.65966	8.69872	7.21678	7.24894	8.06755	7.85851	8.57372	7.3637	8.48641	7.14087	8.22215	7.4948	8.85678	9.02586	8.64085	9.78992	8.42765	6.29225	7.8449	10.0759	9.9384	10.2936	9.8926	8.3242	8.23965	9.27778	8.69105	8.43001	8.56553	9.74488
20	FG18_H1	in vitro	FG18_PutrescinePH-1_1	A1		8.66063	7.99709	7.70393	7.66943	8.66886	10.5369	8.7856	7.87985	7.76036	7.7754	7.80284	7.17537	7.73792	7.82802	8.82562	8.76073	7.14571	7.35367	8.0981	8.21929	8.68589	7.42338	8.65535	7.21358	8.19063	7.41729	8.74794	8.46091	8.66326	9.9606	8.25694	6.26243	7.39445	10.0903	10.121	10.2041	9.81471	8.28996	8.28015	9.29791	8.70357	8.33226	8.61262	9.88471
21	FG13_H17	in vitro	FG13_StuA-SecMet_2	A1		8.62506	8.72499	8.16286	8.5432	9.31979	10.5229	9.79136	7.85635	7.99348	7.63435	8.84457	7.85605	6.95602	7.50717	8.4212	8.21157	8.00474	8.51441	8.93876	7.05873	8.23863	8.42306	7.56875	6.48743	8.20501	8.06233	8.7122	10.0926	9.36655	7.21871	8.62712	8.04292	10.3429	9.73915	9.50544	9.51365	9.59885	9.22373	8.0177	9.4759	9.1341	8.67017	9.02757	9.77388
22	FG13_H18	in vitro	FG13_StuA-SecMet_3	A1		8.92954	8.82982	8.26241	9.16367	9.01888	10.4617	9.72466	8.10028	7.83678	7.59184	9.17954	8.57195	7.19516	7.70608	8.48396	8.27548	8.1734	8.5014	8.80745	7.2522	8.5697	8.11917	7.68184	6.94195	8.45979	8.47884	8.97688	10.3056	9.38758	7.27517	8.918	8.1305	10.9557	10.0501	9.3011	9.60518	10.0069	9.43901	8.17739	9.49383	8.93246	8.93499	9.23129	9.49735
23	FG13_H16	in vitro	FG13_StuA-SecMet_1	A1		8.86891	8.83391	8.04019	8.67005	9.14854	10.2642	9.44771	7.84786	7.95775	7.75268	8.7544	7.8236	7.12303	7.43803	8.37713	8.07497	7.78529	8.28211	8.85525	6.84058	8.27647	8.09987	7.53517	6.68761	8.36545	8.07023	8.67899	10.4265	9.37901	7.4053	8.71417	7.87768	10.6004	9.95823	9.51838	9.64524	9.83615	9.40437	7.87813	9.38975	9.0411	8.67333	9.27906	9.70617
24	FG13_H8	in vitro	FG13_PH1-SecMet_2	A1		8.79606	8.2309	8.12747	8.31573	9.14379	10.383	9.49937	8.40844	8.06329	8.28334	9.06431	8.43532	7.19786	7.68998	8.02201	8.18336	7.99309	8.46096	8.83258	8.02396	8.6063	8.3815	8.57425	8.65062	8.66106	8.18809	9.10236	9.81086	8.42046	7.78802	8.98551	8.39749	11.3067	10.0977	9.34046	9.61431	9.71203	10.1167	8.60047	9.50002	9.0713	8.34212	8.32347	9.03175
25	FG13_H7	in vitro	FG13_PH1-SecMet_1	A1		6.84629	6.79063	6.98102	6.68065	6.32301	6.87927	4.99377	8.12319	6.93077	6.52795	6.37127	8.39171	7.42824	7.86019	6.52087	6.14087	6.38125	6.048	6.1988	5.05139	7.05087	8.21792	5.99512	6.44717	8.13857	7.51723	8.52181	7.4043	6.03309	6.80159	7.7665	8.28836	7.10707	7.43677	7.30809	7.15935	8.30901	7.81668	7.43034	7.34847	7.64685	6.79544	6.65851	7.62773
26	FG13_H9	in vitro	FG13_PH1-SecMet_3	A1		8.78848	8.30429	8.01454	8.1339	9.11169	10.3518	9.74555	8.38682	7.96038	8.19044	9.04295	8.4158	7.13285	7.57027	8.12452	8.02798	8.01882	8.54406	8.67778	8.12884	8.58819	8.42362	8.5437	8.55028	8.6211	8.32956	8.86325	9.52075	8.4009	7.85532	8.93574	8.46068	11.1908	10.125	9.40129	9.46427	9.8294	10.1855	8.5695	9.42611	8.99209	8.46432	8.28752	9.04456
27	FG13_H11	in vitro	FG13_StuA-CMC-24h_2	A1		8.89673	7.54498	8.07223	8.95417	9.53311	7.27357	7.6846	7.46032	7.40174	7.41418	7.12273	7.87602	7.37399	7.12639	6.23686	6.84216	7.32288	6.86575	7.74741	5.24047	7.62557	7.1949	6.91974	7.05227	8.65816	7.36734	9.87894	7.7679	6.73398	5.63375	8.52968	6.47427	5.97877	8.98987	8.73188	9.24546	9.38093	9.45874	8.65522	8.29094	8.6687	7.58788	7.40911	7.64033
28	FG13_H12	in vitro	FG13_StuA-CMC-24h_3	A1		8.98387	7.67306	8.13858	8.45436	9.55826	7.70968	7.62719	7.29758	7.46925	7.53722	6.52162	7.98748	7.37127	7.13954	6.49402	6.643	6.56026	6.2022	7.69582	5.26254	7.5605	6.89332	6.54811	7.1812	8.78253	7.71102	9.90949	8.61747	7.11681	5.73362	8.39752	6.98508	6.05655	8.88647	8.93019	9.31514	9.51194	9.8408	8.84898	8.23757	8.78256	7.61192	7.47449	7.88882
29	FG13_H10	in vitro	FG13_StuA-CMC-24h_1	A1		8.85342	8.09753	8.3045	8.56101	9.35403	10.4023	9.28239	8.42875	8.00725	8.18787	8.95926	8.48685	7.18243	7.42664	8.13745	8.22334	8.163	8.43373	8.8907	7.94462	8.4406	8.30832	8.28603	8.32245	8.58071	8.13598	8.98192	9.75575	8.70332	7.78671	9.21628	8.31168	11.1048	10.3074	9.27414	9.46902	9.886	10.1857	8.70907	9.70607	8.98624	8.40508	8.29773	9.13213
30	FG2_H2	in vitro	FG02_Complete medium_2	A1		6.2322	6.05633	7.66651	8.53492	9.15213	7.2897	8.53824	8.12774	7.15205	7.1442	7.46979	8.22868	7.81507	6.58382	7.13409	8.06855	7.8243	7.25968	8.59259	7.47846	8.0385	8.21737	7.57183	7.76343	7.32253	8.2799	8.34801	8.62966	8.85	5.01407	10.6815	7.69605	8.71254	9.64432	8.36006	8.62881	8.72285	8.2391	8.46775	9.50621	8.46856	7.36833	7.60382	7.20678
31	FG2_H3	in vitro	FG02_Complete medium_3	A1		7.24726	6.38527	7.73076	8.03169	9.19766	7.12147	8.41706	7.9302	7.47215	7.19813	7.51277	8.50974	7.66393	6.74453	6.18605	7.16419	7.70263	7.39833	8.58623	6.44994	7.9844	7.5223	6.36063	7.02235	7.14218	7.43044	8.54875	8.10038	8.34145	4.7848	10.174	7.22113	8.79792	9.5395	8.23587	8.39945	8.53014	8.79928	8.46161	9.35217	8.42357	7.96526	7.50943	7.25142
32	FG2_H1	in vitro	FG02_Complete medium_1	A1		6.93415	6.14135	7.89705	8.13403	9.22818	7.10424	8.28624	8.03178	7.44323	7.44089	7.46672	8.53368	7.7112	6.76163	6.3628	7.07158	7.54092	7.24313	8.66023	6.44455	8.10144	7.59979	6.72819	7.26294	7.1392	7.33857	8.46589	8.22103	8.24714	5.13879	10.1911	7.1592	8.7858	9.36459	8.31424	8.46938	8.59709	8.74049	8.71979	9.5731	8.52718	7.75066	7.73592	7.17345
33	FG2_H8	in vitro	FG02_Nitrogen starvation_2	A1		7.42899	7.31289	7.226	7.90897	7.52992	7.72694	7.26619	8.07748	7.52826	8.03667	7.52296	9.13344	8.65586	7.2588	7.24502	7.11379	6.80063	6.60169	7.49943	7.09479	7.99295	7.63998	7.38785	8.19392	7.8221	8.51582	8.38539	8.21615	7.2621	7.24249	7.7771	6.94429	5.30803	9.72621	8.58324	9.03617	8.38674	9.22645	9.00288	8.28764	9.00198	8.21332	8.42484	9.29861
34	FG2_H9	in vitro	FG02_Nitrogen starvation_3	A1		7.16763	7.07032	7.254	8.42921	7.25191	8.18398	7.26619	7.93511	7.54636	7.83752	7.36197	9.13496	8.73948	6.96909	7.26294	6.9559	6.37165	6.20145	6.91625	7.09474	8.41962	7.82536	7.44559	8.03269	8.06714	9.02554	7.77575	8.50311	7.59994	6.70619	8.66901	7.18475	5.497	9.8419	8.99077	8.84748	8.71932	9.04373	9.21709	8.40485	9.44197	8.54	8.86299	9.28453
35	FG2_H7	in vitro	FG02_Nitrogen starvation_1	A1		7.39166	7.27575	7.28826	8.11241	7.51261	8.00627	7.54799	8.14113	7.60286	8.2784	7.57724	9.91459	9.16332	7.06333	7.27458	7.22837	6.3071	6.627	7.06666	6.94306	7.92123	7.13649	6.82727	7.66954	7.97688	9.27658	8.01588	8.10038	7.59168	7.45003	8.2545	7.48518	4.8694	9.9418	9.08042	9.09402	8.69209	9.52516	9.19025	8.61246	9.72326	8.59261	8.98056	9.60046
36	FG12_H15	in vitro	FG12_crownrot_Mycelium_4	A1		6.36311	6.04891	5.38822	6.63778	4.95648	5.74675	6.25234	7.28976	7.04877	6.90774	6.48791	6.17444	7.02667	8.13943	6.99815	5.77884	6.32914	5.48866	6.2657	5.0542	6.83304	8.06259	5.90928	6.496	7.89916	7.66805	8.43434	6.05227	6.4049	7.01896	6.92402	7.60231	5.29661	6.58367	6.44937	5.71198	6.72771	6.16337	6.55436	5.96743	6.16337	4.75656	5.98921	6.76622
37	FG12_H12	in vitro	FG12_crownrot_Mycelium_1	A1		5.85111	6.01937	4.91458	6.50547	5.03918	5.78466	5.8645	7.42214	7.05657	6.70762	6.29104	6.13931	6.99226	8.22526	6.73548	6.64253	6.68966	5.48589	6.11447	4.72367	6.37126	7.77018	6.24114	6.10568	7.87062	7.66805	8.73008	6.10858	5.93902	6.54452	7.24405	7.12101	4.3966	5.78676	6.44937	5.02309	6.16698	5.95271	6.38758	6.11428	6.09933	4.11351	5.72632	6.85391
38	FG12_H13	in vitro	FG12_crownrot_Mycelium_2	A1		6.21659	5.89889	4.95241	6.44056	4.94972	6.07374	5.81664	7.30282	6.85274	6.55904	6.38573	5.85335	7.1288	8.42696	7.03105	6.29179	6.26413	5.43604	5.87494	4.91551	6.3873	7.78493	5.76428	5.698	7.76747	7.65485	8.78199	5.82352	6.22795	7.21891	7.21143	7.37433	5.04966	5.29461	5.9365	5.22505	5.65224	5.52998	6.47857	5.78543	6.1293	4.5839	5.4621	6.48578
39	FG12_H14	in vitro	FG12_crownrot_Mycelium_3	A1		6.20261	6.21918	5.1691	6.60967	4.95648	6.17052	5.54395	7.46814	7.17393	6.86227	5.66405	5.92757	7.29669	8.36357	7.31685	6.71627	6.64015	5.46628	6.0774	5.36383	6.92399	7.86371	5.56006	6.32915	7.98087	7.41596	8.61278	6.10858	6.21111	7.03168	7.14507	7.22742	4.99308	5.58831	6.44937	5.32581	5.63879	6.03247	6.49194	6.10129	6.43851	4.57458	5.41172	6.64307
40	FG5_H3	in vitro	FG05_carrot-agar_0 hr_3	A1		8.16526	6.9349	7.74943	7.92717	7.95619	7.92937	6.57561	8.29851	7.69028	8.52222	7.10765	7.71909	6.57055	6.65315	5.42509	5.9895	6.53676	6.61243	6.59861	6.89054	7.55414	7.83075	6.10177	7.81941	7.73594	7.68422	7.35059	6.94235	6.65585	5.91316	7.02241	6.47867	6.90294	8.0872	8.07636	8.47404	8.23956	8.84722	8.64828	8.56932	7.55301	7.7375	7.22525	7.51347
41	FG5_H1	in vitro	FG05_carrot-agar_0 hr_1	A1		7.08254	6.96382	7.81516	7.96435	7.61556	8.85145	9.1096	8.09104	7.35343	7.49713	7.46986	7.73225	7.84321	7.26075	7.43731	7.79496	6.75543	7.14563	8.04023	7.16899	7.9197	7.56673	7.30445	6.49011	8.33914	8.02784	7.47015	5.42105	9.77688	8.9201	9.38155	8.97859	6.15828	8.93372	8.20929	10.118	9.33041	8.29411	8.36275	8.93221	8.08247	9.0124	8.32374	9.00569
42	FG5_H2	in vitro	FG05_carrot-agar_0 hr_2	A1		7.44496	6.71769	7.25687	7.53197	6.82716	7.78403	6.74398	7.89773	7.39651	8.12103	6.70653	7.89478	6.14798	6.69341	5.13321	5.93652	6.36063	5.98691	6.3774	7.32149	7.51413	7.32104	6.0728	6.59467	7.43427	7.306	7.07092	5.82411	7.18649	6.53378	7.33335	6.42972	8.16868	8.27354	8.32765	8.58752	7.92698	8.71849	8.58725	8.27509	7.95198	7.4527	8.10767	7.5703
43	FG5_H5	in vitro	FG05_carrot-agar_0 hr_5	A1		8.02248	7.61062	8.16933	8.04164	7.5706	6.37407	6.96537	8.79587	7.51838	8.74208	7.39465	8.36342	6.84363	6.68739	5.89435	6.54532	5.80039	6.44694	7.25593	5.54707	7.61094	7.90617	6.03657	8.02967	7.91711	7.70486	7.56823	7.01964	6.35092	6.25383	7.26183	6.51646	5.7272	8.07778	7.78493	8.50988	8.31496	8.85654	8.61879	8.80494	8.08874	7.70372	7.88732	7.0646
44	FG5_H4	in vitro	FG05_carrot-agar_0 hr_4	A1		7.66037	7.47492	7.56078	7.91891	7.3715	8.07847	6.90238	8.05612	7.51536	8.2647	7.25462	7.85318	7.02006	6.74807	6.22346	6.75564	5.73472	6.01367	6.49447	6.55985	7.6413	7.46522	6.45759	6.89314	7.92348	7.69582	7.26459	6.05321	7.1813	6.13952	8.43031	6.48516	6.78143	8.47099	8.73778	8.90949	8.30542	9.38168	8.7749	8.69681	8.05498	7.86927	8.63121	8.58664
45	FG1_H14	in planta	FG01_Barley_96 hr_2	A2		3.58783	4.13496	3.60054	3.84069	2.8628	4.31332	5.04973	4.55355	3.80826	3.6396	4.13811	3.35726	4.64307	4.2784	4.89414	4.64297	3.52485	2.53635	3.32389	4.28871	4.42142	3.97719	5.71049	3.72729	4.38477	5.28537	4.98765	4.17914	5.432	4.82005	5.51532	5.32531	3.15918	5.97874	4.57077	5.42123	5.73554	4.94064	4.53715	4.80161	5.35285	4.82497	5.93389	5.54098
46	FG1_H16	in planta	FG01_Barley_144 hr_1	A2		3.96986	4.52941	3.96986	4.36739	3.95517	3.74156	5.00634	4.28298	3.836	4.12198	4.25256	3.92114	5.23094	4.5682	4.89444	4.36109	3.94835	2.6779	3.43901	4.74187	5.04906	4.5144	5.58329	3.9512	3.98573	5.26572	5.24521	3.42839	5.24229	4.15028	5.03411	4.98752	5.61926	5.74467	4.4949	6.47319	5.94347	6.19583	4.23428	5.75008	5.05707	5.43829	5.93772	6.11089
47	FG1_H18	in planta	FG01_Barley_144 hr_3	A2		3.75364	4.56046	4.22871	4.54321	4.27416	3.31876	4.35331	4.55757	4.54028	4.4817	4.66996	4.41609	5.69266	4.58647	4.69158	4.42824	4.09997	3.23342	3.98241	4.50457	5.1415	5.09133	5.2791	4.82799	4.40351	5.31081	5.50176	3.39356	5.00468	4.17716	5.23773	5.27791	5.98001	6.05378	4.36174	6.08197	5.84892	6.09447	4.3336	5.84892	5.10537	5.46937	5.33969	5.70436
48	FG1_H17	in planta	FG01_Barley_144 hr_2	A2		4.21197	4.56307	4.27225	4.53248	3.30006	3.35459	4.31779	4.23513	3.89263	3.98198	4.4717	4.37158	5.33876	4.71999	4.39454	4.45092	3.86095	2.87025	3.74103	4.19372	5.0923	4.21277	5.37233	4.34729	4.18557	5.30551	5.74883	3.40756	5.42689	4.46688	5.21632	5.29994	5.54331	6.33647	4.92347	5.71423	5.67338	6.19583	4.22149	5.78633	5.06056	5.17468	5.38086	5.90796
49	FG1_H10	in planta	FG01_Barley_72 hr_1	A2		2.98929	3.92583	3.48314	3.89655	2.78159	3.90064	4.20434	4.19782	4.12567	3.17484	4.0492	3.64819	3.88061	4.38823	4.53993	4.11989	3.35916	2.83027	3.27082	3.50917	4.21677	4.0239	5.18464	4.2503	4.09608	4.86439	5.34009	4.10343	4.16079	4.59952	4.96476	5.12651	2.46338	4.98073	4.12254	4.53596	4.74345	4.24005	3.48086	4.10902	4.14947	3.93562	5.18837	5.18824
50	FG1_H11	in planta	FG01_Barley_72 hr_2	A2		3.36386	3.73987	3.36599	3.77374	2.67112	3.5735	3.7541	4.24978	4.23021	3.39233	4.00287	3.89332	4.46386	4.32338	4.46386	3.76745	3.26604	2.49155	3.26494	3.71826	3.82872	4.10317	4.61109	3.81381	4.53725	4.80183	5.37093	3.85645	4.02714	4.70384	5.42267	5.22581	2.18115	5.37692	4.3753	5.62678	4.81246	3.87545	3.85537	4.14474	4.11191	3.85119	4.47012	4.72108
51	FG1_H12	in planta	FG01_Barley_72 hr_3	A2		2.91917	3.47362	2.95867	3.76083	2.71344	3.71561	3.19528	4.26809	3.9344	3.44104	3.8128	3.55739	4.26785	4.39551	4.05516	3.60502	3.40825	2.64561	3.30823	2.93454	3.54004	4.08763	3.93814	3.97598	4.33199	4.88047	5.37877	3.72988	3.74767	4.16665	4.92952	4.81882	2.56819	4.2575	4.09602	4.44911	4.3862	3.95302	3.19	3.87986	4.09049	2.945	4.08104	4.72331
52	FG1_H15	in planta	FG01_Barley_96 hr_3	A2		3.14924	3.30623	2.86129	3.88951	2.67111	3.44111	3.4407	4.18359	4.03748	3.24103	3.49803	3.30963	4.18869	4.43497	3.89078	3.40811	3.42414	2.81756	3.01502	2.93661	3.77052	4.04032	4.48272	3.89163	3.96968	4.79723	4.96056	3.56267	3.92487	4.21641	4.94664	4.889	2.89143	4.5345	4.42549	3.82907	4.74459	4.36088	3.35754	3.94324	4.51184	3.48997	4.50639	4.95236
53	FG1_H13	in planta	FG01_Barley_96 hr_1	A2		3.22352	3.50298	3.16912	3.8849	3.09178	3.70908	3.57095	4.20982	3.96542	3.29654	4.14303	3.73237	4.01979	4.44029	4.10562	4.05498	3.6999	2.58101	3.13557	3.09854	4.31202	4.35942	4.71257	3.70302	3.95456	4.9323	5.49356	3.99537	4.29963	4.2156	4.87911	4.89278	2.92938	5.04192	4.04991	5.32955	4.91519	4.72621	3.43339	4.49483	4.43421	3.9428	4.48815	5.35179
54	FG15_H1	in planta	FG15_control-0hr_1	A3		4.79541	4.54629	4.48091	4.71731	4.39182	4.20787	4.50181	5.3449	5.56724	4.42583	4.63287	5.15342	5.13916	5.53967	4.89375	4.80419	4.65709	4.90964	4.93026	4.6714	3.97907	4.72783	5.17164	4.81871	6.38937	5.95949	6.01799	4.65481	5.54503	4.47315	5.26659	5.39385	3.93486	4.27496	5.06895	4.54928	5.79344	5.11598	4.72758	4.27209	4.07215	4.08326	4.91363	3.94216
55	FG15_H3	in planta	FG15_control-0hr_3	A3		5.09347	4.80927	5.48947	5.15624	5.01789	4.68737	4.81693	6.0628	5.6403	5.68725	5.94056	5.93696	5.66519	5.48479	5.61132	5.40096	5.11831	4.71799	5.85517	5.36649	6.7196	6.01008	6.99561	6.97655	6.14566	6.45623	6.4254	5.50942	6.11854	6.71306	6.39388	6.73728	6.13042	6.61926	6.45345	7.15976	6.81622	6.6321	6.31854	6.10843	5.12148	5.35129	6.59752	5.63146
56	FG15_H2	in planta	FG15_control-0hr_2	A3		4.92401	4.2713	5.57445	4.89897	4.57207	4.79335	4.46901	5.84044	5.82522	5.20498	5.64685	5.41472	5.35687	5.60794	5.47587	4.99955	4.99396	4.25273	5.54749	5.13457	6.26517	5.75817	6.26791	6.3199	6.18354	6.09126	6.16298	5.45092	5.52287	5.79929	5.99947	6.95975	5.35186	6.14929	5.96774	6.37235	6.36413	6.35299	5.76542	5.62513	5.16046	4.93748	6.09801	5.73672
57	FG15_H5	in planta	FG15_Wheat-24h_2	A3		5.58897	5.12326	5.97558	5.27833	6.07841	5.15253	6.20649	5.83673	5.57071	6.09478	5.8	5.69097	5.71204	5.4765	5.89711	5.51002	4.9313	5.2029	5.59841	5.35243	6.25565	5.77313	6.48153	6.16595	6.65018	7.10044	5.93316	6.49326	6.85007	6.44907	7.09874	7.17195	4.88015	7.35206	6.89684	7.53694	7.44505	7.09362	6.52168	6.65259	6.47456	6.04981	7.2177	7.06757
58	FG15_H4	in planta	FG15_Wheat-24h_1	A3		5.39806	4.64296	5.25317	5.15624	4.87907	4.83251	5.11952	5.71158	5.70112	5.11443	5.51357	5.83534	5.48315	5.65948	5.55454	5.14001	5.0717	4.43007	5.56844	5.00659	6.23611	5.74645	6.13243	6.28033	6.06387	6.52798	6.19292	5.49699	5.85688	6.44093	6.39373	7.0201	5.96582	6.67477	6.09076	7.00134	6.79403	6.60673	5.89417	6.16309	5.22288	5.30094	6.49026	5.94437
59	FG1_H7	in planta	FG01_Barley_48 hr_1	A3		3.02717	3.71564	2.93935	3.39276	3.18308	3.64643	2.79042	4.67066	4.25455	3.3877	4.11018	3.35055	4.23503	4.58647	4.22934	3.4559	3.62014	2.41547	3.58741	3.29372	3.71821	4.3238	4.41274	4.24033	4.3584	4.67053	5.36512	3.55756	3.70571	4.05235	4.31002	4.69599	2.27509	3.41268	3.7165	3.83757	3.80989	3.45376	2.90778	3.7313	3.55982	2.72167	3.27349	4.4226
60	FG1_H8	in planta	FG01_Barley_48 hr_2	A3		3.15544	3.53938	3.29908	3.88733	2.54227	3.6337	2.52587	4.67795	4.77077	3.56764	3.93033	3.83107	3.60003	4.9299	4.07571	3.39044	3.6209	2.50497	3.47424	3.69488	4.11975	3.981	4.60744	3.70477	4.28882	4.59756	5.84088	3.52149	3.96943	3.92606	4.63885	4.07176	2.52184	3.33326	3.25656	3.71687	3.32895	4.12042	3.21593	3.53513	3.98289	3.18793	3.5413	3.86209
61	FG1_H9	in planta	FG01_Barley_48 hr_3	A3		3.11939	3.3596	2.85389	3.72571	2.53355	3.4331	3.16833	3.98959	4.16897	3.3679	3.65393	3.55878	4.03553	4.5682	4.16086	3.32103	3.20107	2.47822	3.2706	2.78341	3.50145	4.12297	4.17085	3.99538	4.0992	4.83976	5.4254	3.32103	3.59208	4.1057	4.80136	4.80828	2.49553	3.69484	3.86134	3.97487	3.93317	3.97814	2.84148	3.50594	4.04257	2.94618	4.33387	4.01913
62	FG1_H3	in planta	FG01_Barley_water control_3	A3		3.42021	3.26197	2.7417	3.96285	3.03487	3.09567	2.81579	4.512	4.5327	3.35513	4.18144	3.36798	4.18869	4.42532	4.05056	3.00009	3.61865	2.21341	2.87974	2.35814	3.46729	4.32998	3.28119	4.06492	4.69922	4.7371	5.20161	3.07941	3.39891	3.78141	4.68214	4.57596	2.35543	2.73136	3.22974	3.21307	3.72719	3.42414	3.00256	2.84822	3.9829	2.70627	3.73403	4.14201
63	FG1_H2	in planta	FG01_Barley_water control_2	A3		3.1551	3.38574	2.48352	3.79501	2.99633	3.17282	2.72547	4.54348	4.38289	3.05205	3.72929	3.58521	4.24923	4.64483	3.74218	2.71198	3.72712	2.68816	3.00521	2.25252	3.00839	4.12624	4.25805	3.80516	3.7491	4.83709	5.38176	3.03916	3.59135	3.80616	5.00641	4.3566	2.51921	3.30085	3.45827	3.4793	3.97399	3.97061	2.80015	3.1551	4.21836	2.32303	3.8687	4.10841
64	FG1_H1	in planta	FG01_Barley_water control_1	A3		3.06072	3.27906	3.29314	3.57785	3.00839	3.6776	2.55147	4.35158	4.3908	3.3277	3.82614	3.34283	4.5198	4.76727	3.77272	2.82402	3.33552	2.5295	3.10516	2.65823	3.51512	4.10876	3.59068	4.02411	4.01867	5.1267	5.61562	3.38446	3.46109	3.76408	4.10179	4.8833	2.73805	2.84973	3.63146	3.25398	3.96786	3.64795	2.853	3.36912	4.21641	2.70378	3.44634	4.05787
65	FG1_H5	in planta	FG01_Barley_24 hr_2	A3		2.98664	3.26623	2.86158	3.47762	2.98255	3.26799	3.20532	4.9099	4.17764	3.80755	3.58762	3.25484	3.82287	4.41681	3.87696	3.09637	3.59765	2.69389	3.2402	3.10313	4.0039	4.45011	3.85687	4.39224	3.89697	4.4575	5.88002	4.20661	3.47785	4.15093	4.09544	4.69891	2.64883	2.92105	3.36538	3.63441	3.34434	4.12885	2.77003	3.42601	4.07388	2.86106	3.55405	3.51827
66	FG1_H6	in planta	FG01_Barley_24 hr_3	A3		3.03341	3.31651	2.67065	3.62715	2.94796	3.16094	2.878	4.60482	4.90248	3.44605	3.70571	3.57737	4.15721	4.5689	4.13151	3.3713	3.13464	2.61743	3.28535	2.86034	3.20493	4.10433	4.05635	3.9915	3.91815	4.39229	5.67984	3.42657	3.57671	3.88808	4.38861	4.8036	2.66651	3.0826	4.00509	2.8728	3.04162	4.10173	2.81631	3.58538	3.67578	2.86643	3.63436	4.0815
67	FG1_H4	in planta	FG01_Barley_24 hr_1	A3		2.64925	3.12836	3.23772	3.68904	3.02809	3.36047	2.56561	4.32576	4.07532	3.40916	3.6908	3.26247	3.93937	4.55476	4.17581	3.63246	3.36954	2.58101	2.93515	2.6953	3.77708	4.15863	3.46319	4.29215	3.89945	4.26074	5.7631	3.52718	3.41477	4.10031	4.31692	4.25169	2.53972	2.90759	3.73144	3.58162	3.15822	4.28288	2.85272	3.31992	4.36147	2.31222	3.38115	4.21734
68	FG7_H6	in vitro	FG07_conidia_in_CM_2 hr_3	A4		8.35066	7.17595	7.58177	8.70138	7.00645	8.22368	6.55107	8.56226	7.45897	9.08569	8.96966	10.8529	5.597	7.43035	5.11754	6.14028	8.95122	8.12295	8.63421	8.16475	9.90311	8.87797	7.14644	7.94554	6.94464	7.34044	8.95323	7.60288	6.34886	5.3459	6.02956	5.47785	5.13901	9.17982	6.50003	7.10067	6.51489	8.26129	8.65567	8.8692	7.83104	6.96759	6.24124	6.52823
69	FG7_H4	in vitro	FG07_conidia_in_CM_2 hr_1	A4		7.44615	7.14657	6.82996	8.95335	8.9741	7.73599	6.87741	7.71073	6.83904	7.40154	7.09823	8.22207	7.28551	7.80873	10.6081	9.47987	8.6189	7.27803	8.76329	7.30499	9.04193	8.21352	8.42578	8.04991	8.03254	6.64034	9.26238	8.89471	9.24892	5.81334	7.61386	5.72287	5.84104	8.89334	8.13463	8.66367	8.55618	7.84638	8.38795	8.99418	7.32472	7.9258	8.61994	7.16058
70	FG7_H5	in vitro	FG07_conidia_in_CM_2 hr_2	A4		8.24879	7.17439	7.55295	8.66451	7.03942	8.33538	6.6151	8.54242	7.46822	8.97769	9.1127	10.7631	5.12253	7.45949	5.38185	5.94792	8.94697	7.86965	8.81312	7.98431	9.78848	8.77309	7.11316	7.83777	6.97464	7.20263	9.04293	7.61014	6.12394	4.8861	5.97824	5.4482	5.37046	9.12394	6.49305	6.93518	6.50075	8.24223	8.7078	8.8618	7.88999	6.78308	6.26543	6.33147
71	FG7_H2	in vitro	FG07_conidia_in_CM_0 hr_2	A4		7.61526	7.00844	6.93718	8.9584	9.05475	7.8059	6.94861	7.74404	7.03172	7.5465	7.21769	8.38086	7.23781	7.97035	10.5585	9.47209	8.62337	7.44899	8.7208	7.28445	8.95934	8.19994	8.38973	8.12124	8.08005	6.86409	9.41553	8.96054	9.27063	5.95117	7.48501	5.56922	5.82562	9.00042	8.33857	8.85041	8.64161	7.90523	8.2796	8.97455	7.43421	7.99422	8.49153	6.88848
72	FG7_H1	in vitro	FG07_conidia_in_CM_0 hr_1	A4		8.27141	7.1811	7.62886	8.70657	7.07924	8.24106	6.67123	8.53645	7.44299	8.88124	9.1044	10.7505	5.18626	7.44241	5.44187	6.05536	8.84752	8.17522	8.72467	8.13629	9.93965	8.80265	6.97117	7.92352	6.80326	7.29232	8.95353	7.71986	6.40373	5.18375	5.96752	5.47173	5.26439	9.0385	6.47958	7.10336	6.69076	8.1723	8.65283	8.91916	7.84849	6.9872	6.41165	6.41952
73	FG7_H3	in vitro	FG07_conidia_in_CM_0 hr_3	A4		7.49388	6.97552	6.86857	8.90528	8.88915	7.71966	6.92852	7.67708	6.67014	7.28274	7.15972	8.29326	7.18233	7.774	10.6565	9.36464	8.61512	7.0161	8.66501	7.22475	8.97563	8.19954	8.40478	8.01297	7.95338	6.78352	9.29555	8.96416	9.03468	5.8691	7.6129	5.68143	5.63489	8.86579	8.19364	8.71758	8.50967	7.86416	8.22611	9.03462	7.22226	7.83395	8.48126	6.71664
74	FG7_H7	in vitro	FG07_conidia_in_CM_8 hr_1	A4		6.39074	8.4764	7.85262	6.30671	6.59409	6.67598	5.64665	9.05149	8.11076	9.48322	8.75349	8.2725	5.34879	6.84366	8.94675	8.72215	9.18319	8.52396	9.43484	10.7218	11.1444	11.3304	12.2526	11.9521	7.31986	7.51534	8.60656	5.70676	5.04462	8.64573	4.59175	6.03541	10.1689	8.70583	9.32708	8.25155	7.77839	8.23146	9.39522	6.6365	5.25864	7.05001	7.29476	6.12101
75	FG7_H9	in vitro	FG07_conidia_in_CM_8 hr_3	A4		6.4283	8.55669	7.88485	6.48252	6.66377	6.80196	5.48823	9.15037	8.1386	9.62724	8.65979	8.39291	5.3702	6.9846	9.05376	8.79885	9.16494	8.56356	9.40361	10.5643	11.2785	11.3958	12.1404	12.0476	7.34983	7.59105	8.70611	5.90921	5.64573	8.71978	4.7591	6.15597	10.1027	8.76717	9.30605	8.25507	7.74321	8.35312	9.48008	6.72773	5.47573	7.17893	7.40022	5.94614
76	FG7_H8	in vitro	FG07_conidia_in_CM_8 hr_2	A4		6.34959	8.45468	7.92279	6.51865	6.51865	6.89937	6.08718	9.1386	8.16426	9.54407	8.67197	8.26086	5.62202	7.12191	9.01965	8.79511	9.24473	8.62458	9.30305	10.5918	11.2421	11.1983	12.1495	12.0367	7.40499	7.46367	8.65453	5.69064	5.22667	8.61467	4.68328	6.24865	10.158	8.82675	9.33951	8.30709	7.78912	8.37841	9.48629	6.4669	5.16529	7.14423	7.11866	6.2188
77	FG7_H10	in vitro	FG07_conidia_in_CM_24 hr_1	A4		7.25573	8.33437	8.03015	9.03424	8.4675	6.06734	7.39879	8.59373	7.01648	7.76038	8.10883	7.46137	7.95926	6.92425	9.2124	9.13649	8.72931	8.36219	9.16176	7.93377	8.7057	8.92861	8.95017	8.5043	8.62722	7.16585	9.47411	9.64548	7.30415	9.2354	5.89783	5.90253	5.41724	10.2218	9.88992	10.0768	9.58313	7.08568	9.03989	7.3207	7.71271	8.76746	9.3414	6.81206
78	FG7_H11	in vitro	FG07_conidia_in_CM_24 hr_2	A4		7.48892	8.3425	7.97978	8.96701	8.47952	6.32481	7.46763	8.41907	6.87915	7.74699	8.07207	7.53548	8.07709	7.04483	9.21666	9.15908	8.71023	8.27137	9.12715	7.94954	8.6725	8.91522	9.02663	8.44235	8.55048	6.97517	9.60285	9.66164	7.46112	9.19858	5.8787	5.97855	5.36517	10.3277	9.85905	10.2759	9.60653	7.00879	9.09846	7.2972	7.80297	8.69916	9.28827	6.94612
79	FG7_H12	in vitro	FG07_conidia_in_CM_24 hr_3	A4		7.39589	8.40748	8.00737	9.04983	8.47904	6.44976	7.55569	8.4257	7.01024	7.8527	7.99282	7.63629	8.02704	6.95023	9.23769	9.11396	8.73439	8.25667	9.13289	7.97934	8.67476	9.04302	8.94198	8.4191	8.63332	7.06047	9.50384	9.6651	7.45297	9.1426	5.89282	5.8856	5.64143	10.256	9.95837	10.2737	9.72486	6.93107	9.05963	7.31465	7.79629	8.77935	9.41983	6.82997
80	FG19_H7	in planta	FG19_coleoptile_40 hr_1	A4		5.61449	6.64667	6.74013	6.14271	6.97224	6.60407	5.50874	6.60566	5.23924	5.8691	4.91489	5.47333	5.6348	6.54006	9.44705	4.90301	6.3391	5.46723	6.90011	10.0793	10.4503	10.0396	9.24871	7.64958	7.99754	5.08017	8.70517	10.2818	2.77635	4.39207	4.72067	5.84328	3.54879	6.60758	6.77619	5.60294	4.39024	3.85396	5.54365	5.44402	3.62409	5.68814	5.44331	4.2433
81	FG19_H8	in planta	FG19_coleoptile_40 hr_2	A4		5.59819	6.62743	6.82862	5.58243	7.19775	6.03993	4.91105	5.69687	5.03888	5.61134	4.20308	4.78505	5.76663	6.18344	9.1286	4.41389	5.62374	5.4124	7.27883	9.0156	10.1384	9.54413	9.7515	8.36365	7.77271	5.47539	7.69912	9.89763	3.38375	4.26891	4.974	5.78212	4.00249	4.46428	6.19962	4.97963	4.02347	3.6753	4.77358	4.49962	4.10796	5.526	6.25921	5.40279
82	FG19_H16	in vitro	FG19_coleoptile_72 hr in vitro_2	A4		6.75787	5.67952	6.11551	7.08837	7.11553	7.24253	6.66472	4.56135	5.17755	4.96024	5.59579	4.55825	5.9753	4.86782	6.45481	5.68271	5.81522	7.89607	7.17165	5.56075	6.955	7.13812	6.98522	8.28203	6.52888	6.29679	5.98281	7.23834	9.1375	9.84451	4.99174	6.93301	3.75944	6.16969	5.2977	7.06685	5.55229	4.25275	3.75847	5.2464	4.9149	4.95909	7.68548	6.47242
83	FG19_H17	in vitro	FG19_coleoptile_72 hr in vitro_3	A4		5.09119	6.06958	5.80736	6.18085	6.54523	7.33907	5.12642	5.11866	6.12151	5.64519	6.02343	3.33427	5.70174	5.22817	5.03438	5.41931	6.33738	7.45627	6.98107	7.5076	7.63426	8.1913	8.54986	8.90324	7.42033	5.81063	6.33283	8.20272	7.75125	8.90395	5.0536	5.78212	4.70971	5.36697	6.33184	6.27621	5.15086	4.98528	4.70742	4.53546	4.8067	5.45848	6.86865	6.05269
84	FG19_H15	in vitro	FG19_coleoptile_72 hr in vitro_1	A4		5.39656	6.1577	5.22027	7.57034	6.65259	5.93459	5.15665	4.76402	4.95687	5.08907	6.06987	5.6739	7.31695	4.18217	7.35428	6.6657	5.92459	7.36021	7.24212	3.39038	5.53782	5.41431	4.98743	4.76692	7.92087	8.09394	7.42113	9.59472	8.56423	9.25337	6.64874	5.57778	2.97589	6.65916	6.7862	7.63218	6.3867	3.89823	4.47854	6.708	6.82367	7.36346	8.25839	6.71379
85	FG19_H1	in planta	FG19_coleoptile_0 hr_1	A4		5.27858	5.67952	5.31139	5.55242	5.10056	6.03993	6.20349	5.1549	5.53698	5.44334	5.03398	7.01569	5.40157	5.54016	5.05296	4.67002	5.78957	6.42888	6.57948	7.1422	9.57966	8.80247	8.05314	9.71136	5.54723	6.86895	7.50044	7.19426	5.5297	3.66249	7.33049	5.59075	5.48556	4.71264	6.54106	4.60209	3.63605	5.66471	5.43943	5.75672	6.01678	4.20297	6.24448	5.49282
86	FG19_H3	in planta	FG19_coleoptile_0 hr_3	A4		6.32974	5.534	5.72859	5.44813	6.19732	6.14811	4.99242	3.57338	5.17424	5.59191	4.96352	4.1028	4.4877	4.97205	4.27495	4.30255	4.96781	6.46207	6.9238	3.42534	6.33857	6.24692	5.43745	5.90607	6.93243	5.51302	5.00669	7.89542	8.89414	8.16217	6.29902	5.89365	3.84842	5.23576	5.21328	6.22396	4.40089	4.71417	3.39419	4.2812	5.79806	4.90472	6.47086	6.30439
87	FG19_H2	in planta	FG19_coleoptile_0 hr_2	A4		5.42768	5.02471	5.45912	5.024	6.36673	6.2947	4.83079	3.99958	4.66307	5.64519	5.14428	5.21357	4.46139	4.82183	3.71514	4.22633	5.20962	6.60396	6.86775	3.35647	5.93645	5.87956	4.92087	5.9236	6.36045	5.9147	4.90812	7.5419	8.16041	7.51935	6.69518	5.91855	4.26596	5.28041	4.88086	5.07621	4.24137	4.81141	3.75847	4.62711	6.04404	4.60646	6.52883	6.6429
88	FG19_H14	in planta	FG19_coleoptile_240 hr_2	A4		5.77623	5.68009	6.60204	6.46223	7.21764	4.73284	5.43557	5.56212	4.78083	5.75108	5.50334	5.79671	5.18637	4.95024	5.77111	6.17633	6.35672	6.656	7.09952	7.62338	8.06331	7.31825	6.88889	7.33228	6.52755	6.17683	6.05799	8.06405	7.3512	7.16796	6.57195	4.28249	4.24876	7.05544	6.51101	6.70289	4.97458	4.4198	5.29906	5.7206	5.75073	5.11206	6.47342	5.5516
89	FG19_H13	in planta	FG19_coleoptile_240 hr_1	A4		6.11119	5.32407	6.66722	6.74506	7.11671	4.90628	5.31327	5.4124	4.71505	5.63066	5.13412	6.11696	5.12678	4.80778	5.63787	6.03866	6.15647	6.78787	7.11232	7.19287	7.53294	6.98896	6.40689	6.80735	6.6618	6.47361	6.00991	8.33902	7.25184	7.45607	6.61341	4.92329	3.9515	7.22655	6.28193	6.67185	4.96753	4.30671	5.61491	5.72983	5.97676	4.81763	6.51601	5.48353
90	FG19_H9	in planta	FG19_coleoptile_40 hr_3	A4		5.84328	6.20432	6.80248	6.23422	6.91788	6.16556	4.76799	6.0752	5.17424	5.91398	4.70319	5.28339	5.47903	6.30634	8.92479	4.66379	6.2002	5.21505	7.28157	9.84256	10.2135	9.93464	9.432	8.074	8.13419	5.06468	8.89634	10.0964	3.15946	4.29732	4.63885	5.56791	3.58669	6.26577	6.30634	5.92565	4.3585	3.60472	5.20744	5.36189	3.73538	5.25651	5.35621	4.06285
91	FG19_H4	in planta	FG19_coleoptile_16 hr_1	A4		5.03114	5.19994	6.04368	5.79678	6.30166	6.57675	4.83428	4.555	5.17424	5.52666	5.14557	5.60595	4.97387	4.33912	4.3095	4.57588	4.44802	6.4955	6.3526	3.30139	5.59361	5.77353	5.44305	5.77669	6.87198	6.22362	5.33133	7.52202	8.07918	7.33476	6.99348	6.34723	4.07199	5.591	5.41485	5.81712	4.68938	4.79559	3.98591	5.19018	6.28169	4.83464	6.4682	6.53963
92	FG19_H6	in planta	FG19_coleoptile_16 hr_3	A4		5.8733	5.78545	6.94334	6.89804	7.5009	4.19572	5.19461	6.51413	5.69939	6.58943	7.1983	6.18564	4.56647	5.96697	6.63587	5.912	6.55866	7.21299	6.93084	7.40886	9.87206	8.72106	8.68518	9.74628	6.32346	6.34773	6.35128	7.92012	7.29122	4.75839	6.91861	6.53011	8.89314	6.18292	5.71765	5.51449	3.83881	4.99773	5.86315	5.84032	5.74982	4.48553	6.45673	5.54534
93	FG19_H5	in planta	FG19_coleoptile_16 hr_2	A4		6.09647	5.41977	6.7498	7.07235	7.22852	4.79226	5.5592	6.01693	5.53251	6.71955	6.88249	6.52579	3.73979	5.62672	6.70458	5.89215	6.01024	7.17227	6.6119	7.08639	9.59289	8.2802	8.51366	9.41741	6.38646	6.78777	5.84702	8.20698	8.33802	5.24115	7.7393	6.35577	9.59622	6.18071	5.91274	5.82173	4.3585	5.03438	5.62261	5.76548	5.42476	4.45816	6.56378	5.94474
94	FG19_H12	in planta	FG19_coleoptile_64 hr_3	A4		5.52749	5.23073	5.45901	6.98285	6.02089	5.77111	5.31113	4.4463	4.75638	4.81249	5.79081	6.02052	3.85847	4.59709	5.84623	5.43189	6.18966	6.61222	7.39182	6.6665	7.29079	7.787	8.05069	8.4474	5.78949	6.74197	6.28054	7.53758	8.41266	8.95308	5.75049	5.12935	4.48027	4.35091	4.71239	5.53606	3.87133	4.48598	3.89938	4.37819	4.82072	3.72602	5.97603	5.13042
95	FG19_H11	in planta	FG19_coleoptile_64 hr_2	A4		5.75096	5.74133	5.16747	5.69376	5.95995	5.76564	6.59778	5.9108	5.3046	6.91791	6.30898	9.00227	4.77641	5.81642	4.2933	5.14128	6.55267	6.14143	7.09361	8.99001	10.1833	9.43244	7.53816	9.39942	5.86315	7.12231	8.61333	7.72574	4.56221	3.17778	8.28094	5.48952	4.39547	6.83935	6.56592	5.38321	3.85338	6.42655	6.33757	6.76018	6.27264	3.98273	4.28489	4.32431
96	FG19_H10	in planta	FG19_coleoptile_64 hr_1	A4		6.21496	5.5935	4.97977	5.79782	6.22598	5.82624	6.52722	5.95595	5.35156	6.66472	6.33458	8.99278	5.12139	6.24399	3.91693	5.08617	6.56912	6.16411	7.18479	9.02268	10.1009	9.3558	7.53816	9.29875	5.77911	7.21959	8.82535	7.56174	4.53998	3.44525	8.03686	5.28512	5.20814	6.95718	6.53181	5.64098	3.75944	6.55491	6.42764	6.96237	6.34399	3.89602	4.18539	3.96998
97	FG15_H16	in planta	FG15_Wheat-144h_1	A4		4.77967	4.24528	4.67969	4.9285	4.54711	4.65554	4.15525	5.75721	5.82914	5.11009	5.60851	4.60828	5.27349	5.52037	5.06264	4.98084	4.70067	4.50357	4.863	4.07151	4.83893	5.65624	5.25877	5.76995	5.92312	6.37605	6.73291	4.97473	5.07574	5.54793	4.71159	5.72197	4.05307	5.17018	5.21137	4.92952	5.32166	5.62061	4.99106	4.54546	3.95399	3.8237	5.61151	4.95081
98	FG15_H19	in planta	FG15_Wheat-192h_1	A4		4.69246	4.91792	4.55251	5.04442	4.22382	4.04751	4.02506	4.93939	5.44548	4.63716	4.86222	4.59741	5.21725	5.54564	5.51231	5.01778	4.62066	4.20959	5.2475	3.6774	5.58192	5.41381	5.37921	6.00615	5.91158	6.2857	6.44386	5.60732	5.5767	5.30232	5.7781	6.13722	5.73422	5.18932	5.62114	5.03623	5.57528	5.98659	5.53975	4.82343	4.89881	4.41978	6.33199	5.53125
99	FG15_H20	in planta	FG15_Wheat-192h_2	A4		5.13329	4.55076	4.93251	5.043	4.93973	4.68737	4.36472	5.97809	5.87085	4.86989	5.85945	5.04315	5.56828	5.60794	5.55454	5.35594	4.779	4.64327	5.54812	4.52506	6.19433	5.81494	5.91427	6.82721	6.14566	6.65524	6.15033	6.10622	6.13004	6.03041	6.39388	6.85258	4.18387	6.3676	6.24171	5.98528	6.22667	5.94814	5.62797	5.57831	5.30211	4.9143	6.96419	5.65415
100	FG15_H17	in planta	FG15_Wheat-144h_2	A4		4.5533	4.36744	4.60516	5.15624	4.32562	4.72472	4.30078	5.67305	5.54458	4.30621	4.7392	4.60077	4.60909	5.89697	4.98266	4.85201	4.28452	4.58844	4.68905	3.84911	4.95477	5.65465	5.25264	5.49114	5.72126	6.33172	6.57381	5.22809	5.41155	4.69671	5.65157	5.58926	3.82004	5.14931	5.3899	4.96018	5.26575	6.04537	5.21514	4.08166	4.20225	3.37154	4.50261	5.40745
101	FG15_H18	in planta	FG15_Wheat-144h_3	A4		4.9378	4.57947	4.42402	4.85405	4.27793	4.58156	4.31548	5.70607	5.54435	5.11356	5.75943	5.31741	5.01036	5.68724	5.98492	5.48648	4.90354	4.37628	5.51607	4.48533	5.56875	5.93104	5.91318	6.24229	5.84877	6.38444	6.33393	6.17805	5.59657	5.78694	5.34007	5.86317	3.6442	6.09677	6.20253	5.86944	5.91762	5.95034	5.16373	5.19753	5.01436	4.32005	6.06325	5.18263
102	FG15_H21	in planta	FG15_Wheat-192h_3	A4		4.97208	4.42036	5.26335	4.77224	4.80008	5.12912	5.00082	5.56462	5.37967	4.78853	5.78425	5.69984	5.61171	5.51901	5.83292	5.4008	4.99396	4.69993	5.55454	4.74603	5.878	5.62771	6.17703	6.24995	5.92106	6.39461	6.16298	5.99128	6.16936	6.08163	6.79071	6.50341	4.18131	6.57049	6.83787	6.83329	6.69532	6.21616	5.79578	5.99949	5.6103	5.29852	6.57296	6.24844
103	FG15_H7	in planta	FG15_Wheat-48h_1	A4		5.40016	5.6825	5.62165	5.152	5.23957	4.91702	6.26705	5.95214	5.02491	5.065	6.14456	4.93924	5.83553	5.57669	5.59835	5.60812	4.97392	4.77565	5.66998	5.35744	6.57743	5.57097	6.13309	5.89838	6.46931	6.65524	5.98848	5.7568	6.7556	6.54544	6.9724	7.13774	6.26924	6.97679	6.57893	7.40475	7.09231	6.71902	6.20817	6.36296	6.36677	6.10236	7.33132	6.67687
104	FG15_H6	in planta	FG15_Wheat-24h_3	A4		5.69501	5.49334	6.06496	5.34722	5.68603	5.18199	6.07028	6.29658	5.44548	6.01318	5.90645	6.08406	5.74637	5.54897	5.64818	5.83828	4.69389	4.65842	5.72554	5.30991	6.46719	5.31416	6.17617	6.25573	6.4356	6.98443	5.89463	6.48479	7.00867	6.40211	7.21546	7.49676	4.75111	7.21176	6.9793	7.70088	7.46176	7.31049	6.63578	6.59782	6.47916	6.1742	7.36873	7.14875
105	FG15_H8	in planta	FG15_Wheat-48h_2	A4		5.95985	6.28543	4.65842	5.35353	4.95181	4.41547	6.28754	4.76924	5.2922	5.11356	7.09479	4.82394	5.17129	5.60794	5.60639	5.40096	5.67835	5.33294	5.56462	4.79579	7.27653	6.03665	5.92965	6.34716	5.8863	7.22319	5.74336	5.40131	7.42185	6.26717	6.35993	5.91419	8.09863	6.05045	5.95469	7.18186	6.54233	6.62602	5.50538	6.69812	5.97018	6.10644	7.96053	6.55822
106	FG15_H9	in planta	FG15_Wheat-48h_3	A4		6.08462	6.26408	5.25737	5.12128	6.01792	4.82324	6.87472	5.15334	5.37833	5.24501	6.96638	4.75942	6.61899	5.61656	5.32893	5.72788	5.43591	5.65535	6.6167	5.89842	6.99318	5.68635	5.7435	6.19013	6.41954	6.80599	6.1352	5.71397	7.67187	6.91098	6.66597	6.84698	7.71973	6.28789	6.41127	7.67131	7.35195	6.9006	5.71298	6.81276	5.53452	6.70625	7.21623	6.07913
107	FG15_H10	in planta	FG15_Wheat-72h_1	A4		6.24423	6.43511	5.23857	5.67765	6.08487	4.31801	6.64776	5.85813	5.58861	5.37069	6.96601	5.1613	6.35385	5.65541	5.46974	5.98989	5.53667	5.30871	6.28827	5.39279	7.4102	6.1973	6.18125	6.44744	6.87099	7.16038	5.75386	5.83496	7.79021	6.71576	6.83531	6.4489	7.74889	6.60724	6.71365	7.42781	7.31606	6.83728	6.14682	7.27122	5.79805	6.96679	7.8398	5.95445
108	FG15_H12	in planta	FG15_Wheat-72h_3	A4		5.25356	4.43967	4.52186	5.13689	4.5206	4.0261	4.35489	5.21928	5.45935	4.91112	5.44441	5.47322	5.41657	5.994	5.06998	4.75557	4.37926	4.25261	5.19274	4.12429	5.18381	5.91843	5.49673	5.70553	5.88403	6.29835	6.39634	5.00196	5.05395	5.90416	5.35477	5.88703	3.88039	4.54784	5.24786	4.02195	4.84587	4.65587	4.47006	4.14915	4.163	3.67607	4.30676	4.90005
109	FG15_H11	in planta	FG15_Wheat-72h_2	A4		6.19917	6.73375	5.29861	5.92862	6.13919	4.81495	7.09108	5.29457	5.24668	5.09845	6.74905	5.26313	6.57158	5.59548	5.59933	5.87785	5.75219	5.4875	6.45453	5.8045	7.09677	6.08494	6.50332	6.43928	5.93168	6.70928	6.05111	5.13002	7.43706	6.84124	6.71749	6.57619	8.2456	6.27454	6.00984	7.55466	7.31299	6.85833	5.83432	6.92816	5.60284	6.85854	7.52232	6.40426
110	FG6_H5	in vitro	FG06_cch1_carrot_96hr_2	A5		5.97993	5.91232	6.53066	6.93352	5.89753	5.75783	4.20579	5.80752	5.14849	5.21139	5.58719	4.03423	4.80865	6.66937	5.36585	5.4601	4.06374	6.27366	5.21685	5.07541	5.4552	5.79662	7.35777	5.07897	8.22528	6.15288	6.05993	6.25694	5.1986	5.19159	5.57651	5.20126	8.29713	5.5707	6.92732	6.77913	5.90368	6.86339	5.49988	5.47461	6.62968	4.83971	7.15284	6.53649
111	FG6_H4	in vitro	FG06_cch1_carrot_96hr_1	A5		6.24517	5.19498	6.47296	6.55544	6.20711	5.55713	4.41932	5.7609	5.79156	6.14299	5.16284	4.41122	4.74928	6.7923	4.77014	5.05604	5.19146	5.11737	5.11904	5.77563	7.16596	6.62246	6.44172	5.23835	7.41324	6.21215	5.18401	6.37112	5.50185	5.17668	6.09016	4.63707	9.14556	6.54692	8.02102	6.7777	6.83234	6.69646	6.12493	6.67346	6.65146	5.40976	7.25024	6.89411
112	FG6_H6	in vitro	FG06_cch1_carrot_96hr_3	A5		8.20236	6.49862	6.56409	7.00011	7.5496	5.51585	4.60569	7.56275	7.04762	7.87467	6.81696	7.38404	5.05053	6.22985	4.9679	5.41567	7.24421	6.17415	6.85281	8.39843	8.55115	8.69945	8.3588	7.62545	7.03136	7.02932	7.59349	7.74871	5.30517	6.76166	5.97114	4.80934	9.56111	7.79509	8.0926	6.91846	7.16281	7.1856	7.25301	7.57678	6.8163	5.74746	7.38193	5.70835
113	FG6_H3	in vitro	FG06_cch1_carrot_0hr_3	A5		7.32121	6.47226	6.56409	6.83348	6.973	5.97722	5.68932	7.42594	6.8524	6.76385	6.28157	6.25039	6.07638	5.95076	5.36585	6.94986	7.59024	6.70773	7.75329	6.61875	8.46859	8.05289	7.33562	7.2496	7.00865	6.78287	6.59079	6.45477	8.23355	6.30504	7.20388	5.81229	8.53777	8.02702	7.96712	7.8287	7.89847	8.11715	7.75314	6.96993	7.36606	6.80017	6.81073	7.5076
114	FG6_H2	in vitro	FG06_cch1_carrot_0hr_2	A5		7.01366	6.14425	6.53645	6.55544	6.98533	5.38652	5.31122	7.37857	6.7848	6.38274	5.97952	7.1392	5.54403	5.87384	5.20691	6.05003	7.60281	6.04179	7.67536	7.0753	8.08751	7.78556	7.37444	7.42598	6.61364	6.51666	7.05545	6.36633	8.20843	6.16485	5.97161	5.53512	8.3226	7.84764	7.16111	7.5442	7.25336	7.75872	7.32674	6.54042	6.70274	6.01948	6.53861	7.11944
115	FG6_H1	in vitro	FG06_cch1_carrot_0hr_1	A5		7.24181	6.47226	6.4566	5.94807	6.84433	5.25025	6.12112	6.79725	6.66182	6.65745	6.43292	6.27339	5.61996	6.22985	5.17472	6.00926	7.30836	6.59128	7.3553	6.58415	7.60053	7.47414	6.61781	6.43208	6.84476	7.38023	6.29892	6.45477	9.04424	5.87113	6.63268	5.49946	8.80658	7.71393	7.3405	7.90695	7.45395	7.76014	7.245	6.52951	7.36862	6.36258	7.14882	7.58899
116	FG6_H8	in vitro	FG06_cch1_carrot_144hr_2	A5		6.87213	6.47226	6.74848	6.35158	6.71826	5.78577	4.93873	6.71807	6.6752	6.85191	7.08661	4.81295	5.61996	6.21152	5.98643	5.76494	4.9453	6.0009	5.96029	5.28344	7.47276	7.36275	7.35003	5.49296	8.26527	6.84447	5.556	6.91787	6.64177	5.36585	5.18345	4.92277	9.5965	7.10688	7.97918	7.43092	7.17656	6.7342	6.65953	6.62047	8.1236	6.35609	7.72385	7.44718
117	FG6_H9	in vitro	FG06_cch1_carrot_144hr_3	A5		7.07483	7.58842	6.52353	6.13678	6.57869	6.12808	4.66141	6.35241	6.59956	6.69475	8.41977	4.58231	6.16059	6.22985	6.51325	5.76494	4.98818	6.05389	6.03545	5.30799	7.35992	7.2673	7.35003	5.84047	8.57812	6.78287	5.63883	6.15368	5.90625	5.57116	5.87671	4.39743	8.99486	7.68137	8.51866	7.82306	7.2153	6.3422	6.76093	6.59317	8.65245	6.92752	9.20269	8.29719
118	FG6_H7	in vitro	FG06_cch1_carrot_144hr_1	A5		6.82129	7.4973	7.08449	6.22706	6.86802	5.95284	5.29579	7.32482	7.0037	6.3958	7.95318	5.06616	6.79536	6.22985	6.59435	6.34849	5.71291	6.69163	6.68705	5.5784	7.89051	7.79341	7.59076	6.45859	8.61671	7.17583	6.24827	6.45477	6.49833	6.52873	5.97522	4.73765	10.3421	8.14428	8.98671	8.11941	7.93865	6.09654	7.49205	6.91837	8.76821	7.75544	9.06693	8.60273
119	FG5_H26	in vitro	FG05_carrot-agar_144 hr_1	A5		7.82898	7.61855	7.04697	8.50193	7.31647	7.63647	8.08062	8.28133	7.78295	8.30557	8.02379	7.50418	7.69156	7.03838	7.61386	7.65365	6.05183	7.02143	6.97917	7.27782	7.67208	7.80481	7.92775	7.64186	8.39768	8.51552	7.44734	8.33697	7.99557	7.1145	7.99994	6.04701	3.76205	8.79091	8.28523	9.77306	8.85997	9.09927	8.6811	9.63161	8.33272	8.79459	8.14787	8.75836
120	FG5_H28	in vitro	FG05_carrot-agar_144 hr_3	A5		7.6887	7.48403	7.60535	8.63211	7.69021	7.73827	8.38631	8.09874	7.14977	7.60569	7.27452	6.74917	7.09302	6.82783	7.91696	7.32862	5.94772	7.11635	7.09433	6.5888	7.74084	7.6415	6.6583	7.76945	8.31706	7.30522	7.41543	8.35545	8.8252	6.88611	8.97068	6.26823	4.85704	8.96328	8.677	9.97182	9.03438	9.66543	8.85332	9.04038	8.31942	8.33893	8.42195	8.85015
121	FG5_H27	in vitro	FG05_carrot-agar_144 hr_2	A5		7.52899	7.51199	7.4383	7.9861	6.894	7.88475	8.12584	8.18721	7.71856	7.99416	7.50112	7.33486	7.54954	6.82316	7.22652	7.19035	6.29988	6.91003	7.01654	7.337	7.82045	7.83159	7.93699	7.5953	7.99753	7.93562	7.50148	8.69792	7.91015	6.50121	7.68929	5.99479	5.38678	8.95421	8.31876	9.54809	8.77623	9.10627	8.6675	8.86388	8.0579	8.42709	8.01604	8.14388
122	FG2_H5	in vitro	FG02_Carbon stavation_2	A5		7.78517	7.43214	6.85231	6.66475	7.39608	9.57392	8.09103	8.64028	7.8149	9.58614	8.01485	9.13252	7.66695	6.95589	5.35843	6.03462	6.43745	6.84633	7.15735	6.20199	6.9032	6.99784	6.08124	6.3677	7.98064	7.14658	7.3628	5.60938	8.82139	4.82908	5.93909	5.58712	5.87158	9.64432	7.9907	8.87442	8.53495	8.65109	9.10515	8.17953	8.76768	7.57934	7.39831	8.79185
123	FG2_H6	in vitro	FG02_Carbon stavation_3	A5		7.89291	6.89372	6.92529	6.88827	7.67791	9.03525	7.93949	8.44183	7.62787	9.45458	7.5242	8.85977	7.4078	7.12069	5.21718	5.7968	6.72347	6.45057	7.41539	6.33942	7.32526	7.28213	6.57834	6.87566	7.50621	6.66954	7.87577	5.61736	7.46515	4.78721	6.05572	5.73588	6.04818	9.56655	7.79639	8.53729	8.29275	8.79268	9.01933	8.04223	8.59386	7.12786	7.11549	8.67108
124	FG2_H4	in vitro	FG02_Carbon stavation_1	A5		7.72649	6.98772	6.85076	6.71167	7.67791	9.11446	7.96073	8.41797	7.79771	9.44893	7.58507	8.70786	7.31844	6.92871	4.86889	5.62539	6.69909	6.6845	7.20508	6.42091	7.33162	7.25367	6.50129	6.93377	7.75755	6.81921	7.57711	6.1764	8.14994	4.72909	6.01522	5.27784	5.84359	9.64432	8.14066	8.5394	8.29986	8.5126	9.22509	8.2195	8.74301	7.21196	7.29346	8.59011
125	FG5_H8	in vitro	FG05_carrot-agar_24 hr_3	A5		7.49779	7.25299	7.54541	7.27486	7.44198	8.29155	6.57375	7.69603	7.41617	8.38993	6.86744	6.58358	6.20791	6.92379	5.08629	6.05768	5.96926	6.01248	6.58332	6.08228	7.63162	7.62218	6.29862	6.6941	7.41289	7.31061	6.78478	6.21258	6.7272	6.4756	7.54205	6.35133	8.86637	7.83818	8.6453	8.11837	7.95833	8.53541	8.57874	8.05864	8.24584	7.7956	8.29876	7.72679
126	FG5_H7	in vitro	FG05_carrot-agar_24 hr_2	A5		8.32495	7.22129	7.21801	9.09593	7.71494	7.29563	5.97335	7.52969	7.16724	7.90736	6.31269	6.99574	5.60844	6.67512	4.50783	4.7596	6.81425	5.26932	7.46549	5.50954	8.00552	8.07062	6.21297	6.39808	6.98757	7.26262	7.28594	6.61295	5.67039	6.01584	7.5275	6.48371	8.63404	7.96469	8.1229	7.83086	7.37914	8.11839	8.03796	8.14161	7.79044	7.29981	7.67454	6.76545
127	FG5_H6	in vitro	FG05_carrot-agar_24 hr_1	A5		7.7285	7.86858	7.54621	7.52403	7.69067	7.43761	6.4519	7.93926	7.45665	8.52215	7.57053	7.33817	6.61213	6.94681	5.529	6.31368	4.94458	5.72012	6.46974	6.35352	7.21451	7.24869	5.79676	6.23191	7.76079	7.38596	6.82527	5.85542	6.27461	6.88981	8.20079	6.1125	9.37647	8.18874	8.96208	8.69865	8.46023	8.76034	8.48675	8.86317	8.54306	8.24623	9.18056	8.29587
128	FG13_H3	in vitro	FG13_PH1-CMC-24h_3	A5		7.97982	8.6273	9.78551	9.12764	9.00718	7.60471	7.61507	8.83841	7.99023	8.53175	8.33461	9.04284	8.74483	7.60803	8.40384	8.16967	7.78836	8.21014	8.63525	8.84216	9.12696	9.746	9.3905	10.4691	9.25428	9.17333	8.69732	7.7247	8.26584	7.53909	10.095	8.31843	4.32098	10.2784	10.3122	10.177	9.89595	9.00961	9.38306	9.34498	9.26109	8.92892	9.36706	8.58179
129	FG13_H2	in vitro	FG13_PH1-CMC-24h_2	A5		7.87369	8.5186	9.6125	9.18622	8.93352	7.7107	7.61986	8.59593	8.02554	8.25743	8.11733	8.90837	8.63844	7.3857	8.21278	8.17597	7.53013	8.05002	8.73179	8.09799	8.98255	9.61893	8.95851	10.1871	9.38686	9.31282	8.76391	7.87373	8.1428	7.43455	10.4654	8.51554	4.34296	10.0568	10.3066	10.0413	10.1677	9.01994	9.48499	9.24887	9.49021	9.25219	9.03284	8.60025
130	FG13_H1	in vitro	FG13_PH1-CMC-24h_1	A5		8.81625	7.87271	8.09748	8.64312	9.54904	7.61573	7.92988	7.1126	7.27305	7.19884	6.68758	7.77946	7.42329	7.18524	6.87296	7.00538	6.56737	6.88064	7.72931	5.54321	7.86199	7.2063	6.95608	7.29809	8.96123	7.74228	9.39983	7.88479	7.07196	5.97565	8.62789	6.70513	5.85436	9.02401	8.97547	9.42934	9.55604	9.64712	8.83117	8.1989	8.82785	7.92434	8.22642	7.97205
131	FG5_H12	in vitro	FG05_carrot-agar_48 hr_2	A5		7.39861	8.04398	7.51242	7.06312	7.51677	7.30051	6.45053	7.89487	7.77172	7.64205	6.98238	6.48526	7.03327	6.67291	5.78853	6.6132	5.70197	6.30657	6.95903	6.17823	7.39305	7.758	6.47694	6.20117	8.24234	7.7092	6.76425	6.57541	7.16861	8.28394	7.52233	6.15943	10.494	9.25158	9.87532	8.94324	8.73089	8.23596	8.64133	8.62955	8.68422	8.53313	9.88722	7.64432
132	FG5_H14	in vitro	FG05_carrot-agar_48 hr_4	A5		7.43883	7.10835	8.04241	7.5442	7.52194	8.36553	6.0079	7.50374	7.09907	7.94806	6.16408	7.13685	6.53859	6.69109	5.121	5.71482	6.24236	5.3863	6.36896	6.09697	7.77916	7.7511	6.66512	6.80625	7.64613	6.87653	6.94985	6.73788	6.42139	7.33135	7.06072	5.9618	9.70116	8.58618	8.89629	8.24082	7.98816	8.42457	8.25306	8.53898	8.35158	7.55613	8.51715	7.05346
133	FG5_H16	in vitro	FG05_carrot-agar_72 hr_1	A5		6.48317	6.88238	7.24102	7.50102	5.78729	6.27819	4.68536	6.32398	6.4111	6.0058	6.6344	4.38662	5.27376	6.85227	5.3113	6.21668	5.38673	5.38378	5.33918	4.55544	7.37214	8.16913	6.64117	6.6847	7.90166	7.47881	5.91859	7.23413	6.99387	7.41234	6.81471	5.72598	10.2134	7.80721	9.05835	7.85296	8.23073	7.19227	6.63296	7.93636	8.08724	7.11111	8.73051	6.71172
134	FG5_H11	in vitro	FG05_carrot-agar_48 hr_1	A5		6.84992	7.05851	7.3683	7.89972	8.10415	8.29361	7.69022	8.40296	7.61854	7.8996	6.92265	7.92109	7.81657	7.69747	6.927	7.56465	7.72513	7.1864	7.97781	7.46947	8.62747	8.19096	8.08098	8.43755	8.03156	7.80614	7.83061	5.30826	8.66545	8.56734	8.90543	8.719	6.4119	9.13526	8.43044	9.72735	9.343	7.77616	8.62192	8.53886	7.87937	8.51625	7.76617	8.96963
135	FG5_H13	in vitro	FG05_carrot-agar_48 hr_3	A5		7.72074	7.48593	8.18904	7.85707	7.575	7.93217	6.05223	8.43835	7.20972	8.33482	7.49326	6.89137	6.73353	6.84531	5.52208	6.3455	5.63487	6.08927	6.91206	5.56819	7.58883	7.54612	6.27454	6.90018	7.96064	7.36268	7.11276	6.48557	7.01416	7.83388	7.29748	6.46277	10.018	8.65894	9.14405	8.57519	8.46023	8.64948	8.48927	9.04749	8.43323	8.01115	9.15216	7.26757
136	FG5_H17	in vitro	FG05_carrot-agar_72 hr_2	A5		7.73205	7.41513	7.70058	7.57587	7.09984	7.59155	5.94686	8.01533	7.60729	8.232	7.00495	6.284	7.09041	6.72985	5.5935	5.65076	5.64887	5.93188	6.47484	5.79549	7.65246	7.6	5.81948	6.36581	8.03526	7.56263	7.18487	6.75754	6.55323	7.60011	6.85245	6.36655	9.68807	8.60322	9.23169	8.56559	8.29426	8.12027	8.53429	8.31655	8.19928	7.95565	9.09059	7.30355
137	FG5_H23	in vitro	FG05_carrot-agar_96 hr_3	A5		7.19799	6.9597	7.9701	7.20141	7.66224	8.52342	8.26756	8.21179	7.34111	7.65619	7.22351	7.81166	6.98875	7.04101	6.67011	7.32613	7.24274	6.63046	7.69216	7.38168	7.96504	7.52168	7.41647	6.0368	7.61862	7.07919	7.36376	4.74378	9.67744	8.63495	8.43648	7.63224	7.60069	8.63036	7.67133	9.50971	8.81971	9.57556	8.52283	8.46568	7.75484	8.35319	7.55192	8.66912
138	FG5_H18	in vitro	FG05_carrot-agar_72 hr_3	A5		7.12959	7.24043	7.67925	6.71623	6.91009	7.6437	6.26471	7.78656	7.56989	7.66047	7.5933	7.36043	7.70954	7.21676	5.72954	5.31971	7.35887	6.79365	7.37405	8.3777	8.38076	8.38194	7.53184	7.62518	8.10978	7.24555	7.34394	6.54207	6.62768	7.10457	6.0233	5.66335	9.91167	8.494	8.46419	8.51644	7.81162	7.32329	8.25444	7.3212	8.18248	7.71611	8.50328	8.02373
139	FG5_H24	in vitro	FG05_carrot-agar_96 hr_4	A5		7.33366	6.78061	8.10137	7.23992	7.99246	7.50755	8.1074	8.17964	7.42325	7.5455	6.96227	7.72093	7.88392	7.04572	7.02449	7.31062	6.82013	6.89781	7.23554	7.35135	8.01469	7.59379	7.50628	7.02469	7.81996	8.03779	7.47429	6.03463	9.83215	7.87712	8.48018	7.79121	6.41311	9.09276	8.24447	9.84258	9.1453	9.95466	8.93084	8.83272	7.69803	8.42463	8.21179	9.10946
140	FG5_H22	in vitro	FG05_carrot-agar_96 hr_2	A5		7.08335	7.68585	8.14897	7.11758	7.06407	7.53939	6.23103	7.94692	7.60741	7.45482	8.0193	7.34897	7.86673	7.30152	6.9238	6.2003	6.05696	6.87758	7.14028	6.76787	7.97505	8.02042	7.22376	7.37177	8.66336	7.67465	7.15869	5.98902	7.58291	7.7483	5.84965	5.95884	9.40278	8.25559	9.10705	8.76008	8.41282	7.22255	8.56153	7.82334	8.58644	8.01456	9.66287	8.17146
141	FG5_H25	in vitro	FG05_carrot-agar_96 hr_5	A5		6.85553	6.5712	8.13596	7.40579	8.10437	6.8726	7.48265	8.02857	7.56983	7.90767	7.43551	7.5663	7.38417	6.94681	6.77477	7.40246	7.49716	7.03952	7.90291	6.28704	8.05116	8.12505	7.95325	7.78799	7.45187	7.4902	7.49753	6.2764	10.1073	7.94318	7.14192	7.69991	8.10357	8.78487	7.60684	9.397	9.15913	9.50029	8.93906	8.49212	7.10471	7.93947	7.89013	8.61818
142	FG5_H21	in vitro	FG05_carrot-agar_96 hr_1	A5		7.4753	7.44124	8.48727	6.82017	7.65923	7.5896	6.06991	8.39573	7.50813	7.9528	7.81909	7.07414	7.95365	7.24997	6.73352	6.23844	5.87358	6.28528	6.85401	7.23211	7.91909	7.97218	7.724	7.83578	8.70061	7.47675	7.20797	6.48557	6.71402	7.65885	6.1864	5.83841	10.304	8.7416	9.2599	8.94462	8.49954	8.18967	8.90378	8.56932	8.44569	8.34996	9.18112	8.14333
143	FG12_H11	in planta	FG12_crownrot_35 DPI_3	A6		6.13827	5.63531	5.05092	6.736	4.89088	5.79467	6.08917	7.27463	7.0514	6.5997	6.06689	6.02337	7.29669	8.45949	6.96457	6.17403	6.49338	5.05092	5.9106	4.52723	6.02012	7.81689	5.92686	6.27606	7.67895	7.51496	8.74026	6.19459	6.074	7.18424	7.08054	7.37868	4.8308	5.54701	6.44937	5.11925	6.04144	6.06406	6.36764	5.56811	6.21112	4.15124	5.92025	6.87051
144	FG12_H10	in planta	FG12_crownrot_35 DPI_2	A6		5.94318	5.89744	5.09208	6.72553	4.72086	6.08451	5.99694	7.25748	7.06724	6.2271	5.97316	6.04572	7.1528	8.22802	6.94041	5.82574	6.46882	5.45117	5.9276	5.22299	6.50777	7.92864	6.08616	6.31883	7.98031	7.69554	8.17972	5.84384	6.02289	6.66755	6.90118	7.13843	4.89739	6.23908	6.0939	4.59531	5.80793	6.27995	5.93473	5.35576	6.23133	4.7681	5.82644	6.77621
145	FG13_H13	in planta	FG13_StuA-Wheat-72h_1	A6		6.89847	6.09661	7.36241	7.5462	6.36459	7.07727	5.83004	8.2055	7.63945	7.23434	7.77485	7.83953	7.86343	7.30847	7.74647	6.62751	6.90609	6.14693	7.6242	7.29064	8.13332	8.62201	8.1667	7.99507	8.68262	7.8777	7.90157	7.6941	7.75869	7.8538	7.85492	9.14431	7.16205	8.29498	7.64297	8.8262	8.43714	8.67068	8.2181	7.63586	7.6885	6.99356	8.26566	7.65886
146	FG12_H9	in planta	FG12_crownrot_35 DPI_1	A6		5.85281	5.76093	5.18737	6.74199	4.73531	6.41144	6.08479	7.42748	7.0514	6.63672	6.30593	6.19141	6.99567	8.14259	7.08224	6.01495	6.53385	5.56142	6.0897	5.05545	6.68176	7.8708	5.74287	6.2359	8.06062	7.66805	8.02884	6.10858	5.8941	6.77388	7.01768	7.38023	4.61687	5.72325	5.90415	5.07098	5.77041	6.16602	5.85694	5.85499	6.1275	4.67604	5.49231	6.89948
147	FG12_H8	in planta	FG12_crownrot_14 DPI_4	A6		6.07704	6.05407	5.29422	6.73935	5.0418	6.48592	6.14925	7.53659	7.08822	6.86227	6.11073	6.19141	7.18943	8.169	6.68484	6.41364	6.59894	5.23673	5.77864	5.31583	6.60216	7.8708	6.18614	6.02946	7.72603	7.76389	8.34404	6.05196	6.09879	6.73112	7.19093	7.28168	5.12923	6.0668	6.42386	5.13277	5.71883	6.11167	5.95175	5.54495	6.23372	4.4844	5.7221	6.8106
148	FG12_H6	in planta	FG12_crownrot_14 DPI_2	A6		7.77388	7.96719	8.25244	7.71288	7.42489	7.29663	7.85262	8.13894	8.14393	7.89192	7.8028	8.1954	8.51992	7.78681	8.11096	7.46514	7.09988	6.62519	7.83502	7.37189	8.45253	8.17168	8.23022	6.64373	8.27892	7.19731	8.19595	6.89056	6.46364	7.39681	7.93608	6.54228	7.66417	9.76288	8.61187	8.44666	8.37831	10.2697	9.07327	8.31726	7.28753	8.25254	9.17997	9.70134
149	FG12_H7	in planta	FG12_crownrot_14 DPI_3	A6		7.81022	8.32073	8.10289	7.95927	7.53814	7.80877	7.91629	8.29726	7.89652	8.17601	8.2781	7.5536	8.51172	7.99645	8.31563	7.74384	7.43654	6.86339	7.51053	7.51043	9.03518	8.52754	8.65324	6.59048	8.36774	7.59541	7.7678	6.96317	6.85621	7.71569	7.85157	5.88764	7.90382	9.86565	9.09091	8.17512	8.28879	9.85792	9.05265	8.3069	7.33712	8.34328	9.391	9.73595
150	FG12_H5	in planta	FG12_crownrot_14 DPI_1	A6		7.73183	8.04072	8.19912	7.59559	7.36631	7.16559	8.07212	8.27825	8.09513	7.43654	8.00297	7.97633	8.63511	7.84932	8.22119	7.67391	7.15383	6.69403	7.83545	7.31825	8.48465	8.22385	8.27159	6.67732	8.22922	7.51204	8.20377	6.90238	6.70454	7.32907	7.91594	6.14061	7.65916	9.83559	8.65236	8.55566	8.38444	10.0425	8.959	8.29807	7.32338	8.3253	9.15782	9.62487
151	FG12_H1	in planta	FG12_crownrot_2 DPI_1	A6		6.15528	5.93702	5.13837	6.59406	4.78622	6.31115	6.02658	7.18032	7.0514	6.55009	6.44984	6.40541	7.11415	8.18542	7.00811	5.91803	6.61277	5.46777	6.02097	5.09789	6.74134	7.8708	5.9627	6.46774	7.89916	7.74256	8.43434	6.26871	6.13766	7.15219	6.79226	7.27915	4.74205	5.86326	5.43867	5.21643	5.85268	5.65548	6.21218	5.94077	6.25801	5.01001	5.75887	6.95978
152	FG12_H2	in planta	FG12_crownrot_2 DPI_2	A6		6.4725	6.26613	5.71861	7.2075	5.16137	5.80544	6.17858	7.33315	6.77693	7.19186	6.5149	6.19141	7.29053	8.07886	7.0561	6.39975	6.52475	5.46777	6.2657	5.49619	7.38287	7.8708	6.23774	7.35755	7.86301	8.19477	8.3833	5.93656	6.55945	7.44401	7.83306	8.12445	5.71347	7.7195	6.58578	6.41958	7.1744	6.84038	6.99889	6.4093	6.3662	6.2454	6.76487	7.36322
153	FG12_H3	in planta	FG12_crownrot_2 DPI_3	A6		6.55889	6.44827	5.60403	6.95007	4.70615	5.90254	6.38132	7.42748	6.67914	7.15343	6.59072	6.19141	7.65289	8.13859	6.84723	6.53501	6.44933	5.46777	6.46598	5.09376	7.39986	7.7794	6.70966	7.05759	7.66369	8.18066	8.46318	6.10858	6.83655	7.42008	7.24746	7.85755	6.02001	7.80287	6.26026	5.92971	6.9526	6.29859	6.938	6.70867	6.30742	5.99959	5.98921	7.05179
154	FG12_H4	in planta	FG12_crownrot_2 DPI_4	A6		7.79004	8.13186	8.16747	7.57882	7.63843	7.47215	7.70913	8.31494	7.99577	7.52085	8.19502	8.0718	8.33576	7.8909	8.12808	7.69864	7.17273	6.5575	7.71829	7.09918	8.85491	8.31488	8.3722	6.71978	8.11748	7.25041	7.83506	6.95576	6.42346	7.66721	7.98344	6.35288	7.99149	9.66363	8.94368	8.22623	8.53367	10.159	8.90384	8.39947	7.42066	8.22866	9.14487	9.56033
155	FG16_H12	in planta	FG16_young_perithecia_3	A7		7.82884	7.80682	7.46645	8.05303	8.92454	6.68736	7.81188	7.97607	7.20364	7.69839	7.68715	7.22829	7.62276	7.17216	6.65373	6.46176	6.28855	6.86583	7.62276	6.77133	7.97837	7.0986	6.95498	7.7652	7.89441	8.4656	7.40502	6.71584	9.33854	7.14464	8.42033	8.78733	11.1295	8.53272	7.46482	9.10556	9.07116	9.54621	7.86935	8.81722	7.87611	8.51205	7.87816	7.76982
156	FG16_H11	in planta	FG16_young_perithecia_2	A7		7.50731	7.54349	7.47233	7.82159	8.80195	6.72205	7.39193	8.31133	7.48148	7.79147	7.81487	6.79297	7.48171	7.2872	6.57372	6.7186	6.43359	6.99023	7.70073	7.17538	7.73714	7.56118	7.00461	7.71153	7.83077	8.40775	7.64025	6.78835	9.84722	7.49673	8.23695	8.94883	10.963	8.47957	7.73052	9.04277	8.84785	9.82311	7.69799	8.92871	8.06243	8.43886	7.86092	7.66509
157	FG16_H10	in planta	FG16_young_perithecia_1	A7		6.32596	6.89069	7.05532	7.01226	7.76456	7.19532	7.87271	7.39176	6.9563	7.27163	7.25676	6.6185	6.72272	6.65552	4.97575	6.11962	5.85415	6.44755	6.68816	5.94967	6.60634	7.1432	6.43257	6.69847	7.61995	7.62932	6.71803	5.93013	9.91427	8.00937	7.39827	8.95355	9.02509	7.73439	6.98112	8.62586	8.66404	9.12397	6.91516	8.14731	7.21451	6.96306	7.02269	7.48563
158	FG13_H14	in planta	FG13_StuA-Wheat-72h_2	A7		7.28809	7.09366	7.57057	7.41287	7.10687	7.06849	6.98072	8.39283	7.68641	7.86096	8.07222	8.35208	8.21596	7.42342	7.96229	7.22293	6.99444	6.56113	8.01127	7.39409	8.88529	8.75463	8.82423	8.75129	8.33484	8.1174	8.70958	7.51891	8.35207	8.85713	8.2474	8.86057	8.27518	8.89295	8.45225	9.41932	9.50572	8.64169	8.69705	8.38256	7.67943	7.66389	8.9178	7.95482
159	FG13_H15	in planta	FG13_StuA-Wheat-72h_3	A7		7.59131	6.8885	7.39893	7.55456	6.73277	6.97217	7.02456	8.05045	7.27423	7.46795	7.70319	8.1399	7.9374	7.6372	7.64925	6.81917	6.99101	6.24343	7.85396	6.8941	8.33726	8.32256	8.36569	7.80455	7.70764	8.24495	8.30041	7.49863	8.09296	8.38432	8.55851	9.29246	8.11557	8.94537	7.92235	9.36185	9.50632	8.68968	8.26361	8.17989	7.73226	7.42494	8.68939	8.18157
160	FG13_H4	in planta	FG13_PH1-Wheat-72h_1	A7		7.7623	8.44699	9.63089	9.06234	9.08036	7.72316	7.52224	8.6898	8.0502	8.26107	7.97717	9.24876	8.53836	7.45123	8.09958	7.92107	7.71027	8.15141	8.56477	8.59778	8.70181	9.38943	8.87715	10.0213	9.3452	9.38447	8.95592	7.64266	8.35811	7.30701	10.2379	8.26032	3.69176	10.0318	10.2649	10.0067	9.99778	9.08621	9.23067	9.36217	9.20691	8.88029	8.9832	8.61878
161	FG13_H6	in planta	FG13_PH1-Wheat-72h_3	A7		6.22809	6.62213	6.10836	6.53911	5.9084	6.56989	4.78355	7.40929	6.87444	6.55577	7.60418	7.24013	6.8233	7.4414	6.87684	6.49809	6.93623	5.55118	6.52641	4.86693	7.45358	7.38467	6.32031	7.3758	8.22916	7.26103	9.09265	7.44915	6.36526	7.62247	7.34102	7.35426	7.17394	7.54397	6.67341	7.79744	8.30538	7.22884	7.12895	7.61023	7.44628	5.13203	6.9952	7.54649
162	FG13_H5	in planta	FG13_PH1-Wheat-72h_2	A7		6.17906	5.96982	5.42696	5.84166	4.4881	7.00323	3.9175	7.09481	7.0083	6.39344	7.88685	7.31112	7.54515	7.99654	7.60781	6.84061	6.13282	6.14899	7.01796	5.31696	7.11515	8.08776	6.39121	6.47066	7.86498	7.9496	8.95516	6.87866	6.96752	6.08867	6.78039	7.97682	5.97747	6.68683	6.00922	6.26537	6.79005	6.90121	6.40173	6.23372	7.33459	6.02084	5.31285	6.26113
163	FG16_H3	in planta	FG16_vegetative_hyphae_3	A7		7.46869	6.50648	7.17441	7.11368	7.65051	7.45177	7.76006	7.25329	7.31044	7.64929	7.04137	7.36102	6.27714	7.03454	4.97471	6.26129	4.96916	5.91845	6.19349	5.052	6.49018	6.52564	5.45386	5.00923	7.48202	7.9242	6.51303	6.27411	7.76584	6.50286	7.94776	8.28069	7.90142	8.52749	7.69423	8.70859	8.80025	7.50747	7.80472	7.37098	7.72327	7.52046	6.82568	8.18129
164	FG16_H2	in planta	FG16_vegetative_hyphae_2	A7		8.17205	7.05993	7.61055	6.8176	7.63788	7.45458	7.82165	7.27724	7.02673	8.97814	8.02836	7.41079	6.68092	6.95899	5.11033	6.13482	5.05299	6.27068	6.21722	5.50652	6.01537	5.97072	5.39952	4.49244	7.61106	7.66481	6.60743	5.89953	7.7153	5.38743	8.15563	8.41663	8.32669	8.1431	7.86816	8.85339	8.75129	8.31484	8.45524	8.00058	8.28155	7.27356	7.53424	8.54682
165	FG16_H4	in planta	FG16_wide_dikaryotic_hyphae_1	A7		7.56556	6.72589	7.23653	7.71338	7.59136	7.23179	7.97727	6.3886	7.1271	7.71504	7.20704	5.2204	6.18238	6.59156	4.61678	5.62615	5.40117	6.42712	6.23979	4.44464	6.44335	6.1542	5.41425	4.28772	7.86775	7.52803	5.9708	6.33207	7.94302	5.77393	7.19362	8.94146	9.17378	7.72405	7.09464	7.62083	8.52756	6.82872	7.66479	7.27615	7.64313	6.6416	6.72632	7.79461
166	FG16_H5	in planta	FG16_wide_dikaryotic_hyphae_2	A7		7.7782	7.6634	7.44814	7.19285	8.22237	6.34466	7.56725	8.0353	6.97002	7.80046	8.13606	6.44013	7.44938	6.73603	6.69868	7.45469	6.46421	7.11154	7.78024	7.70156	7.97676	7.74425	7.79948	8.06864	7.01496	7.95137	7.57952	7.82891	8.8996	8.32784	8.6974	9.29038	9.68035	8.77294	8.46034	9.15347	9.24388	8.49493	7.98119	8.8009	8.45088	7.90505	8.02311	8.75391
167	FG16_H6	in planta	FG16_wide_dikaryotic_hyphae_3	A7		7.31404	7.44011	7.60375	7.0592	7.88672	6.46299	7.13483	8.04617	7.23044	8.12246	8.24425	7.02883	7.84502	6.70654	6.83309	7.31612	6.72141	7.27919	7.89265	7.67892	8.4436	8.09546	8.05483	8.49439	7.61019	7.64076	7.30434	6.53959	8.91325	8.46441	8.23998	8.86774	10.4788	8.80913	8.54919	9.03376	8.91799	8.92059	8.15371	8.32349	8.18556	8.05836	8.07543	8.17141
168	FG16_H7	in planta	FG16_perithecial_initials_1	A7		7.56508	8.24929	6.16441	8.04645	8.47895	5.4759	6.44959	7.86464	6.98399	7.73409	7.91095	6.19592	8.63874	7.31206	6.18716	6.58256	6.64801	6.89908	8.07864	7.25096	8.82887	7.95929	8.0371	9.20111	7.18153	8.16816	7.91507	5.76331	9.09672	6.86883	8.15042	7.64958	11.7978	8.38437	7.31063	9.49294	8.94222	9.21915	7.73365	8.71676	6.66231	9.16455	8.79512	7.12502
169	FG16_H1	in planta	FG16_vegetative_hyphae_1	A7		7.52782	7.8783	6.93637	8.04054	8.36802	6.84464	7.46113	7.40166	7.17	7.78123	7.31077	6.61609	8.07208	6.81253	6.4982	6.95931	6.53428	7.28489	7.70434	6.88706	8.15459	7.94391	7.773	8.90788	7.76706	8.7772	7.44712	6.45975	10.2043	8.16259	8.38746	9.19664	10.8437	8.19312	7.93118	8.93277	8.99064	8.82997	7.43317	8.36228	7.19164	8.196	8.00373	7.49869
170	FG16_H9	in planta	FG16_perithecial_initials_3	A7		7.70537	8.76307	6.67402	8.32262	8.9203	5.70638	7.2346	7.36174	6.97216	7.35938	8.3086	6.03228	7.98075	7.32559	7.51471	7.12056	7.1706	7.72086	8.20106	7.93455	8.72244	8.28622	8.3314	8.40408	7.40565	8.24625	7.40027	6.87006	9.89083	7.92971	8.78641	7.99727	11.5303	7.81948	7.86646	9.15606	9.22396	9.13005	7.51739	8.63387	7.458	9.27021	8.66521	7.74199
171	FG16_H8	in planta	FG16_perithecial_initials_2	A7		7.52095	8.45076	6.42676	7.85015	8.9291	5.92292	6.64337	6.91632	6.84719	6.97481	8.00154	5.89919	7.70769	7.21275	6.68366	6.48083	6.80177	7.23666	7.71251	7.41393	8.21138	8.03841	7.94185	8.23878	7.1664	7.75291	7.46199	6.50633	9.26843	6.64707	8.43024	7.62067	11.2218	7.262	6.73638	8.79194	8.63855	8.50327	7.05601	8.60781	7.04894	8.78461	8.04286	7.41009
172	FG15_H15	in planta	FG15_Wheat-96h_3	A7		4.70787	4.68929	4.69884	4.90584	4.18985	4.02203	4.43304	5.39821	5.23959	5.00859	5.56284	5.23046	5.19341	6.11331	5.8777	5.32418	4.85041	3.83823	4.95695	3.53057	4.49713	5.8984	4.85962	5.84989	5.93016	6.24126	6.17199	4.7957	4.76282	5.50791	4.99824	6.16984	3.4277	4.4402	4.93738	4.39255	5.3863	5.2697	4.26425	4.68901	4.79718	3.62071	4.27265	4.32366
173	FG15_H13	in planta	FG15_Wheat-96h_1	A7		6.58534	6.98213	5.3563	5.89796	6.3586	4.83521	6.5088	5.19066	4.86013	4.98666	7.43172	4.75558	5.88643	5.56563	5.24737	6.32879	5.79811	6.46815	6.67948	5.72806	6.63796	6.24027	6.68956	6.75778	6.21808	7.7316	5.8694	6.48742	7.75587	7.28758	6.82166	6.72352	7.39833	6.34368	6.97142	7.17121	7.44213	5.9785	5.46622	6.97134	5.36062	6.83465	7.65515	6.18498
174	FG15_H14	in planta	FG15_Wheat-96h_2	A7		4.77504	5.15961	4.65165	4.88998	4.66393	4.66187	5.767	5.17992	5.61562	5.01762	5.23942	4.97938	5.43519	5.31494	5.03959	5.12003	4.56213	4.67375	4.87518	3.95024	5.07897	5.553	4.86482	4.79455	5.99453	6.91235	6.08404	4.71317	5.23411	5.31265	6.12922	6.30343	7.31306	4.5471	5.17558	6.23843	6.6289	6.30826	5.04338	6.17587	4.75568	5.00778	6.12617	5.18228
175	FG11_H3	in planta	FG11_wheat_PH1_3	A7		5.97702	6.66654	6.05221	6.1527	6.06806	6.13264	6.82017	6.4699	5.63395	6.18134	6.45641	5.63925	6.75651	6.1533	6.57239	5.88563	5.39752	5.76624	6.39169	6.01672	7.02404	6.45152	6.81251	6.24	6.92919	6.93604	6.48633	6.63671	7.41539	7.19131	7.39874	7.7216	6.50825	7.36365	7.32359	7.73558	8.02893	7.12433	6.94713	6.74924	6.9519	6.93516	7.48799	7.25016
176	FG11_H6	in planta	FG11_wheat_tri6_3	A7		5.49178	5.82607	6.11264	5.77049	5.63397	6.61538	6.73087	6.10851	5.31933	6.49482	5.96804	5.6673	6.54375	6.02005	6.17044	5.61282	5.09461	5.55825	6.21427	5.65597	6.33537	6.31625	6.44449	5.51844	6.56911	6.39551	6.55276	6.47405	7.09986	6.92371	7.21227	7.73258	6.00983	6.76348	6.96021	7.34369	7.7074	6.88407	6.34365	6.2362	6.53443	6.48496	6.44186	6.87289
177	FG11_H9	in planta	FG11_wheat_tri10_3	A7		5.95207	6.02251	6.05901	6.13225	5.81343	6.43102	6.63172	6.36304	5.81343	6.582	6.43706	6.23917	6.67974	6.33969	5.99777	5.76842	5.47222	5.26274	6.24234	5.70571	6.81061	6.45152	6.6784	6.33362	6.91666	6.69046	6.66084	6.26823	7.35229	7.36734	7.0198	7.87061	7.07047	7.39723	6.65323	7.71053	7.88987	7.20486	6.82563	7.00313	6.49953	6.84132	6.70979	6.88937
178	FG11_H4	in planta	FG11_wheat_tri6_1	A7		5.65873	5.42489	5.9831	5.96925	6.10353	5.93857	5.95545	6.4651	5.77747	6.66924	5.90739	6.35105	6.42286	6.00473	6.03474	5.85808	5.28016	5.54173	5.90458	5.25546	6.51292	6.45152	6.68465	6.13322	6.89026	7.00997	6.58919	7.11427	6.89051	6.4831	7.34668	7.48225	3.99295	7.2837	7.27288	7.53478	7.86765	6.9864	6.78683	6.57888	6.5327	6.31665	6.76571	7.12775
179	FG11_H5	in planta	FG11_wheat_tri6_2	A7		5.85875	5.9006	6.22348	6.01673	6.16711	6.2636	6.3882	6.20804	5.81343	6.72702	6.23137	6.15246	6.55229	5.85806	6.1467	5.93327	5.28016	5.31099	6.21427	5.40058	6.78777	6.57228	6.78959	6.28527	6.78053	7.12333	6.56659	7.2305	7.14726	6.89759	7.36792	7.49813	4.38689	7.58439	7.32359	7.68768	8.01246	6.98773	6.851	7.03877	6.68963	6.36084	7.04279	7.33654
180	FG11_H1	in planta	FG11_wheat_PH1_1	A7		6.25688	6.04588	6.41135	6.25321	6.35515	6.10101	6.65927	6.51774	5.85708	6.72702	6.2959	6.27395	6.72892	5.87391	6.29706	5.86381	5.4104	5.85041	6.15333	5.98996	6.88219	6.45152	6.81251	6.36814	7.0999	7.13672	6.58996	6.93548	7.45537	7.14361	7.49448	7.83415	5.16567	7.82277	7.42915	8.03988	8.13087	7.3812	7.1125	7.06615	7.06956	6.74421	7.44033	7.68331
181	FG11_H2	in planta	FG11_wheat_PH1_2	A7		6.36586	6.21474	6.40319	6.30319	6.35828	6.27823	6.55598	6.61484	6.09562	6.74233	6.48632	6.50515	6.66499	6.00473	6.29706	6.05368	5.24678	5.57795	6.34088	5.91188	6.80973	6.40124	6.81097	6.46239	6.89436	7.07258	6.50368	6.94089	7.54559	7.20729	7.38722	7.89823	5.03783	7.87233	7.45205	8.11483	8.11805	7.38722	7.21669	7.09123	7.18894	6.75769	7.57396	7.67362
182	FG11_H7	in planta	FG11_wheat_tri10_1	A7		5.95207	6.09142	6.34673	6.14934	6.20396	6.24098	6.43138	6.71742	6.00256	6.97617	6.211	6.41188	6.67974	5.94662	6.40519	6.15437	5.28016	5.69398	6.21427	6.21401	6.70401	6.62392	7.06588	6.73043	6.83931	7.08922	6.53146	7.23559	7.35229	7.28196	7.48241	7.7216	4.22006	7.79056	7.47874	7.96236	8.07956	7.26363	7.28916	7.12683	6.97711	6.48164	7.43466	7.62681
183	FG11_H8	in planta	FG11_wheat_tri10_2	A7		5.98301	6.2993	6.57395	6.24771	6.22606	6.27279	6.52205	6.73679	5.90152	7.0483	6.29115	6.55179	6.703	5.96924	6.44025	6.28184	5.27668	5.86328	6.22606	5.9614	6.95465	6.5154	7.19766	6.68122	6.87803	7.08819	6.56659	7.20414	7.43506	7.31977	7.66788	7.74897	4.41512	7.86614	7.72975	7.83928	8.27189	7.51735	7.19899	7.16285	7.28916	6.65084	7.4199	7.64185
[truncated: 345 more columns]
