# Supplementary material for: Extracellular peptidases of the cereal pathogen Fusarium graminearum
Source: Front Plant Sci. 2015 Nov 6;6:962. doi: 10.3389/fpls.2015.00962 (PMC4645717; doi:10.3389/fpls.2015.00962)
Supplement: Table S2 — Cellular proteome identifications. [file Table2.XLSX]

## Sheet: S2 - Cellular proteome
	Main Accession	Description	Gene Name	Chromosome	MW [kDa]	Possible Coverage [%]	Coverage [%]	Spectrum Counting NSAF	Confidently Localized Modification Sites	# Confidently Localized Modification Sites	Ambiguously Localized Modification Sites	#Ambiguously Localized Modification Sites	PI	Secondary Accessions	Protein Group	#Validated Peptides	#Peptides	#Unique	#Validated PSMs	#PSMs	Confidence	Decoy	Validation
1	AC:FGSG_00722	TIGR01090_adenine phosphoribosyltransferase			22.7059	75.35	24.19	0.0159465					Single Protein		AC:FGSG_00722	4	6	6	10	12	100	0	Confident
3	AC:FGSG_05640	PF00833.10_Ribosomal S17			17.0161	100	56.85	0.0501087					Single Protein		AC:FGSG_05640	9	10	10	36	42	100	0	Confident
5	AC:FGSG_01425	TIGR01494_ATPase, P-type (transporting), HAD superfamily, subfamily IC			99.5486	61.5	38.39	0.0217694					Single Protein		AC:FGSG_01425	31	38	38	115	138	100	0	Confident
6	AC:FGSG_10118	PF01450.11_Acetohydroxy acid isomeroreductase, catalytic domain			44.8799	90.12	52.84	0.0364745	oxidation of m(M60)	oxidation of m(1)			Single Protein		AC:FGSG_10118	21	24	24	86	103	100	0	Confident
7	AC:FGSG_09421	PF00735.10_Septin			43.5311	100	58.85	0.0243857					Single Protein		AC:FGSG_09421	14	16	16	44	50	100	0	Confident
8	AC:FGSG_02504	PF00056.15_lactate/malate dehydrogenase, NAD binding domain			34.5144	100	85.8	0.0391596					Single Protein		AC:FGSG_02504	22	24	24	86	101	100	0	Confident
9	AC:FGSG_06021	PF00153.19_Mitochondrial carrier protein			33.6884	74.28	47.59	0.109688	oxidation of m(M49)	oxidation of m(1)	oxidation of m (M12-{M12 M21}, M76-{M76}, M249-{M248 M249 M250}, M250-{M250})	oxidation of m (4)	Single Protein		AC:FGSG_06021	22	28	28	214	230	100	0	Confident
10	AC:FGSG_04171	PF00198.15_2-oxoacid dehydrogenases acyltransferase (catalytic domain)			48.3923	90.57	51.32	0.0199057					Single Protein		AC:FGSG_04171	19	24	24	49	65	100	0	Confident
11	AC:FGSG_05884	PF08623.2_TATA-binding protein interacting (TIP20)			148.121	84.89	19.01	0.00348828					Single Protein		AC:FGSG_05884	15	20	20	26	33	100	0	Confident
12	AC:FGSG_06159	PF10584.1_Proteasome subunit A N-terminal signature			26.8474	82.45	42.86	0.0399758					Single Protein		AC:FGSG_06159	10	14	14	27	30	100	0	Confident
13	AC:FGSG_07105	PF00493.15_MCM2/3/5 family			90.627	95.07	5.67	0.00133305					Single Protein		AC:FGSG_07105	3	13	13	4	13	100	0	Confident
14	AC:FGSG_09271	PF00400.24_WD domain, G-beta repeat			33.4475	75.41	30.16	0.0239303					Single Protein		AC:FGSG_09271	7	11	11	15	20	100	0	Confident
15	AC:FGSG_03172	PF01384.12_Phosphate transporter family			65.4812	57.36	12.4	0.0106217					Single Protein		AC:FGSG_03172	6	8	8	9	14	100	0	Confident
16	AC:FGSG_08543	PF00501.20_AMP-binding enzyme			76.6062	71.37	17.55	0.00430142					Single Protein		AC:FGSG_08543	11	19	19	15	24	100	0	Confident
17	AC:FGSG_02460	TIGR01494_ATPase, P-type (transporting), HAD superfamily, subfamily IC			147.098	78.04	9.57	0.00308322					Single Protein		AC:FGSG_02460	9	21	21	9	28	100	0	Confident
18	AC:FGSG_02544	PF05470.4_Eukaryotic translation initiation factor 3 subunit 8 N-terminus (eIF3c_N)			96.5343	81.26	44.47	0.00872169					Single Protein		AC:FGSG_02544	31	40	40	63	78	100	0	Confident
19	AC:FGSG_05053	TIGR00512_S-methyl-5-thioribose-1-phosphate isomerase			41.9207	89.18	23.97	0.00653042					Single Protein		AC:FGSG_05053	5	7	7	10	17	100	0	Confident
20	AC:FGSG_00634	PF01092.11_Ribosomal protein S6e			27.2528	100	48.95	0.0522913	oxidation of m(M32)	oxidation of m(1)			Single Protein		AC:FGSG_00634	12	20	19	48	63	100	0	Confident
21	AC:FGSG_01227	PF01370.13_NAD dependent epimerase/dehydratase family			42.2907	89.6	23.73	0.0081987					Single Protein		AC:FGSG_01227	5	7	7	11	13	100	0	Confident
22	AC:FGSG_00296	PF00585.10_C-terminal regulatory domain of Threonine dehydratase			63.3453	79.17	16.87	0.00389746					Single Protein		AC:FGSG_00296	5	14	14	10	19	100	0	Confident
23	AC:FGSG_01516	PF01775.9_Ribosomal L18ae protein family			20.522	100	67.24	0.0982236	oxidation of m(M110)	oxidation of m(1)			Single Protein		AC:FGSG_01516	15	19	19	71	83	100	0	Confident
24	AC:FGSG_06945	PF08226.3_Domain of unknown function (DUF1720)			158.786	64.76	5.85	0.00196124					Single Protein		AC:FGSG_06945	6	14	14	10	20	100	0	Confident
25	AC:FGSG_02454	PF04263.8_Thiamin pyrophosphokinase, catalytic domain			28.6477	100	24.32	0.00707851					Single Protein		AC:FGSG_02454	3	4	4	4	6	100	0	Confident
26	AC:FGSG_04289	PF00125.16_Core histone H2A/H2B/H3/H4			11.3634	100	53.4	0.0886658	oxidation of m(M50)	oxidation of m(1)			Related Proteins	AC:FGSG_05491	AC:FGSG_04289, AC:FGSG_05491	10	12	12	41	51	100	0	Confident
27	AC:FGSG_08492	PF02809.12_Ubiquitin interaction motif			69.7291	51.56	10.59	0.00632283					Single Protein		AC:FGSG_08492	5	7	7	5	8	100	0	Confident
29	AC:FGSG_04117	PF00208.13_Glutamate/Leucine/Phenylalanine/Valine dehydrogenase			117.825	84.37	32.89	0.00671997					Single Protein		AC:FGSG_04117	28	36	36	44	62	100	0	Confident
30	AC:FGSG_06127	PF00389.22_D-isomer specific 2-hydroxyacid dehydrogenase, catalytic domain			40.0696	91.51	74.25	0.0478016	oxidation of m(M219)	oxidation of m(1)	oxidation of m (M313-{M309 M313})	oxidation of m (1)	Single Protein		AC:FGSG_06127	24	27	27	111	138	100	0	Confident
31	AC:FGSG_00838	TIGR02350_chaperone protein DnaK			71.0801	93.11	71.67	0.0450782	oxidation of m(M1, M59, M85, M125)	oxidation of m(4)	oxidation of m (M409-{M408 M409})	oxidation of m (1)	Single Protein		AC:FGSG_00838	55	60	57	439	522	100	0	Confident
33	AC:FGSG_07004	PF00306.19_ATP synthase alpha/beta chain, C terminal domain			87.2481	86.19	38.56	0.00806788					Single Protein		AC:FGSG_07004	23	33	32	58	70	100	0	Confident
34	AC:FGSG_09484	PF01595.12_Domain of unknown function DUF21			61.5579	66.9	11.91	0.00283595					Single Protein		AC:FGSG_09484	3	4	4	3	4	100	0	Confident
35	AC:FGSG_09914	no_pfam			77.4487	95.15	7.49	0.00224077					Single Protein		AC:FGSG_09914	4	12	11	6	15	100	0	Confident
36	AC:FGSG_06799	PF03159.10_XRN 5'-3' exonuclease N-terminus			157.671	92.95	15.44	0.00292894					Single Protein		AC:FGSG_06799	11	22	22	17	38	100	0	Confident
37	AC:FGSG_07033	PF00307.23_Calponin homology (CH) domain			77.533	95.23	8.82	0.000874341					Single Protein		AC:FGSG_07033	3	15	15	3	16	100	0	Confident
38	AC:FGSG_06166	PF00996.10_GDP dissociation inhibitor			51.427	100	65.09	0.0190657					Single Protein		AC:FGSG_06166	21	29	29	67	87	100	0	Confident
39	AC:FGSG_01346	PF00113.14_Enolase, C-terminal TIM barrel domain			47.3672	90.41	74.43	0.0731879	oxidation of m(M372)	oxidation of m(1)			Single Protein		AC:FGSG_01346	33	38	38	205	236	100	0	Confident
40	AC:FGSG_06893	PF00416.14_Ribosomal protein S13/S18			17.8598	100	61.54	0.0940214					Single Protein		AC:FGSG_06893	12	16	16	51	62	100	0	Confident
41	AC:FGSG_00358	PF01423.14_LSM domain			13.5293	100	44.44	0.0145503					Single Protein		AC:FGSG_00358	3	4	4	4	6	99.9093	0	Confident
43	AC:FGSG_08478	PF01248.18_Ribosomal protein L7Ae/L30e/S12e/Gadd45 family			29.3325	100	50.38	0.059408					Single Protein		AC:FGSG_08478	19	19	19	62	70	100	0	Confident
45	AC:FGSG_01248	PF02824.13_TGS domain			84.6436	95.44	37.85	0.00825747					Single Protein		AC:FGSG_01248	24	38	37	48	66	100	0	Confident
46	AC:FGSG_10799	PF04811.7_Sec23/Sec24 trunk domain			113.8	62.58	12.73	0.0037165					Single Protein		AC:FGSG_10799	9	15	15	11	19	100	0	Confident
47	AC:FGSG_01955	PF01287.12_Eukaryotic initiation factor 5A hypusine, DNA-binding OB fold			18.0717	80.49	39.02	0.129318	oxidation of m(M85)	oxidation of m(1)			Single Protein		AC:FGSG_01955	7	11	11	43	54	100	0	Confident
48	AC:FGSG_05843	PF00342.11_Phosphoglucose isomerase			61.0036	84.27	41.95	0.02263					Single Protein		AC:FGSG_05843	15	22	22	43	57	100	0	Confident
49	AC:FGSG_10089	no_pfam			42.3008	79.35	22.17	0.0319481					Single Protein		AC:FGSG_10089	8	12	12	26	38	100	0	Confident
50	AC:FGSG_02216	no_pfam			83.5834	90.2	11.41	0.00289293					Single Protein		AC:FGSG_02216	6	8	8	9	14	100	0	Confident
51	AC:FGSG_06580	PF08326.4_Acetyl-CoA carboxylase, central region			255.455	94.08	34.77	0.00246649					Single Protein		AC:FGSG_06580	55	89	89	113	155	100	0	Confident
52	AC:FGSG_06379	PF03810.11_Importin-beta N-terminal domain			137.879	93.57	10.87	0.0018209					Single Protein		AC:FGSG_06379	8	21	20	13	25	100	0	Confident
53	AC:FGSG_02014	PF00183.10_Hsp90 protein			79.3364	90.14	69.57	0.040084	oxidation of m(M581)	oxidation of m(1)	oxidation of m (M463-{M456 M463}, M599-{M595 M599})	oxidation of m (2)	Single Protein		AC:FGSG_02014	58	62	60	225	275	100	0	Confident
54	AC:FGSG_02770	TIGR01520_fructose-bisphosphate aldolase, class II			39.5048	81.39	64.44	0.0536219	oxidation of m(M143)	oxidation of m(1)			Single Protein		AC:FGSG_02770	22	26	26	115	137	100	0	Confident
55	AC:FGSG_00822	PF04699.6_ARP2/3 complex 16 kDa subunit (p16-Arc)			21.7159	66.01	41.38	0.0340796					Single Protein		AC:FGSG_00822	6	6	6	15	17	100	0	Confident
57	AC:FGSG_13905	PF09532.2_DFDF motif			59.5865	66.84	28.82	0.0119575					Single Protein		AC:FGSG_13905	9	11	11	16	18	100	0	Confident
58	AC:FGSG_00649	PF03719.7_Ribosomal protein S5, C-terminal domain			56.3888	100	11.9	0.00271164					Single Protein		AC:FGSG_00649	3	11	11	5	16	100	0	Confident
59	AC:FGSG_10864	PF05739.11_SNARE domain			29.5331	100	16.54	0.00865385					Single Protein		AC:FGSG_10864	2	4	4	5	7	100	0	Confident
60	AC:FGSG_05501	TIGR00231_small GTP-binding protein domain			24.6534	100	36.32	0.0139296					Single Protein		AC:FGSG_05501	5	6	5	8	9	100	0	Confident
61	AC:FGSG_13273	PF01417.12_ENTH domain			106.033	100	27.31	0.00402707					Single Protein		AC:FGSG_13273	15	24	24	19	30	100	0	Confident
62	AC:FGSG_05593	PF02353.12_Cyclopropane-fatty-acyl-phospholipid synthase			59.8149	93.67	37.04	0.0130139					Single Protein		AC:FGSG_05593	13	20	20	26	38	100	0	Confident
63	AC:FGSG_00300	PF00213.10_ATP synthase delta (OSCP) subunit			23.7761	100	57.52	0.0513793					Single Protein		AC:FGSG_00300	12	14	14	55	59	100	0	Confident
64	AC:FGSG_06019	PF00177.13_Ribosomal protein S7p/S5e			23.7924	85.45	43.19	0.0530472					Single Protein		AC:FGSG_06019	13	15	15	37	40	100	0	Confident
65	AC:FGSG_01220	PF00575.15_S1 RNA binding domain			19.1987	100	22.09	0.00339147					Single Protein		AC:FGSG_01220	2	4	4	2	6	100	0	Confident
66	AC:FGSG_09643	PF01575.11_MaoC like domain			96.7507	89.32	7.12	0.00280199					Single Protein		AC:FGSG_09643	5	10	10	5	11	100	0	Confident
68	AC:FGSG_08723	PF00923.11_Transaldolase			35.4745	79.26	58.51	0.0756688	oxidation of m(M295)	oxidation of m(1)			Single Protein		AC:FGSG_08723	25	28	28	118	133	100	0	Confident
69	AC:FGSG_06265	PF00400.24_WD domain, G-beta repeat			138.092	74.5	29.06	0.00608982					Single Protein		AC:FGSG_06265	23	30	30	49	59	100	0	Confident
70	AC:FGSG_01008	PF00736.11_EF-1 guanine nucleotide exchange domain			25.4776	84.62	55.56	0.0887025					Single Protein		AC:FGSG_01008	10	10	10	57	62	100	0	Confident
71	AC:FGSG_08638	PF00611.15_Fes/CIP4 homology domain			70.6018	67.72	7.69	0.00211581					Single Protein		AC:FGSG_08638	4	7	7	4	10	100	0	Confident
72	AC:FGSG_04315	PF02936.6_Cytochrome c oxidase subunit IV			18.5605	100	48.52	0.0306518	oxidation of m(M128)	oxidation of m(1)			Single Protein		AC:FGSG_04315	8	10	10	16	21	100	0	Confident
73	AC:FGSG_13136	TIGR01812_succinate dehydrogenase or fumarate reductase, flavoprotein subunit			71.1382	100	45.85	0.00817281					Single Protein		AC:FGSG_13136	20	32	32	54	71	100	0	Confident
74	AC:FGSG_05322	PF00698.13_Acyl transferase domain			233.244	82.51	51.9	0.00557649					Single Protein		AC:FGSG_05322	76	97	97	202	268	100	0	Confident
75	AC:FGSG_08722	PF00565.9_Staphylococcal nuclease homologue			98.2238	92.54	37.85	0.00727585					Single Protein		AC:FGSG_08722	30	38	38	65	83	100	0	Confident
76	AC:FGSG_06598	PF00107.18_Zinc-binding dehydrogenase			37.4203	81.87	55.52	0.0308064					Single Protein		AC:FGSG_06598	14	16	16	34	38	100	0	Confident
77	AC:FGSG_06009	PF08264.5_Anticodon-binding domain			125.998	96.86	39.34	0.00433431					Single Protein		AC:FGSG_06009	27	42	42	56	84	100	0	Confident
78	AC:FGSG_08811	PF03143.9_Elongation factor Tu C-terminal domain			49.84	91.09	61.74	0.20635	oxidation of m(M275, M293, M403, M409)	oxidation of m(4)			Single Protein		AC:FGSG_08811	33	37	36	603	704	100	0	Confident
79	AC:FGSG_09862	PF00307.23_Calponin homology (CH) domain			72.2074	100	45.61	0.00869134					Single Protein		AC:FGSG_09862	19	25	25	41	55	100	0	Confident
80	AC:FGSG_09392	PF04588.5_Hypoxia induced protein conserved region			24.7138	100	20.91	0.00621212					Single Protein		AC:FGSG_09392	3	8	8	5	11	100	0	Confident
81	AC:FGSG_10268	PF00400.24_WD domain, G-beta repeat			37.6551	90.21	58.46	0.0284294					Single Protein		AC:FGSG_10268	15	17	17	34	42	100	0	Confident
82	AC:FGSG_03884	PF01822.11_WSC domain			49.6945	32.69	10.32	0.033114					Single Protein		AC:FGSG_03884	4	5	5	7	9	100	0	Confident
83	AC:FGSG_00072	no_pfam			28.4729	24.82	13.67	0.031401					Single Protein		AC:FGSG_00072	2	3	3	5	7	100	0	Confident
84	AC:FGSG_02542	PF00327.12_Ribosomal protein L30p/L7e			28.4685	100	55.24	0.070745					Single Protein		AC:FGSG_02542	13	21	19	61	76	100	0	Confident
85	AC:FGSG_06754	PF06470.5_SMC proteins Flexible Hinge Domain			136.656	91.85	5.57	0.00135046					Single Protein		AC:FGSG_06754	4	14	14	5	16	100	0	Confident
86	AC:FGSG_05153	PF01922.9_SRP19 protein			29.2006	88.64	24.54	0.00668044					Single Protein		AC:FGSG_05153	4	6	6	5	8	100	0	Confident
90	AC:FGSG_05425	PF02020.10_eIF4-gamma/eIF5/eIF2-epsilon			46.3755	83.57	24.29	0.010513					Single Protein		AC:FGSG_05425	7	10	10	11	16	100	0	Confident
91	AC:FGSG_13064	PF00406.14_Adenylate kinase			28.8437	100	52.83	0.0384293					Single Protein		AC:FGSG_13064	11	13	12	28	36	100	0	Confident
93	AC:FGSG_00906	PF07973.6_Threonyl and Alanyl tRNA synthetase second additional domain			107.288	92.27	43.26	0.00569686					Single Protein		AC:FGSG_00906	31	37	37	55	62	100	0	Confident
94	AC:FGSG_05436	PF00928.13_Adaptor complexes medium subunit family			58.014	85.01	34.91	0.0148403					Single Protein		AC:FGSG_05436	12	18	18	30	38	100	0	Confident
96	AC:FGSG_05997	no_pfam			58.0491	92.64	68.02	0.0207703					Single Protein		AC:FGSG_05997	29	34	34	70	92	100	0	Confident
97	AC:FGSG_09475	PF03372.15_Endonuclease/Exonuclease/phosphatase family			64.9932	88.21	30.4	0.00791708					Single Protein		AC:FGSG_09475	11	13	12	20	26	100	0	Confident
98	AC:FGSG_04273	PF03870.7_RNA polymerase Rpb8			16.4012	100	9.46	0.0101351					Single Protein		AC:FGSG_04273	2	2	2	2	2	100	0	Confident
99	AC:FGSG_00395	PF00203.13_Ribosomal protein S19			17.4834	100	63.82	0.0524206			oxidation of m (M90-{M90})	oxidation of m (1)	Single Protein		AC:FGSG_00395	9	12	11	31	43	100	0	Confident
100	AC:FGSG_07939	PF04053.6_Coatomer WD associated region			135.987	83.52	35.49	0.00559195					Single Protein		AC:FGSG_07939	30	35	35	55	66	100	0	Confident
101	AC:FGSG_08971	PF01842.17_ACT domain			31.9524	89.05	43.11	0.0317996					Single Protein		AC:FGSG_08971	9	11	11	33	37	100	0	Confident
102	AC:FGSG_01017	PF03571.7_Peptidase family M49			78.9505	85.29	31.12	0.00462986					Single Protein		AC:FGSG_01017	15	24	24	30	43	100	0	Confident
103	AC:FGSG_10825	PF01717.10_Cobalamin-independent synthase, Catalytic domain			86.5389	90.08	68.02	0.0329687	oxidation of m(M560)	oxidation of m(1)			Single Protein		AC:FGSG_10825	54	55	55	239	286	100	0	Confident
104	AC:FGSG_08851	TIGR02330_2-methylcitrate dehydratase			61.0094	94.22	60.65	0.0281312					Single Protein		AC:FGSG_08851	27	32	32	103	121	100	0	Confident
105	AC:FGSG_00346	PF03435.10_Saccharopine dehydrogenase			48.7969	85.11	54.89	0.0157515					Single Protein		AC:FGSG_00346	17	22	21	47	60	100	0	Confident
106	AC:FGSG_10087	PF00270.21_DEAD/DEAH box helicase			53.1344	84.43	24.8	0.00605941					Single Protein		AC:FGSG_10087	9	13	13	14	20	100	0	Confident
107	AC:FGSG_07440	PF03966.8_Trm112p-like protein			14.0292	100	74.8	0.0232283					Single Protein		AC:FGSG_07440	6	6	6	9	9	100	0	Confident
108	AC:FGSG_06096	PF01008.9_Initiation factor 2 subunit family			49.4776	92.72	15.23	0.00410998					Single Protein		AC:FGSG_06096	4	7	7	5	8	100	0	Confident
109	AC:FGSG_05165	TIGR01622_splicing factor, CC1-like family			64.8755	94.37	8.8	0.00295398					Single Protein		AC:FGSG_05165	3	12	12	5	15	100	0	Confident
110	AC:FGSG_00269	PF04095.8_Nicotinate phosphoribosyltransferase (NAPRTase) family			51.708	100	10.02	0.0023602					Single Protein		AC:FGSG_00269	3	6	6	5	8	100	0	Confident
111	AC:FGSG_11626	PF00125.16_Core histone H2A/H2B/H3/H4			14.7679	100	32.85	0.0713706	oxidation of m(M70)	oxidation of m(1)			Single Protein		AC:FGSG_11626	6	9	9	21	29	100	0	Confident
112	AC:FGSG_12857	PF02629.11_CoA binding domain			60.6483	100	72.38	0.0296299					Single Protein		AC:FGSG_12857	33	38	38	127	150	100	0	Confident
113	AC:FGSG_06041	PF00501.20_AMP-binding enzyme			130.203	92.37	35.11	0.00595436					Single Protein		AC:FGSG_06041	21	25	25	45	55	100	0	Confident
115	AC:FGSG_08675	PF01849.10_NAC domain			17.7553	100	40.12	0.0399971					Single Protein		AC:FGSG_08675	9	13	13	40	47	100	0	Confident
116	AC:FGSG_01433	PF01645.9_Conserved region in glutamate synthase			233.424	95.88	25.75	0.00190131					Single Protein		AC:FGSG_01433	36	63	63	67	102	100	0	Confident
117	AC:FGSG_01487	no_pfam			10.8986	100	44.34	0.0330189					Single Protein		AC:FGSG_01487	3	4	4	6	8	100	0	Confident
118	AC:FGSG_02233	PF02985.14_HEAT repeat			120.818	71.48	42.33	0.00962838					Single Protein		AC:FGSG_02233	32	41	40	62	75	100	0	Confident
119	AC:FGSG_03259	no_pfam			48.5739	100	39.46	0.0110788					Single Protein		AC:FGSG_03259	10	14	14	19	25	100	0	Confident
120	AC:FGSG_07174	PF00208.13_Glutamate/Leucine/Phenylalanine/Valine dehydrogenase			48.9188	84.92	56.32	0.0208529					Single Protein		AC:FGSG_07174	22	25	24	65	77	100	0	Confident
121	AC:FGSG_09257	PF01188.13_Mandelate racemase / muconate lactonizing enzyme, C-terminal domain			49.9812	83.33	10.44	0.00180317					Single Protein		AC:FGSG_09257	3	8	8	3	8	100	0	Confident
122	AC:FGSG_07404	PF00036.24_EF hand			19.6987	100	37.93	0.016954					Single Protein		AC:FGSG_07404	5	6	6	9	12	100	0	Confident
123	AC:FGSG_06843	PF09173.3_Initiation factor eIF2 gamma, C terminal			54.6978	89.59	48.92	0.0125227					Single Protein		AC:FGSG_06843	18	20	20	42	53	100	0	Confident
124	AC:FGSG_01414	no_pfam			84.1908	100	57.49	0.0143674					Single Protein		AC:FGSG_01414	40	43	42	66	77	100	0	Confident
125	AC:FGSG_09471	PF00012.12_Hsp70 protein			72.4612	77.98	60.18	0.0408372	oxidation of m(M644)	oxidation of m(1)			Single Protein		AC:FGSG_09471	46	49	46	188	213	100	0	Confident
126	AC:FGSG_13389	PF01433.12_Peptidase family M1			99.5175	94.45	29.33	0.00569059					Single Protein		AC:FGSG_13389	18	29	28	35	47	100	0	Confident
128	AC:FGSG_04130	PF07992.6_Pyridine nucleotide-disulphide oxidoreductase			64.0703	100	41.22	0.00580139					Single Protein		AC:FGSG_04130	16	24	24	41	53	100	0	Confident
129	AC:FGSG_09530	PF00091.17_Tubulin/FtsZ family, GTPase domain			49.7609	62.11	47.31	0.0290905					Single Protein		AC:FGSG_09530	17	20	17	56	66	100	0	Confident
131	AC:FGSG_09855	no_pfam			67.063	87.87	21.1	0.00500565					Single Protein		AC:FGSG_09855	8	14	14	9	16	100	0	Confident
132	AC:FGSG_08644	TIGR01222_septum site-determining protein MinC			59.9789	94.3	49.38	0.0135235					Single Protein		AC:FGSG_08644	18	22	21	51	65	100	0	Confident
133	AC:FGSG_08910	PF03810.11_Importin-beta N-terminal domain			120.116	76.7	27.94	0.0046969					Single Protein		AC:FGSG_08910	19	24	23	32	44	100	0	Confident
134	AC:FGSG_06855	PF00076.14_RNA recognition motif. (a.k.a. RRM, RBD, or RNP domain)			37.6445	84.52	19.94	0.0111894					Single Protein		AC:FGSG_06855	6	10	10	9	15	100	0	Confident
135	AC:FGSG_01509	TIGR01020_ribosomal protein S5			27.9862	100	57.59	0.06396					Single Protein		AC:FGSG_01509	16	19	19	80	97	100	0	Confident
136	AC:FGSG_07335	PF00022.11_Actin			41.5809	100	74.13	0.0640831	oxidation of m(M16, M44, M47, M82, M283, M325)	oxidation of m(6)	oxidation of m (M305-{M305})	oxidation of m (1)	Single Protein		AC:FGSG_07335	30	34	34	181	218	100	0	Confident
137	AC:FGSG_01974	PF08718.3_Glycolipid transfer protein (GLTP)			22.2903	79.13	66.99	0.0670644					Single Protein		AC:FGSG_01974	10	11	11	38	44	100	0	Confident
138	AC:FGSG_07291	PF00410.11_Ribosomal protein S8			14.806	100	63.08	0.12518					Single Protein		AC:FGSG_07291	7	9	9	27	30	100	0	Confident
140	AC:FGSG_10043	PF00120.16_Glutamine synthetase, catalytic domain			96.4939	84.22	2.9	0.00160698					Single Protein		AC:FGSG_10043	2	4	4	3	5	100	0	Confident
142	AC:FGSG_07443	no_pfam			18.8275	100	74.53	0.0659949					Single Protein		AC:FGSG_07443	16	18	18	45	58	100	0	Confident
143	AC:FGSG_05653	PF02714.7_Domain of unknown function DUF221			100.527	68.56	12.15	0.00441928					Single Protein		AC:FGSG_05653	8	9	9	10	11	100	0	Confident
144	AC:FGSG_10036	no_pfam			34.4405	87.18	13.78	0.00643382					Single Protein		AC:FGSG_10036	3	5	5	3	5	100	0	Confident
145	AC:FGSG_06055	PF06415.5_BPG-independent PGAM N-terminus (iPGM_N)			53.5281	86.68	69.06	0.0159439					Single Protein		AC:FGSG_06055	29	36	36	71	90	100	0	Confident
146	AC:FGSG_11469	PF01926.15_GTPase of unknown function			44.8921	100	40.4	0.0135168					Single Protein		AC:FGSG_11469	10	14	14	20	31	100	0	Confident
147	AC:FGSG_10820	no_pfam			46.0369	72.13	27.63	0.0123918					Single Protein		AC:FGSG_10820	6	6	6	12	14	100	0	Confident
148	AC:FGSG_05321	PF00109.18_Beta-ketoacyl synthase, N-terminal domain			204.018	86.37	47.2	0.00507244					Single Protein		AC:FGSG_05321	66	74	73	152	172	100	0	Confident
149	AC:FGSG_00900	no_pfam			39.2657	100	13.35	0.00374053					Single Protein		AC:FGSG_00900	3	7	7	7	12	100	0	Confident
150	AC:FGSG_06924	PF00687.13_Ribosomal protein L1p/L10e family			24.1161	84.33	48.85	0.0861935	oxidation of m(M85)	oxidation of m(1)			Single Protein		AC:FGSG_06924	11	15	15	51	60	100	0	Confident
151	AC:FGSG_07480	PF01015.10_Ribosomal S3Ae family			29.0628	100	68.36	0.0488554					Single Protein		AC:FGSG_07480	23	25	24	75	101	100	0	Confident
152	AC:FGSG_01217	PF02786.9_Carbamoyl-phosphate synthase L chain, ATP binding domain			128.431	81.79	42.22	0.00523983					Single Protein		AC:FGSG_01217	34	44	42	59	76	100	0	Confident
154	AC:FGSG_05182	PF00627.23_UBA/TS-N domain			134.295	73.23	20.55	0.00540291					Single Protein		AC:FGSG_05182	14	20	20	27	32	100	0	Confident
155	AC:FGSG_10075	PF01398.13_Mov34/MPN/PAD-1 family			39.1897	63.16	44.32	0.0158927					Single Protein		AC:FGSG_10075	12	14	14	24	28	100	0	Confident
156	AC:FGSG_03992	PF00162.11_Phosphoglycerate kinase			44.7106	100	72.01	0.0376841					Single Protein		AC:FGSG_03992	32	34	34	106	119	100	0	Confident
157	AC:FGSG_05530	PF00004.21_ATPase family associated with various cellular activities (AAA)			90.1347	91.84	59.07	0.01146	oxidation of m(M569)	oxidation of m(1)			Single Protein		AC:FGSG_05530	45	58	58	98	126	100	0	Confident
158	AC:FGSG_07468	PF00389.22_D-isomer specific 2-hydroxyacid dehydrogenase, catalytic domain			51.2727	76.69	49.79	0.0178498					Single Protein		AC:FGSG_07468	20	22	21	55	59	100	0	Confident
159	AC:FGSG_07262	PF08146.4_BP28CT (NUC211) domain			198.336	87.6	2.41	0.000270482					Single Protein		AC:FGSG_07262	2	12	12	4	15	100	0	Confident
160	AC:FGSG_05689	PF01370.13_NAD dependent epimerase/dehydratase family			41.186	77.96	36.56	0.0158164					Single Protein		AC:FGSG_05689	10	16	16	20	26	100	0	Confident
163	AC:FGSG_06246	PF00118.16_TCP-1/cpn60 chaperonin family			61.4302	94.55	65.93	0.0223481	oxidation of m(M145)	oxidation of m(1)			Single Protein		AC:FGSG_06246	39	44	44	122	137	100	0	Confident
164	AC:FGSG_04401	no_pfam			42.9369	100	21.9	0.00842338					Single Protein		AC:FGSG_04401	6	13	13	11	22	100	0	Confident
165	AC:FGSG_00669	PF00005.19_ABC transporter			171.217	76.81	4.72	0.00148684					Single Protein		AC:FGSG_00669	3	11	11	5	15	100	0	Confident
167	AC:FGSG_06384	PF08033.4_Sec23/Sec24 beta-sandwich domain			103.185	61.65	19.81	0.00474044					Single Protein		AC:FGSG_06384	12	19	19	31	44	100	0	Confident
169	AC:FGSG_02025	PF00005.19_ABC transporter			68.7414	86.89	43.37	0.0157002					Single Protein		AC:FGSG_02025	18	23	22	42	58	100	0	Confident
170	AC:FGSG_05580	PF09296.3_NADH pyrophosphatase-like rudimentary NUDIX domain			45.3596	73.32	10.1	0.00273224					Single Protein		AC:FGSG_05580	2	4	4	2	4	100	0	Confident
171	AC:FGSG_06243	PF01189.9_NOL1/NOP2/sun family			74.7097	82.3	4.72	0.0025687					Single Protein		AC:FGSG_06243	3	11	11	3	14	100	0	Confident
172	AC:FGSG_06228	PF00615.11_Regulator of G protein signaling domain			54.4704	100	26.39	0.00586514					Single Protein		AC:FGSG_06228	7	18	18	13	24	100	0	Confident
173	AC:FGSG_03242	no_pfam			56.4196	66.8	7.36	0.00527211					Single Protein		AC:FGSG_03242	3	8	8	6	11	100	0	Confident
174	AC:FGSG_10746	PF00155.13_Aminotransferase class I and II			46.5689	100	59.91	0.0226117					Single Protein		AC:FGSG_10746	21	28	27	62	82	100	0	Confident
175	AC:FGSG_01361	PF01208.9_Uroporphyrinogen decarboxylase (URO-D)			40.9529	100	43.44	0.0099024					Single Protein		AC:FGSG_01361	10	12	12	17	20	100	0	Confident
176	AC:FGSG_05586	PF00069.17_Protein kinase domain			110.938	92.82	2.85	0.000794492					Single Protein		AC:FGSG_05586	2	4	4	2	4	100	0	Confident
177	AC:FGSG_01086	PF02776.10_Thiamine pyrophosphate enzyme, N-terminal TPP binding domain			74.3233	78.01	27.42	0.00811666					Single Protein		AC:FGSG_01086	14	18	18	23	27	100	0	Confident
178	AC:FGSG_00376	PF00346.11_Respiratory-chain NADH dehydrogenase, 49 Kd subunit			52.6487	92.95	36.11	0.00963062					Single Protein		AC:FGSG_00376	12	16	16	18	25	100	0	Confident
179	AC:FGSG_01279	PF02781.8_Glucose-6-phosphate dehydrogenase, C-terminal domain			56.3208	100	48.78	0.0103418					Single Protein		AC:FGSG_01279	19	29	27	37	54	100	0	Confident
180	AC:FGSG_01199	PF01380.14_SIS domain			77.5191	89.99	65.38	0.0163086	oxidation of m(M358)	oxidation of m(1)			Single Protein		AC:FGSG_01199	48	58	57	152	187	100	0	Confident
181	AC:FGSG_05985	PF00118.16_TCP-1/cpn60 chaperonin family			58.8567	100	50.74	0.0137157					Single Protein		AC:FGSG_05985	19	23	23	40	46	100	0	Confident
182	AC:FGSG_06417	no_pfam			218.859	83.73	6.39	0.000555972					Single Protein		AC:FGSG_06417	7	20	19	8	21	100	0	Confident
183	AC:FGSG_02774	PF07719.9_Tetratricopeptide repeat			92.6216	100	20.44	0.00343576					Single Protein		AC:FGSG_02774	12	23	23	18	30	100	0	Confident
184	AC:FGSG_08655	PF01176.11_Translation initiation factor 1A / IF-1			17.6477	77.71	40.13	0.042623					Single Protein		AC:FGSG_08655	6	6	6	11	13	100	0	Confident
185	AC:FGSG_05999	PF01777.10_Ribosomal L27e protein family			15.6957	100	54.07	0.109821					Single Protein		AC:FGSG_05999	9	10	10	40	50	100	0	Confident
186	AC:FGSG_05916	PF01781.10_Ribosomal L38e protein family			8.93095	100	48.72	0.164174					Single Protein		AC:FGSG_05916	6	12	12	28	36	100	0	Confident
187	AC:FGSG_10549	no_pfam			19.0171	62.92	48.88	0.147619					Single Protein		AC:FGSG_10549	6	8	8	43	51	100	0	Confident
188	AC:FGSG_06738	no_pfam			31.0061	75.43	14.88	0.00504587					Single Protein		AC:FGSG_06738	2	5	5	4	7	100	0	Confident
189	AC:FGSG_05619	PF00637.12_Region in Clathrin and VPS			189.961	93.63	47.86	0.00749475					Single Protein		AC:FGSG_05619	49	57	57	126	146	100	0	Confident
190	AC:FGSG_06831	PF07748.5_Glycosyl hydrolases family 38 C-terminal domain			119.647	84.51	3.9	0.00145294					Single Protein		AC:FGSG_06831	3	13	13	4	23	100	0	Confident
191	AC:FGSG_07477	no_pfam			55.6833	93.89	36.29	0.0145015					Single Protein		AC:FGSG_07477	13	15	15	29	32	100	0	Confident
192	AC:FGSG_09440	PF02769.14_AIR synthase related protein, C-terminal domain			147.401	80.43	28.58	0.0027201					Single Protein		AC:FGSG_09440	19	27	26	27	35	100	0	Confident
193	AC:FGSG_00802	PF00238.11_Ribosomal protein L14p/L23e			14.6449	100	41.01	0.0738181			oxidation of m (M61-{M59 M61})	oxidation of m (1)	Single Protein		AC:FGSG_00802	8	10	10	36	41	100	0	Confident
194	AC:FGSG_06841	PF00271.23_Helicase conserved C-terminal domain			44.5848	90.91	66.41	0.0246523			oxidation of m (M168-{M168})	oxidation of m (1)	Single Protein		AC:FGSG_06841	25	35	32	97	120	100	0	Confident
195	AC:FGSG_04223	PF00248.13_Aldo/keto reductase family			37.4766	89.76	48.19	0.0162924					Single Protein		AC:FGSG_04223	12	13	13	17	21	100	0	Confident
196	AC:FGSG_04572	PF00300.14_Phosphoglycerate mutase family			40.5822	77.62	18.23	0.00788849					Single Protein		AC:FGSG_04572	4	6	6	7	9	100	0	Confident
197	AC:FGSG_08402	PF04324.7_BFD-like [2Fe-2S] binding domain			119.44	97.06	24.26	0.00439368					Single Protein		AC:FGSG_08402	19	28	27	31	42	100	0	Confident
199	AC:FGSG_07528	PF02887.8_Pyruvate kinase, alpha/beta domain			58.7158	93.84	65.3	0.0148822	oxidation of m(M75, M282, M443)	oxidation of m(3)			Single Protein		AC:FGSG_07528	33	36	36	95	109	100	0	Confident
200	AC:FGSG_02080	PF07690.8_Major Facilitator Superfamily			183.937	67.99	8.27	0.00324562					Single Protein		AC:FGSG_02080	8	14	14	12	18	100	0	Confident
202	AC:FGSG_02622	PF00493.15_MCM2/3/5 family			95.5609	92.87	6.07	0.00218329					Single Protein		AC:FGSG_02622	4	9	9	7	13	100	0	Confident
203	AC:FGSG_09250	PF10531.1_SLBB domain			53.4949	93.42	41.77	0.0127628					Single Protein		AC:FGSG_09250	14	24	24	30	42	100	0	Confident
204	AC:FGSG_09786	PF00667.12_FAD binding domain			76.9542	87.28	30.64	0.00587664					Single Protein		AC:FGSG_09786	12	16	16	21	27	100	0	Confident
205	AC:FGSG_00430	PF02516.6_Oligosaccharyl transferase STT3 subunit			82.2561	62.48	7.83	0.00446879					Single Protein		AC:FGSG_00430	4	8	8	6	10	100	0	Confident
207	AC:FGSG_06335	no_pfam			42.6455	100	10.2	0.00193756					Single Protein		AC:FGSG_06335	3	7	7	4	8	99.9094	0	Confident
208	AC:FGSG_05276	PF03810.11_Importin-beta N-terminal domain			113.688	77.31	15.77	0.00526339					Single Protein		AC:FGSG_05276	9	13	13	29	35	100	0	Confident
209	AC:FGSG_10086	no_pfam			27.2188	86.06	26.29	0.0185185					Single Protein		AC:FGSG_10086	4	4	4	10	10	100	0	Confident
210	AC:FGSG_09284	PF03447.8_Homoserine dehydrogenase, NAD binding domain			38.6252	100	60	0.0191301					Single Protein		AC:FGSG_09284	15	16	16	28	32	100	0	Confident
211	AC:FGSG_09801	PF00521.12_DNA gyrase/topoisomerase IV, subunit A			184.654	92.06	1.94	0.000173612					Single Protein		AC:FGSG_09801	3	22	21	4	30	100	0	Confident
212	AC:FGSG_02541	PF00411.11_Ribosomal protein S11			16.0445	100	66.89	0.0965677					Single Protein		AC:FGSG_02541	11	15	15	54	69	100	0	Confident
213	AC:FGSG_10881	PF00034.13_Cytochrome c			11.7069	100	62.26	0.0700022					Single Protein		AC:FGSG_10881	10	10	10	24	27	100	0	Confident
214	AC:FGSG_11938	TIGR00070_ATP phosphoribosyltransferase			30.807	89.08	51.41	0.020381					Single Protein		AC:FGSG_11938	11	13	13	23	27	100	0	Confident
215	AC:FGSG_04181	PF00005.19_ABC transporter			116.968	89.76	68.82	0.0187542	oxidation of m(M152, M683, M982, M1013)	oxidation of m(4)			Single Protein		AC:FGSG_04181	65	78	77	259	324	100	0	Confident
216	AC:FGSG_07319	PF01557.10_Fumarylacetoacetate (FAA) hydrolase family			32.0867	100	9	0.005					Single Protein		AC:FGSG_07319	2	3	3	2	4	100	0	Confident
217	AC:FGSG_10885	TIGR01016_succinate-CoA ligase, beta subunit			48.3269	100	53.93	0.0195053					Single Protein		AC:FGSG_10885	17	21	21	46	58	100	0	Confident
218	AC:FGSG_09556	PF00076.14_RNA recognition motif. (a.k.a. RRM, RBD, or RNP domain)			39.8523	90.81	51.18	0.0154748					Single Protein		AC:FGSG_09556	14	16	16	33	46	100	0	Confident
219	AC:FGSG_06385	PF00069.17_Protein kinase domain			41.138	90.42	24.51	0.01166					Single Protein		AC:FGSG_06385	6	8	8	10	13	100	0	Confident
220	AC:FGSG_06257	TIGR01534_glyceraldehyde-3-phosphate dehydrogenase, type I			32.2063	100	77.41	0.111492	oxidation of m(M93, M138)	oxidation of m(2)			Single Protein		AC:FGSG_06257	22	24	24	194	225	100	0	Confident
221	AC:FGSG_02461	PF00056.15_lactate/malate dehydrogenase, NAD binding domain			35.2408	89.58	64.29	0.0325269					Single Protein		AC:FGSG_02461	23	24	23	76	91	100	0	Confident
222	AC:FGSG_00143	PF01055.18_Glycosyl hydrolases family 31			120.118	75.09	12.08	0.00597118					Single Protein		AC:FGSG_00143	6	11	11	15	21	100	0	Confident
223	AC:FGSG_00798	PF01249.10_Ribosomal protein S21e			9.65288	100	63.22	0.167282	oxidation of m(M62)	oxidation of m(1)			Single Protein		AC:FGSG_00798	6	8	8	31	38	100	0	Confident
224	AC:FGSG_06207	PF00166.13_Chaperonin 10 Kd subunit			11.1651	100	71.15	0.0923993					Single Protein		AC:FGSG_06207	10	11	10	25	31	100	0	Confident
226	AC:FGSG_10066	PF00069.17_Protein kinase domain			50.4716	81.46	26.27	0.00944746					Single Protein		AC:FGSG_10066	6	9	9	10	15	100	0	Confident
227	AC:FGSG_09612	PF00069.17_Protein kinase domain			41.1049	82.63	34.45	0.0115913					Single Protein		AC:FGSG_09612	9	10	10	15	16	100	0	Confident
228	AC:FGSG_00353	PF08534.2_Redoxin			20.2384	100	61.17	0.0347117					Single Protein		AC:FGSG_00353	7	9	9	16	20	100	0	Confident
229	AC:FGSG_09893	PF01546.20_Peptidase family M20/M25/M40			52.4334	86.34	62.18	0.0116833					Single Protein		AC:FGSG_09893	23	28	28	54	67	100	0	Confident
230	AC:FGSG_00904	PF00692.11_dUTPase			17.9982	100	66.07	0.0290391					Single Protein		AC:FGSG_00904	7	8	8	18	19	100	0	Confident
233	AC:FGSG_06105	TIGR02410_trimethyllysine dioxygenase			42.9245	79.67	10.84	0.00153061					Single Protein		AC:FGSG_06105	3	8	8	2	11	100	0	Confident
234	AC:FGSG_06306	PF00118.16_TCP-1/cpn60 chaperonin family			60.6195	100	51.26	0.0136897					Single Protein		AC:FGSG_06306	20	26	25	44	57	100	0	Confident
235	AC:FGSG_10203	PF05378.5_Hydantoinase/oxoprolinase N-terminal region			148.514	88.01	2.43	0.000605681					Single Protein		AC:FGSG_10203	3	8	6	3	8	100	0	Confident
236	AC:FGSG_10669	PF00731.12_AIR carboxylase			64.6858	85.88	24.87	0.00190345					Single Protein		AC:FGSG_10669	8	20	20	13	29	100	0	Confident
237	AC:FGSG_01119	PF01145.17_SPFH domain / Band 7 family			33.5807	89.84	35.74	0.00943283					Single Protein		AC:FGSG_01119	7	12	12	12	17	100	0	Confident
238	AC:FGSG_10722	PF00133.14_tRNA synthetases class I (I, L, M and V)			124.347	87.04	27.41	0.00591205					Single Protein		AC:FGSG_10722	22	30	30	40	52	100	0	Confident
239	AC:FGSG_00598	PF00591.13_Glycosyl transferase family, a/b domain			44.6017	72.02	20.44	0.00771396					Single Protein		AC:FGSG_00598	5	5	5	5	7	100	0	Confident
241	AC:FGSG_08840	PF08752.2_Coatomer gamma subunit appendage domain			100.909	80.68	37.34	0.0112927					Single Protein		AC:FGSG_08840	22	28	28	45	58	100	0	Confident
242	AC:FGSG_06289	PF00297.14_Ribosomal protein L3			44.0525	92.07	48.85	0.0301111					Single Protein		AC:FGSG_06289	24	31	31	90	114	100	0	Confident
244	AC:FGSG_00189	PF03345.6_Dolichyl-diphosphooligosaccharide-protein glycosyltransferase 48kD subunit			51.5313	65.72	15.94	0.00953172					Single Protein		AC:FGSG_00189	4	9	9	9	17	100	0	Confident
245	AC:FGSG_06277	no_pfam			32.7082	100	46.23	0.0201348					Single Protein		AC:FGSG_06277	9	13	13	24	29	100	0	Confident
246	AC:FGSG_00421	TIGR01034_methionine adenosyltransferase			44.0425	91.54	73.38	0.0398198	oxidation of m(M170)	oxidation of m(1)			Single Protein		AC:FGSG_00421	26	27	27	114	135	100	0	Confident
247	AC:FGSG_04327	TIGR00231_small GTP-binding protein domain			23.2488	83.96	50.94	0.0451378					Single Protein		AC:FGSG_04327	8	10	10	16	19	100	0	Confident
249	AC:FGSG_06404	PF02230.8_Phospholipase/Carboxylesterase			25.7482	84.26	41.28	0.00725108					Single Protein		AC:FGSG_06404	5	7	7	8	12	100	0	Confident
250	AC:FGSG_08977	TIGR00212_porphobilinogen deaminase			36.9492	90.45	26.57	0.0040485					Single Protein		AC:FGSG_08977	6	11	11	9	14	100	0	Confident
251	AC:FGSG_07009	PF00773.11_RNB domain			137.012	75.52	27.29	0.0103113					Single Protein		AC:FGSG_07009	26	32	32	60	74	100	0	Confident
252	AC:FGSG_04243	TIGR01930_acetyl-CoA acetyltransferases			43.6083	77.4	29.81	0.00981588					Single Protein		AC:FGSG_04243	7	9	8	13	15	100	0	Confident
253	AC:FGSG_06861	PF01237.10_Oxysterol-binding protein			57.914	79.57	8.56	0.00222766					Single Protein		AC:FGSG_06861	3	10	10	6	15	100	0	Confident
255	AC:FGSG_01632	no_pfam			175.374	84.01	19	0.00244595					Single Protein		AC:FGSG_01632	16	26	26	23	36	100	0	Confident
256	AC:FGSG_04486	PF01177.14_Asp/Glu/Hydantoin racemase			28.3604	87.74	13.03	0.010917					Single Protein		AC:FGSG_04486	2	3	3	3	6	100	0	Confident
259	AC:FGSG_01241	PF00244.12_14-3-3 protein			30.263	100	63	0.0404275					Single Protein		AC:FGSG_01241	15	22	19	71	79	100	0	Confident
260	AC:FGSG_09834	PF02776.10_Thiamine pyrophosphate enzyme, N-terminal TPP binding domain			62.9708	92.63	81.05	0.029352	oxidation of m(M252)	oxidation of m(1)			Single Protein		AC:FGSG_09834	35	41	41	225	268	100	0	Confident
261	AC:FGSG_01904	PF00076.14_RNA recognition motif. (a.k.a. RRM, RBD, or RNP domain)			37.9758	100	17.97	0.00879227					Single Protein		AC:FGSG_01904	4	9	9	8	13	100	0	Confident
262	AC:FGSG_06850	PF00133.14_tRNA synthetases class I (I, L, M and V)			123.729	90.94	36.51	0.00757105					Single Protein		AC:FGSG_06850	31	35	35	61	80	100	0	Confident
263	AC:FGSG_06313	PF00118.16_TCP-1/cpn60 chaperonin family			59.4819	84.43	32.42	0.0121563					Single Protein		AC:FGSG_06313	12	16	16	38	44	100	0	Confident
264	AC:FGSG_04582	TIGR00463_glutamyl-tRNA synthetase			70.7122	100	44.71	0.0111267					Single Protein		AC:FGSG_04582	22	27	27	50	66	100	0	Confident
265	AC:FGSG_06179	PF00702.18_haloacid dehalogenase-like hydrolase			27.1595	100	10.21	0.00567376					Single Protein		AC:FGSG_06179	2	7	7	3	11	100	0	Confident
266	AC:FGSG_01897	PF01124.10_MAPEG family			15.872	77.18	20.81	0.0434783					Single Protein		AC:FGSG_01897	2	3	3	6	7	100	0	Confident
267	AC:FGSG_13658	PF00076.14_RNA recognition motif. (a.k.a. RRM, RBD, or RNP domain)			33.056	78.82	33.64	0.02452					Single Protein		AC:FGSG_13658	7	8	8	16	18	100	0	Confident
268	AC:FGSG_10782	PF00026.15_Eukaryotic aspartyl protease			42.6572	63.38	27.53	0.0189838					Single Protein		AC:FGSG_10782	8	11	11	22	26	100	0	Confident
269	AC:FGSG_09908	PF00027.21_Cyclic nucleotide-binding domain			43.0843	64.16	33.33	0.0149694					Single Protein		AC:FGSG_09908	9	11	11	15	17	100	0	Confident
270	AC:FGSG_01893	PF01602.12_Adaptin N terminal region			90.6922	78.42	20.97	0.00478937					Single Protein		AC:FGSG_01893	10	13	13	12	16	100	0	Confident
271	AC:FGSG_06094	PF01960.10_ArgJ family			47.8584	84.51	8.41	0.00177013					Single Protein		AC:FGSG_06094	3	7	7	3	9	100	0	Confident
272	AC:FGSG_05337	PF07926.4_TPR/MLP1/MLP2-like protein			232.513	89.21	5.03	0.000799123					Single Protein		AC:FGSG_05337	8	26	26	11	30	100	0	Confident
273	AC:FGSG_05757	PF00722.13_Glycosyl hydrolases family 16			29.0361	34.8	18.32	0.0464912					Single Protein		AC:FGSG_05757	4	4	4	7	7	100	0	Confident
274	AC:FGSG_09844	PF02852.14_Pyridine nucleotide-disulphide oxidoreductase, dimerisation domain			54.2982	87.4	50.79	0.0157757					Single Protein		AC:FGSG_09844	25	33	33	71	80	100	0	Confident
275	AC:FGSG_10267	PF02882.11_Tetrahydrofolate dehydrogenase/cyclohydrolase, NAD(P)-binding domain			100.495	77.74	33.23	0.00388085					Single Protein		AC:FGSG_10267	22	31	31	41	59	100	0	Confident
276	AC:FGSG_05314	no_pfam			17.123	100	13.07	0.0114379					Single Protein		AC:FGSG_05314	2	4	4	3	5	100	0	Confident
277	AC:FGSG_01369	PF10586.1_Serine-threonine phosphatase 2A subunit B alpha and beta N-terminal domain			53.4585	82.98	14.29	0.0080651					Single Protein		AC:FGSG_01369	5	8	8	9	12	100	0	Confident
279	AC:FGSG_09744	no_pfam			110.238	100	17.71	0.0065265					Single Protein		AC:FGSG_09744	12	25	23	22	37	100	0	Confident
280	AC:FGSG_02099	PF00572.10_Ribosomal protein L13			22.8006	100	34.16	0.0474433					Single Protein		AC:FGSG_02099	10	15	15	29	39	100	0	Confident
282	AC:FGSG_09638	PF00289.14_Carbamoyl-phosphate synthase L chain, N-terminal domain			245.427	75.22	32.14	0.00356707					Single Protein		AC:FGSG_09638	47	61	60	82	108	100	0	Confident
285	AC:FGSG_08458	TIGR01694_methylthioadenosine phosphorylase			33.2439	62.54	34.85	0.0168113					Single Protein		AC:FGSG_08458	7	9	9	11	17	100	0	Confident
287	AC:FGSG_05141	PF00071.14_Ras family			23.0024	100	19.51	0.0099187					Single Protein		AC:FGSG_05141	3	5	5	4	5	100	0	Confident
288	AC:FGSG_00523	PF10289.1_Putative GPI-anchored glycine-serine rich protein (DUF2402)			21.6918	62.68	20.57	0.0572519					Single Protein		AC:FGSG_00523	2	2	2	9	10	100	0	Confident
289	AC:FGSG_00261	PF07774.5_Protein of unknown function (DUF1620)			104.268	75.57	20.6	0.00432382					Single Protein		AC:FGSG_00261	13	17	17	19	25	100	0	Confident
290	AC:FGSG_09577	TIGR00856_dihydroorotase, homodimeric type			38.813	71.15	32.49	0.00843645					Single Protein		AC:FGSG_09577	6	8	8	7	11	100	0	Confident
291	AC:FGSG_04237	PF01148.12_Cytidylyltransferase family			51.4987	68.94	6.17	0.00186368					Single Protein		AC:FGSG_04237	2	5	5	2	6	100	0	Confident
292	AC:FGSG_09689	PF00899.13_ThiF family			115.206	96.9	29.82	0.0051569					Single Protein		AC:FGSG_09689	16	26	26	32	49	100	0	Confident
293	AC:FGSG_07287	PF00291.17_Pyridoxal-phosphate dependent enzyme			122.316	97.2	13.56	0.00585429					Single Protein		AC:FGSG_07287	9	22	22	23	37	100	0	Confident
294	AC:FGSG_05615	TIGR00936_adenosylhomocysteinase			35.5426	72.56	59.45	0.057157	oxidation of m(M265)	oxidation of m(1)			Single Protein		AC:FGSG_05615	21	25	25	93	108	100	0	Confident
295	AC:FGSG_10808	no_pfam			53.8144	63.76	9.11	0.0047123					Single Protein		AC:FGSG_10808	3	4	4	5	8	100	0	Confident
296	AC:FGSG_03993	PF00682.11_HMGL-like			65.4263	73.91	27.61	0.00954455					Single Protein		AC:FGSG_03993	12	17	17	35	43	100	0	Confident
297	AC:FGSG_07946	PF02364.7_1,3-beta-glucan synthase component			221.791	76.59	6.43	0.00221401					Single Protein		AC:FGSG_07946	9	20	20	14	26	100	0	Confident
298	AC:FGSG_07264	PF02581.9_Thiamine monophosphate synthase/TENI			53.1648	73.39	7.63	0.00666667					Single Protein		AC:FGSG_07264	2	2	2	4	4	100	0	Confident
300	AC:FGSG_12331	PF00107.18_Zinc-binding dehydrogenase			35.4553	66.47	18.53	0.0125158					Single Protein		AC:FGSG_12331	4	7	7	10	13	100	0	Confident
301	AC:FGSG_00609	PF01042.13_Endoribonuclease L-PSP			13.6819	100	60	0.0496					Single Protein		AC:FGSG_00609	5	6	6	12	13	100	0	Confident
302	AC:FGSG_10049	PF00266.11_Aminotransferase class-V			54.7379	84.63	19.16	0.00272724					Single Protein		AC:FGSG_10049	6	9	9	7	13	100	0	Confident
303	AC:FGSG_12421	PF00270.21_DEAD/DEAH box helicase			62.9694	94.25	6.97	0.00200246					Single Protein		AC:FGSG_12421	2	5	5	3	5	100	0	Confident
304	AC:FGSG_09994	PF00638.10_RanBP1 domain			126.034	65.33	5.33	0.00211019					Single Protein		AC:FGSG_09994	4	14	14	7	20	100	0	Confident
306	AC:FGSG_00872	PF01704.10_UTP--glucose-1-phosphate uridylyltransferase			54.3328	100	75.6	0.0265617					Single Protein		AC:FGSG_00872	26	32	32	101	112	100	0	Confident
307	AC:FGSG_02555	PF00749.13_tRNA synthetases class I (E and Q), catalytic domain			71.9539	89.38	30.43	0.00711332					Single Protein		AC:FGSG_02555	14	22	22	19	30	100	0	Confident
308	AC:FGSG_01870	PF01269.9_Fibrillarin			33.7903	89.81	46.6	0.0300084					Single Protein		AC:FGSG_01870	14	18	18	35	41	100	0	Confident
309	AC:FGSG_05250	TIGR02340_T-complex protein 1, alpha subunit			61.479	94.34	42.48	0.00744748					Single Protein		AC:FGSG_05250	16	19	19	28	31	100	0	Confident
310	AC:FGSG_09587	PF01990.9_ATP synthase (F/14-kDa) subunit			13.7041	74.8	27.64	0.0235507					Single Protein		AC:FGSG_09587	3	3	3	4	4	100	0	Confident
312	AC:FGSG_08561	PF01929.9_Ribosomal protein L14			16.6531	100	59.18	0.0780921					Single Protein		AC:FGSG_08561	9	11	11	28	41	100	0	Confident
313	AC:FGSG_01421	PF00153.19_Mitochondrial carrier protein			34.0688	89.59	33.12	0.016608					Single Protein		AC:FGSG_01421	7	9	9	16	19	100	0	Confident
314	AC:FGSG_09456	PF00365.12_Phosphofructokinase			85.2511	84.8	34.99	0.0070319					Single Protein		AC:FGSG_09456	16	22	22	31	40	100	0	Confident
315	AC:FGSG_09453	PF01259.10_SAICAR synthetase			34.3306	100	38.36	0.0114647					Single Protein		AC:FGSG_09453	9	15	15	15	25	100	0	Confident
316	AC:FGSG_01940	PF10455.1_Bin/amphiphysin/Rvs domain for vesicular trafficking			35.3219	100	38.39	0.0141912					Single Protein		AC:FGSG_01940	7	12	12	18	23	100	0	Confident
317	AC:FGSG_02603	PF00557.16_metallopeptidase family M24			70.3895	100	32.19	0.00363757					Single Protein		AC:FGSG_02603	11	18	18	17	28	100	0	Confident
318	AC:FGSG_07292	PF01248.18_Ribosomal protein L7Ae/L30e/S12e/Gadd45 family			16.169	100	70.55	0.0815373					Single Protein		AC:FGSG_07292	13	18	18	75	88	100	0	Confident
319	AC:FGSG_11894	PF00006.17_ATP synthase alpha/beta family, nucleotide-binding domain			41.953	92.01	52.84	0.0343058					Single Protein		AC:FGSG_11894	22	26	25	95	108	100	0	Confident
320	AC:FGSG_09940	PF07994.4_Myo-inositol-1-phosphate synthase			59.546	83.36	44.73	0.0112071					Single Protein		AC:FGSG_09940	17	25	25	47	61	100	0	Confident
321	AC:FGSG_09783	PF01851.14_Proteasome/cyclosome repeat			99.9695	94.1	29.96	0.00458556					Single Protein		AC:FGSG_09783	20	31	31	33	46	100	0	Confident
322	AC:FGSG_00732	PF05127.6_Putative ATPase (DUF699)			119.498	96.82	7.12	0.00245809					Single Protein		AC:FGSG_00732	4	8	8	9	14	100	0	Confident
325	AC:FGSG_04119	PF04117.4_Mpv17 / PMP22 family			31.2517	100	30.77	0.0209499					Single Protein		AC:FGSG_04119	6	8	8	12	16	100	0	Confident
326	AC:FGSG_00717	PF02953.7_Tim10/DDP family zinc finger			10.4969	100	47.37	0.0498246					Single Protein		AC:FGSG_00717	5	6	6	9	11	100	0	Confident
327	AC:FGSG_04476	PF01282.11_Ribosomal protein S24e			15.5186	100	54.41	0.0695468	oxidation of m(M85)	oxidation of m(1)			Single Protein		AC:FGSG_04476	11	17	17	37	48	100	0	Confident
329	AC:FGSG_12573	PF00378.12_Enoyl-CoA hydratase/isomerase family			30.0432	100	16.37	0.00652432					Single Protein		AC:FGSG_12573	3	3	3	3	4	100	0	Confident
330	AC:FGSG_06886	PF00227.18_Proteasome A-type and B-type			31.0704	89.05	26.15	0.00929705					Single Protein		AC:FGSG_06886	6	7	7	8	9	100	0	Confident
331	AC:FGSG_10297	no_pfam			20.8455	100	57.89	0.0199123					Single Protein		AC:FGSG_10297	6	7	7	9	12	100	0	Confident
332	AC:FGSG_00416	TIGR00886_nitrite transporter			55.4227	51.65	3.69	0.00219298					Single Protein		AC:FGSG_00416	2	6	6	2	9	100	0	Confident
333	AC:FGSG_01158	no_pfam			24.2327	100	46.26	0.0181965					Single Protein		AC:FGSG_01158	7	8	8	12	16	100	0	Confident
334	AC:FGSG_09663	PF09770.1_Topoisomerase II-associated protein PAT1			90.1986	58.99	8.62	0.00254001					Single Protein		AC:FGSG_09663	4	11	10	6	12	100	0	Confident
335	AC:FGSG_05697	PF00982.13_Glycosyltransferase family 20			104.232	100	8.61	0.00215848					Single Protein		AC:FGSG_05697	6	13	13	11	19	100	0	Confident
337	AC:FGSG_06661	no_pfam			83.0012	81.91	10.48	0.00177333					Single Protein		AC:FGSG_06661	4	8	8	6	11	100	0	Confident
338	AC:FGSG_07048	PF08069.4_Ribosomal S13/S15 N-terminal domain			16.8384	100	60.26	0.0755782					Single Protein		AC:FGSG_07048	11	11	11	47	52	100	0	Confident
339	AC:FGSG_00744	TIGR00234_tyrosyl-tRNA synthetase			69.1635	92.64	5.73	0.00235571					Single Protein		AC:FGSG_00744	2	8	8	2	8	100	0	Confident
340	AC:FGSG_04155	TIGR01091_uracil phosphoribosyltransferase			23.8673	83.93	54.02	0.0408435					Single Protein		AC:FGSG_04155	7	7	7	27	28	100	0	Confident
341	AC:FGSG_00496	PF00719.11_Inorganic pyrophosphatase			32.6926	100	86.21	0.0541128					Single Protein		AC:FGSG_00496	21	26	26	76	104	100	0	Confident
342	AC:FGSG_01743	PF00501.20_AMP-binding enzyme			72.7541	72.96	32.02	0.00950177					Single Protein		AC:FGSG_01743	15	19	19	22	25	100	0	Confident
344	AC:FGSG_07457	PF05890.4_Eukaryotic rRNA processing protein EBP2			46.6056	80.86	10.53	0.00443787					Single Protein		AC:FGSG_07457	2	4	4	5	8	100	0	Confident
345	AC:FGSG_05777	PF08662.3_Eukaryotic translation initiation factor eIF2A			85.1937	89.95	47.86	0.0118798					Single Protein		AC:FGSG_05777	27	34	34	64	81	100	0	Confident
346	AC:FGSG_08443	PF00155.13_Aminotransferase class I and II			52.8098	80	22.71	0.0108455					Single Protein		AC:FGSG_08443	8	12	12	20	25	100	0	Confident
347	AC:FGSG_03319	PF00004.21_ATPase family associated with various cellular activities (AAA)			108.223	100	51.45	0.00941052	oxidation of m(M532)	oxidation of m(1)			Single Protein		AC:FGSG_03319	37	45	45	98	121	100	0	Confident
348	AC:FGSG_06911	PF00675.12_Insulinase (Peptidase family M16)			117.323	88.07	19.35	0.00319305	oxidation of m(M874)	oxidation of m(1)			Single Protein		AC:FGSG_06911	16	27	27	19	39	100	0	Confident
349	AC:FGSG_08452	TIGR00506_3,4-dihydroxy-2-butanone 4-phosphate synthase			25.2866	100	49.36	0.0206079					Single Protein		AC:FGSG_08452	7	8	8	13	16	100	0	Confident
350	AC:FGSG_08614	TIGR00398_methionyl-tRNA synthetase			75.4944	86.92	33.14	0.0100114					Single Protein		AC:FGSG_08614	16	25	24	40	49	100	0	Confident
351	AC:FGSG_06219	PF00400.24_WD domain, G-beta repeat			37.1764	77.87	33.91	0.0126779					Single Protein		AC:FGSG_06219	6	7	7	12	14	100	0	Confident
352	AC:FGSG_00150	PF00107.18_Zinc-binding dehydrogenase			37.7659	77.87	28.45	0.00842558					Single Protein		AC:FGSG_00150	5	5	5	5	6	100	0	Confident
353	AC:FGSG_05198	PF00384.14_Molybdopterin oxidoreductase			81.2349	90.43	44.74	0.0102478					Single Protein		AC:FGSG_05198	23	24	24	56	62	100	0	Confident
354	AC:FGSG_02060	PF01937.11_Protein of unknown function DUF89			52.6417	85.56	25.86	0.00647915					Single Protein		AC:FGSG_02060	6	15	14	11	22	100	0	Confident
355	AC:FGSG_08875	PF01747.9_ATP-sulfurylase			64.2495	100	62.37	0.0114811					Single Protein		AC:FGSG_08875	24	31	31	60	76	100	0	Confident
356	AC:FGSG_04128	PF08543.4_Phosphomethylpyrimidine kinase			55.9453	81.57	7.65	0.00320513					Single Protein		AC:FGSG_04128	2	5	5	3	7	100	0	Confident
358	AC:FGSG_07949	PF01230.15_HIT domain			14.7817	71.43	34.59	0.0438596					Single Protein		AC:FGSG_07949	3	3	3	6	6	100	0	Confident
359	AC:FGSG_00592	no_pfam			98.3024	44.49	22.14	0.0122239					Single Protein		AC:FGSG_00592	11	16	16	24	30	100	0	Confident
360	AC:FGSG_06039	no_pfam			53.1928	83.84	61.35	0.0269624					Single Protein		AC:FGSG_06039	27	30	29	90	115	100	0	Confident
362	AC:FGSG_06576	PF00750.11_tRNA synthetases class I (R)			71.7838	100	44.72	0.0103499					Single Protein		AC:FGSG_06576	20	28	28	40	48	100	0	Confident
363	AC:FGSG_01403	TIGR01755_quinone oxidoreductase, type IV			21.7959	80.39	65.69	0.0513526					Single Protein		AC:FGSG_01403	9	10	10	33	38	100	0	Confident
364	AC:FGSG_07237	no_pfam			120.584	93.28	27.91	0.0057952	oxidation of m(M226)	oxidation of m(1)			Single Protein		AC:FGSG_07237	25	35	34	51	68	100	0	Confident
367	AC:FGSG_06761	TIGR02346_T-complex protein 1, theta subunit			59.4929	100	59.05	0.0127902					Single Protein		AC:FGSG_06761	25	26	26	40	43	100	0	Confident
368	AC:FGSG_04232	PF03720.7_UDP-glucose/GDP-mannose dehydrogenase family, UDP binding domain			66.2348	88.08	62.42	0.0292292	oxidation of m(M549)	oxidation of m(1)			Single Protein		AC:FGSG_04232	31	35	35	91	103	100	0	Confident
369	AC:FGSG_13619	TIGR01488_HAD-superfamily hydrolase, subfamily IB (PSPase-like)			28.102	100	43.6	0.00998254					Single Protein		AC:FGSG_13619	8	9	9	8	9	100	0	Confident
370	AC:FGSG_09503	PF00108.15_Thiolase, N-terminal domain			43.6665	92.11	7.66	0.0030303					Single Protein		AC:FGSG_09503	2	3	3	3	4	100	0	Confident
371	AC:FGSG_01923	PF08603.3_DE Adenylate cyclase associated (CAP) C terminal			56.8353	69.57	30.43	0.0156433					Single Protein		AC:FGSG_01923	8	10	10	17	22	100	0	Confident
372	AC:FGSG_00781	PF01398.13_Mov34/MPN/PAD-1 family			37.797	77.15	30.56	0.00925838					Single Protein		AC:FGSG_00781	8	15	15	12	23	100	0	Confident
373	AC:FGSG_07194	PF01926.15_GTPase of unknown function			73.4696	86.64	14.41	0.00567591					Single Protein		AC:FGSG_07194	6	9	8	12	16	100	0	Confident
374	AC:FGSG_06209	PF00071.14_Ras family			22.6935	100	54.68	0.0113669					Single Protein		AC:FGSG_06209	7	9	7	16	18	100	0	Confident
376	AC:FGSG_09522	PF00264.12_Common central domain of tyrosinase			63.2388	73.57	38.09	0.0146849					Single Protein		AC:FGSG_09522	14	18	18	33	42	100	0	Confident
377	AC:FGSG_00434	PF00169.21_PH domain			139.276	78.87	3.73	0.00121511					Single Protein		AC:FGSG_00434	3	7	7	4	9	100	0	Confident
378	AC:FGSG_00490	PF00171.14_Aldehyde dehydrogenase family			60.7094	92.95	43.39	0.00472753					Single Protein		AC:FGSG_00490	15	22	21	25	36	100	0	Confident
380	AC:FGSG_02717	PF00920.13_Dehydratase family			64.4213	86.17	20	0.00463924					Single Protein		AC:FGSG_02717	6	11	11	11	19	100	0	Confident
381	AC:FGSG_10524	PF04499.7_SIT4 phosphatase-associated protein			134.09	70.9	2.44	0.00185185					Single Protein		AC:FGSG_10524	3	9	9	3	10	100	0	Confident
382	AC:FGSG_11619	PF10785.1_NADH-ubiquinone oxidoreductase 21 kDa subunit			20.6574	100	25.13	0.0120321					Single Protein		AC:FGSG_11619	3	7	7	8	12	100	0	Confident
383	AC:FGSG_09227	no_pfam			133.107	94.44	25.87	0.00533797					Single Protein		AC:FGSG_09227	18	32	32	28	45	100	0	Confident
384	AC:FGSG_10829	PF00642.16_Zinc finger C-x8-C-x5-C-x3-H type (and similar)			37.8049	90.99	6.31	0.00231023					Single Protein		AC:FGSG_10829	2	5	5	2	5	100	0	Confident
385	AC:FGSG_06805	no_pfam			59.6029	72.32	19.64	0.00566138					Single Protein		AC:FGSG_06805	6	7	7	8	10	100	0	Confident
386	AC:FGSG_10418	no_pfam			46.0886	72.25	12.5	0.00645905					Single Protein		AC:FGSG_10418	3	5	5	4	8	100	0	Confident
387	AC:FGSG_08172	no_pfam			11.2739	100	40.18	0.0282738					Single Protein		AC:FGSG_08172	3	4	4	6	12	100	0	Confident
388	AC:FGSG_01733	PF01968.10_Hydantoinase/oxoprolinase			99.8582	80.49	14.32	0.00854508					Single Protein		AC:FGSG_01733	6	9	9	14	17	100	0	Confident
389	AC:FGSG_13118	PF00400.24_WD domain, G-beta repeat			65.2897	94.44	53.03	0.00738599					Single Protein		AC:FGSG_13118	18	22	22	40	47	100	0	Confident
390	AC:FGSG_08238	no_pfam			15.4676	71.23	47.26	0.236859					Single Protein		AC:FGSG_08238	6	6	6	59	64	100	0	Confident
391	AC:FGSG_10264	PF03951.11_Glutamine synthetase, beta-Grasp domain			39.6162	75.14	46.33	0.0500199					Single Protein		AC:FGSG_10264	14	16	16	67	90	100	0	Confident
392	AC:FGSG_01210	PF02889.8_Sec63 Brl domain			249.882	87.13	4.85	0.00134885					Single Protein		AC:FGSG_01210	7	22	22	9	30	100	0	Confident
393	AC:FGSG_01960	PF05922.8_Peptidase inhibitor I9			7.97381	100	70.42	0.0410798					Single Protein		AC:FGSG_01960	3	4	4	9	11	100	0	Confident
394	AC:FGSG_06133	PF02127.7_Aminopeptidase I zinc metalloprotease (M18)			60.5995	93.74	16.46	0.00599986					Single Protein		AC:FGSG_06133	6	14	14	12	26	100	0	Confident
396	AC:FGSG_01059	PF00254.20_FKBP-type peptidyl-prolyl cis-trans isomerase			53.3114	69.29	21.21	0.0190143					Single Protein		AC:FGSG_01059	8	12	12	24	30	100	0	Confident
398	AC:FGSG_04309	TIGR00239_oxoglutarate dehydrogenase (succinyl-transferring), E1 component			118.145	86.49	41.58	0.00825288					Single Protein		AC:FGSG_04309	28	37	37	76	99	100	0	Confident
399	AC:FGSG_05012	PF01588.12_Putative tRNA binding domain			42.1789	91.03	49.49	0.0205078					Single Protein		AC:FGSG_05012	14	17	17	36	43	100	0	Confident
400	AC:FGSG_06496	PF05195.8_Aminopeptidase P, N-terminal domain			51.6311	92.44	54.64	0.0188387					Single Protein		AC:FGSG_06496	20	24	23	39	50	100	0	Confident
401	AC:FGSG_04902	PF05378.5_Hydantoinase/oxoprolinase N-terminal region			140.288	75.46	46.47	0.0105632					Single Protein		AC:FGSG_04902	48	52	50	102	114	100	0	Confident
402	AC:FGSG_09185	TIGR00928_adenylosuccinate lyase			54.4816	91.75	36.7	0.0128631					Single Protein		AC:FGSG_09185	13	19	19	24	32	100	0	Confident
403	AC:FGSG_04137	PF01655.10_Ribosomal protein L32			15.0233	100	53.44	0.0520324					Single Protein		AC:FGSG_04137	11	17	16	32	42	100	0	Confident
404	AC:FGSG_09903	PF00069.17_Protein kinase domain			55.8775	77.89	18.2	0.0048995					Single Protein		AC:FGSG_09903	5	6	6	5	6	100	0	Confident
405	AC:FGSG_09397	PF01233.11_Myristoyl-CoA:protein N-myristoyltransferase, N-terminal domain			63.9035	94.15	27.84	0.00755775					Single Protein		AC:FGSG_09397	9	17	17	15	27	100	0	Confident
407	AC:FGSG_00921	PF00012.12_Hsp70 protein			62.01	85.26	60.18	0.0333578					Single Protein		AC:FGSG_00921	36	42	41	168	203	100	0	Confident
408	AC:FGSG_06822	PF05693.5_Glycogen synthase			80.1094	81.39	27.41	0.0028343					Single Protein		AC:FGSG_06822	16	27	26	21	43	100	0	Confident
409	AC:FGSG_01648	PF01266.16_FAD dependent oxidoreductase			55.2208	76.27	14.71	0.00474864					Single Protein		AC:FGSG_01648	4	9	9	5	11	100	0	Confident
410	AC:FGSG_00742	no_pfam			93.867	79.04	13.05	0.00323704					Single Protein		AC:FGSG_00742	7	13	13	10	19	100	0	Confident
412	AC:FGSG_05249	PF03129.12_Anticodon binding domain			62.367	93.85	41.59	0.0115286					Single Protein		AC:FGSG_05249	19	22	22	34	43	100	0	Confident
414	AC:FGSG_10819	no_pfam			109.609	93.32	27.42	0.0043909					Single Protein		AC:FGSG_10819	19	28	28	39	51	100	0	Confident
415	AC:FGSG_09017	PF00664.15_ABC transporter transmembrane region			185.931	78.47	2.8	0.000996285					Single Protein		AC:FGSG_09017	3	12	10	3	12	100	0	Confident
416	AC:FGSG_02470	PF00493.15_MCM2/3/5 family			104.941	89.52	10.06	0.00291764					Single Protein		AC:FGSG_02470	5	11	11	6	14	100	0	Confident
417	AC:FGSG_10040	PF08644.3_FACT complex subunit (SPT16/CDC68)			117.613	85.4	7.74	0.00178414					Single Protein		AC:FGSG_10040	5	14	14	10	23	100	0	Confident
419	AC:FGSG_05894	PF01603.12_Protein phosphatase 2A regulatory B subunit (B56 family)			74.1334	76.03	9.77	0.00132043					Single Protein		AC:FGSG_05894	4	13	13	5	15	100	0	Confident
420	AC:FGSG_01604	PF01433.12_Peptidase family M1			108.608	81.98	50.57	0.0121979					Single Protein		AC:FGSG_01604	41	46	46	119	146	100	0	Confident
423	AC:FGSG_07241	TIGR00231_small GTP-binding protein domain			40.2012	88.28	15.53	0.00457819					Single Protein		AC:FGSG_07241	3	5	5	5	7	100	0	Confident
424	AC:FGSG_07953	PF00694.11_Aconitase C-terminal domain			85.6482	76.14	54.7	0.0140466					Single Protein		AC:FGSG_07953	38	48	48	95	130	100	0	Confident
425	AC:FGSG_02506	TIGR00878_phosphoribosylformylglycinamidine cyclo-ligase			84.5267	82.56	29.86	0.00763822					Single Protein		AC:FGSG_02506	14	17	17	32	39	100	0	Confident
426	AC:FGSG_12105	no_pfam			30.0674	100	31.64	0.0223723					Single Protein		AC:FGSG_12105	5	7	7	12	16	100	0	Confident
427	AC:FGSG_06154	PF00012.12_Hsp70 protein			73.026	95.41	55.47	0.0159759	oxidation of m(M492)	oxidation of m(1)			Single Protein		AC:FGSG_06154	30	35	34	89	106	100	0	Confident
428	AC:FGSG_09491	PF00013.21_KH domain			138.512	88.27	47.48	0.00988029					Single Protein		AC:FGSG_09491	46	52	52	100	118	100	0	Confident
429	AC:FGSG_01575	no_pfam			58.9049	84.22	14.13	0.00442992					Single Protein		AC:FGSG_01575	5	8	8	7	11	100	0	Confident
430	AC:FGSG_07678	PF04185.6_Phosphoesterase family			47.7777	84.2	34.43	0.0310985					Single Protein		AC:FGSG_07678	11	15	15	65	76	100	0	Confident
431	AC:FGSG_01656	PF08148.4_DSHCT (NUC185) domain			124.137	90.31	7.13	0.00182749					Single Protein		AC:FGSG_01656	4	10	10	6	13	100	0	Confident
432	AC:FGSG_02780	PF07718.4_Coatamer beta C-terminal region			106.552	76.38	32.6	0.010897					Single Protein		AC:FGSG_02780	20	23	23	44	52	100	0	Confident
433	AC:FGSG_00638	PF00682.11_HMGL-like			40.4744	72.82	29.55	0.0158213					Single Protein		AC:FGSG_00638	7	9	9	14	17	100	0	Confident
434	AC:FGSG_07436	PF00579.17_tRNA synthetases class I (W and Y)			43.6858	91.21	29.15	0.0106075					Single Protein		AC:FGSG_07436	7	12	12	16	25	100	0	Confident
435	AC:FGSG_12183	PF00787.16_PX domain			81.9455	81.94	8.49	0.00477757					Single Protein		AC:FGSG_12183	3	7	7	8	12	100	0	Confident
436	AC:FGSG_09598	PF01398.13_Mov34/MPN/PAD-1 family			46.0704	79.71	9.07	0.00259481					Single Protein		AC:FGSG_09598	2	5	5	3	6	100	0	Confident
437	AC:BPT1_BOVIN	BPT1 Mature chain			6.51309	100	36.21	0.0948276					Single Protein		AC:BPT1_BOVIN	2	3	3	6	8	100	0	Confident
438	AC:FGSG_08761	PF00152.12_tRNA synthetases class II (D, K and N)			69.8261	83.44	35.41	0.0100677					Single Protein		AC:FGSG_08761	20	28	28	39	51	100	0	Confident
439	AC:FGSG_05235	no_pfam			16.424	100	66.67	0.0358169					Single Protein		AC:FGSG_05235	7	9	9	16	21	100	0	Confident
440	AC:FGSG_00656	PF04718.7_Mitochondrial ATP synthase g subunit			19.9436	100	44.09	0.0226254					Single Protein		AC:FGSG_00656	5	8	8	8	11	100	0	Confident
441	AC:FGSG_05088	PF00225.15_Kinesin motor domain			105.813	96.54	7.86	0.00287731					Single Protein		AC:FGSG_05088	6	13	13	8	14	100	0	Confident
442	AC:FGSG_06165	PF08155.3_NOGCT (NUC087) domain			75.3069	95.14	12.46	0.00142936					Single Protein		AC:FGSG_06165	6	17	17	7	22	100	0	Confident
444	AC:FGSG_02030	PF00549.11_CoA-ligase			34.422	74.16	45.29	0.0368381					Single Protein		AC:FGSG_02030	12	14	13	31	36	100	0	Confident
445	AC:FGSG_05642	PF00018.20_SH3 domain			130.915	72.29	7.65	0.00145999					Single Protein		AC:FGSG_05642	5	7	7	4	9	100	0	Confident
446	AC:FGSG_10140	PF03937.8_Protein of unknown function (DUF339)			24.0542	100	35.94	0.0126728					Single Protein		AC:FGSG_10140	3	4	4	4	7	100	0	Confident
447	AC:FGSG_10925	PF05222.7_Alanine dehydrogenase/PNT, N-terminal domain			43.3653	81.54	42.56	0.0328742					Single Protein		AC:FGSG_10925	12	19	19	40	51	100	0	Confident
448	AC:FGSG_00491	PF00262.10_Calreticulin family			62.3811	82.56	30.78	0.0159394					Single Protein		AC:FGSG_00491	15	18	18	33	37	100	0	Confident
449	AC:FGSG_01865	PF02666.7_Phosphatidylserine decarboxylase			59.4852	87.78	14.44	0.00599759					Single Protein		AC:FGSG_01865	5	7	7	6	10	100	0	Confident
450	AC:FGSG_07075	PF02436.10_Conserved carboxylase domain			172.513	86.73	41.43	0.0063622					Single Protein		AC:FGSG_07075	48	61	61	128	157	100	0	Confident
451	AC:FGSG_06392	PF00235.11_Profilin			13.6439	75.57	32.82	0.0444444					Single Protein		AC:FGSG_06392	4	6	6	10	12	100	0	Confident
452	AC:FGSG_09998	TIGR00232_transketolase			74.9287	74.6	57.08	0.0165381	oxidation of m(M496)	oxidation of m(1)			Single Protein		AC:FGSG_09998	39	43	43	122	161	100	0	Confident
453	AC:FGSG_07141	PF00514.15_Armadillo/beta-catenin-like repeat			60.1854	60.69	43.84	0.0178825	oxidation of m(M496)	oxidation of m(1)			Single Protein		AC:FGSG_07141	20	21	20	42	47	100	0	Confident
454	AC:FGSG_05329	PF03097.10_BRO1-like domain			111.723	80.7	3.22	0.00174346					Single Protein		AC:FGSG_05329	2	8	8	3	11	100	0	Confident
455	AC:FGSG_09157	PF00787.16_PX domain			52.4463	100	14.78	0.00121636					Single Protein		AC:FGSG_09157	3	7	7	3	9	100	0	Confident
456	AC:FGSG_03846	PF03583.6_Secretory lipase			47.6493	50	10.09	0.0100897					Single Protein		AC:FGSG_03846	3	4	4	5	6	100	0	Confident
457	AC:FGSG_10779	PF00650.12_CRAL/TRIO domain			37.6476	90.21	62.02	0.0184837					Single Protein		AC:FGSG_10779	17	26	26	46	65	100	0	Confident
458	AC:FGSG_00299	no_pfam			117.349	86.37	20.9	0.0047314					Single Protein		AC:FGSG_00299	16	29	29	25	38	100	0	Confident
459	AC:FGSG_07956	PF01399.19_PCI domain			43.7874	91.86	37.8	0.0140739					Single Protein		AC:FGSG_07956	11	14	14	21	29	100	0	Confident
460	AC:FGSG_08944	PF00583.16_Acetyltransferase (GNAT) family			19.3308	100	53.41	0.0188357					Single Protein		AC:FGSG_08944	6	9	9	12	16	100	0	Confident
461	AC:FGSG_11594	PF08303.3_tRNA ligase kinase domain			90.3539	100	8.91	0.000377158					Single Protein		AC:FGSG_11594	3	17	17	3	29	100	0	Confident
462	AC:FGSG_08529	PF00702.18_haloacid dehalogenase-like hydrolase			52.9638	65.48	15.48	0.00413814					Single Protein		AC:FGSG_08529	4	7	7	7	12	100	0	Confident
463	AC:FGSG_04423	PF00439.17_Bromodomain			101.171	69.1	5.69	0.00106477					Single Protein		AC:FGSG_04423	2	8	8	4	13	100	0	Confident
464	AC:FGSG_04282	PF01743.12_Poly A polymerase head domain			65.3588	88	4.35	0.00329381					Single Protein		AC:FGSG_04282	2	5	5	3	6	100	0	Confident
465	AC:FGSG_01436	PF09649.2_Histone chaperone domain CHZ			12.9005	59.48	30.17	0.0461353					Single Protein		AC:FGSG_01436	3	6	6	11	15	100	0	Confident
467	AC:FGSG_05132	PF00702.18_haloacid dehalogenase-like hydrolase			26.8347	71.84	42.45	0.0131922					Single Protein		AC:FGSG_05132	8	10	10	10	14	100	0	Confident
469	AC:FGSG_10232	PF01344.17_Kelch motif			62.4287	94.6	22.13	0.00463707					Single Protein		AC:FGSG_10232	8	11	11	9	13	100	0	Confident
470	AC:FGSG_01014	PF08477.5_Miro-like protein			20.9619	100	62.84	0.0439045					Single Protein		AC:FGSG_01014	8	10	9	30	35	100	0	Confident
471	AC:FGSG_12975	PF08564.2_Cdc37 C terminal domain			54.2903	92.16	10.52	0.00196016					Single Protein		AC:FGSG_12975	3	7	7	5	10	100	0	Confident
472	AC:FGSG_02974	TIGR00198_catalase/peroxidase HPI			88.4856	87.52	37.95	0.011633					Single Protein		AC:FGSG_02974	23	27	26	44	51	100	0	Confident
474	AC:FGSG_02561	PF00575.15_S1 RNA binding domain			196.658	95.29	8.59	0.00146506					Single Protein		AC:FGSG_02561	10	19	18	15	25	100	0	Confident
475	AC:FGSG_00464	no_pfam			44.1303	88.24	25.25	0.00766534					Single Protein		AC:FGSG_00464	6	8	8	9	14	100	0	Confident
476	AC:FGSG_00639	PF03953.9_Tubulin/FtsZ family, C-terminal domain			49.9391	73.72	49	0.030834	oxidation of m(M313)	oxidation of m(1)			Single Protein		AC:FGSG_00639	18	21	20	76	98	100	0	Confident
478	AC:FGSG_06051	PF00982.13_Glycosyltransferase family 20			59.8854	77.72	26.59	0.00439674					Single Protein		AC:FGSG_06051	10	17	17	14	24	100	0	Confident
479	AC:FGSG_08774	PF00349.13_Hexokinase			59.7294	78.51	28.23	0.0102211					Single Protein		AC:FGSG_08774	10	15	15	20	27	100	0	Confident
480	AC:FGSG_12839	PF01435.10_Peptidase family M48			52.981	77.54	21.81	0.00737508					Single Protein		AC:FGSG_12839	9	12	12	12	15	100	0	Confident
481	AC:FGSG_08421	PF00658.10_Poly-adenylate binding protein, unique domain			75.1951	75.86	42.39	0.0182689					Single Protein		AC:FGSG_08421	26	27	27	61	65	100	0	Confident
482	AC:FGSG_07938	PF03399.8_SAC3/GANP/Nin1/mts3/eIF-3 p25 family			30.3694	100	57.04	0.0137904					Single Protein		AC:FGSG_07938	10	10	10	16	22	100	0	Confident
483	AC:FGSG_01188	PF00069.17_Protein kinase domain			71.2651	74.16	4.78	0.00385305					Single Protein		AC:FGSG_01188	3	9	9	4	10	100	0	Confident
485	AC:FGSG_09660	PF07714.9_Protein tyrosine kinase			128.898	78.49	9	0.00252955					Single Protein		AC:FGSG_09660	6	15	15	10	21	100	0	Confident
486	AC:FGSG_01133	PF00408.12_Phosphoglucomutase/phosphomannomutase, C-terminal domain			58.5475	87.9	52.51	0.0228378					Single Protein		AC:FGSG_01133	22	25	25	64	70	100	0	Confident
487	AC:FGSG_01605	PF07728.6_ATPase family associated with various cellular activities (AAA)			43.399	100	32.65	0.0192837					Single Protein		AC:FGSG_01605	10	12	11	22	25	100	0	Confident
488	AC:FGSG_05507	no_pfam			66.0712	79.83	3.67	0.0026096					Single Protein		AC:FGSG_05507	2	5	5	2	5	100	0	Confident
490	AC:FGSG_02764	PF01926.15_GTPase of unknown function			43.7371	100	59.9	0.0117136					Single Protein		AC:FGSG_02764	20	24	24	43	56	100	0	Confident
491	AC:FGSG_02482	PF03460.9_Nitrite/Sulfite reductase ferredoxin-like half domain			168.781	79.41	40.98	0.00717368					Single Protein		AC:FGSG_02482	42	53	51	91	116	100	0	Confident
492	AC:FGSG_11602	PF10281.1_Putative stress-responsive nuclear envelope protein			60.1439	87.23	4.38	0.00523013					Single Protein		AC:FGSG_11602	2	5	5	3	6	100	0	Confident
493	AC:FGSG_06932	PF00294.16_pfkB family carbohydrate kinase			46.7652	83.84	37.47	0.0214762					Single Protein		AC:FGSG_06932	10	10	10	34	42	100	0	Confident
494	AC:FGSG_06803	PF00227.18_Proteasome A-type and B-type			22.5587	75	30.88	0.0118736					Single Protein		AC:FGSG_06803	5	6	6	7	10	100	0	Confident
495	AC:FGSG_05972	PF00334.11_Nucleoside diphosphate kinase			25.9984	64.29	36.13	0.0595587					Single Protein		AC:FGSG_05972	11	14	14	30	38	100	0	Confident
496	AC:FGSG_06544	TIGR01137_cystathionine beta-synthase			55.5551	100	69.44	0.0113982					Single Protein		AC:FGSG_06544	23	27	27	45	54	100	0	Confident
497	AC:FGSG_01289	PF01569.13_PAP2 superfamily			51.6274	88.91	7.46	0.00719424					Single Protein		AC:FGSG_01289	2	3	3	5	6	100	0	Confident
498	AC:FGSG_06958	PF03129.12_Anticodon binding domain			74.079	82.65	43.29	0.0106548					Single Protein		AC:FGSG_06958	20	22	22	49	59	100	0	Confident
499	AC:FGSG_05282	PF02115.9_RHO protein GDP dissociation inhibitor			22.1689	84.34	61.62	0.062186	oxidation of m(M9)	oxidation of m(1)			Single Protein		AC:FGSG_05282	11	15	15	35	42	100	0	Confident
500	AC:FGSG_09661	PF02770.11_Acyl-CoA dehydrogenase, middle domain			48.4488	88.99	38.88	0.0114208					Single Protein		AC:FGSG_09661	8	11	11	21	30	100	0	Confident
502	AC:FGSG_00505	PF01217.12_Clathrin adaptor complex small chain			21.8164	83.25	20.3	0.0106707					Single Protein		AC:FGSG_00505	2	4	4	4	8	100	0	Confident
503	AC:FGSG_06875	PF00231.11_ATP synthase			32.8128	85.05	40.86	0.0230217					Single Protein		AC:FGSG_06875	10	11	11	33	36	100	0	Confident
504	AC:FGSG_09580	PF00180.12_Isocitrate/isopropylmalate dehydrogenase			41.0316	86.61	58.53	0.0243668					Single Protein		AC:FGSG_09580	18	22	22	50	56	100	0	Confident
505	AC:FGSG_00950	PF05739.11_SNARE domain			42.085	66.67	7.09	0.0144357					Single Protein		AC:FGSG_00950	2	4	4	5	7	100	0	Confident
506	AC:FGSG_08663	PF00271.23_Helicase conserved C-terminal domain			48.9099	92.63	38.25	0.0126967					Single Protein		AC:FGSG_08663	14	21	21	30	43	100	0	Confident
507	AC:FGSG_04910	PF01111.11_Cyclin-dependent kinase regulatory subunit			13.5979	100	43.86	0.0214912					Single Protein		AC:FGSG_04910	3	5	5	4	7	100	0	Confident
508	AC:FGSG_13556	PF00009.19_Elongation factor Tu GTP binding domain			87.6716	91.7	3.45	0.000638347					Single Protein		AC:FGSG_13556	2	9	9	2	9	100	0	Confident
509	AC:FGSG_02571	PF10255.1_RNA polymerase I-associated factor PAF67			54.9434	76.47	32.14	0.00969098					Single Protein		AC:FGSG_02571	13	17	16	20	25	100	0	Confident
510	AC:FGSG_12955	PF02823.8_ATP synthase, Delta/Epsilon chain, beta-sandwich domain			17.7153	51.52	24.85	0.107843					Single Protein		AC:FGSG_12955	3	4	4	21	25	100	0	Confident
511	AC:FGSG_01229	no_pfam			18.7356	81.55	32.14	0.0360097					Single Protein		AC:FGSG_01229	3	5	5	8	10	100	0	Confident
512	AC:FGSG_08896	PF01479.17_S4 domain			21.9471	100	46.6	0.076024					Single Protein		AC:FGSG_08896	13	17	17	54	68	100	0	Confident
513	AC:FGSG_08444	PF01399.19_PCI domain			53.6147	83.98	28.13	0.00608028					Single Protein		AC:FGSG_08444	7	12	12	22	29	100	0	Confident
514	AC:FGSG_08773	PF00483.15_Nucleotidyl transferase			40.034	86.54	62.64	0.022281					Single Protein		AC:FGSG_08773	16	18	18	37	39	100	0	Confident
516	AC:FGSG_06825	PF00226.23_DnaJ domain			45.5982	80.58	34.29	0.0135017					Single Protein		AC:FGSG_06825	11	17	17	22	36	100	0	Confident
518	AC:FGSG_04070	no_pfam			29.4276	82.97	15.58	0.0254731					Single Protein		AC:FGSG_04070	3	3	3	7	8	100	0	Confident
519	AC:FGSG_06668	PF09598.2_Stm1			33.2705	100	52.53	0.0231024					Single Protein		AC:FGSG_06668	15	15	15	30	37	100	0	Confident
520	AC:FGSG_01082	no_pfam			16.8698	53.45	35.06	0.033871					Single Protein		AC:FGSG_01082	4	6	6	6	9	100	0	Confident
521	AC:FGSG_10894	PF03810.11_Importin-beta N-terminal domain			123.624	89.9	52.64	0.00779909					Single Protein		AC:FGSG_10894	38	47	46	79	94	100	0	Confident
522	AC:FGSG_09870	PF00400.24_WD domain, G-beta repeat			34.9805	100	85.13	0.056563			oxidation of m (M30-{M25 M30})	oxidation of m (1)	Single Protein		AC:FGSG_09870	25	29	28	183	259	100	0	Confident
524	AC:FGSG_04538	no_pfam			39.8315	62.9	7.8	0.0334758					Single Protein		AC:FGSG_04538	2	3	3	12	12	100	0	Confident
525	AC:FGSG_05940	PF00004.21_ATPase family associated with various cellular activities (AAA)			80.6803	92.99	7.71	0.00137004					Single Protein		AC:FGSG_05940	4	10	10	4	11	100	0	Confident
526	AC:FGSG_05973	PF01055.18_Glycosyl hydrolases family 31			108.948	88.99	13.19	0.00352391					Single Protein		AC:FGSG_05973	8	15	14	15	24	100	0	Confident
527	AC:FGSG_02028	PF00004.21_ATPase family associated with various cellular activities (AAA)			50.5612	91.67	39.25	0.0112735					Single Protein		AC:FGSG_02028	12	19	19	26	38	100	0	Confident
528	AC:FGSG_08850	PF07653.9_Variant SH3 domain			29.0447	80.07	11.81	0.00691244					Single Protein		AC:FGSG_08850	2	2	2	2	3	100	0	Confident
529	AC:FGSG_05431	PF03484.7_tRNA synthetase B5 domain			68.8639	87.68	39.08	0.0128988					Single Protein		AC:FGSG_05431	15	22	22	28	37	100	0	Confident
530	AC:FGSG_06706	PF00076.14_RNA recognition motif. (a.k.a. RRM, RBD, or RNP domain)			56.457	73.98	40.89	0.0244968					Single Protein		AC:FGSG_06706	17	20	20	35	44	100	0	Confident
531	AC:FGSG_08586	PF01237.10_Oxysterol-binding protein			141.602	78.73	9.93	0.00203513					Single Protein		AC:FGSG_08586	8	15	14	12	20	100	0	Confident
532	AC:FGSG_07172	PF01031.12_Dynamin central region			76.8002	95.4	34.82	0.00472964					Single Protein		AC:FGSG_07172	14	30	28	30	46	100	0	Confident
533	AC:FGSG_05023	PF07479.6_NAD-dependent glycerol-3-phosphate dehydrogenase C-terminus			45.2909	84.17	20.14	0.00455193					Single Protein		AC:FGSG_05023	6	11	11	11	18	100	0	Confident
534	AC:FGSG_09454	PF03810.11_Importin-beta N-terminal domain			95.9569	73.49	39.09	0.0139942					Single Protein		AC:FGSG_09454	22	28	28	66	77	100	0	Confident
535	AC:FGSG_04312	PF00306.19_ATP synthase alpha/beta chain, C terminal domain			54.8516	92.98	57.7	0.0414616	oxidation of m(M129, M255, M426)	oxidation of m(3)	oxidation of m (M322-{M322 M325})	oxidation of m (1)	Single Protein		AC:FGSG_04312	28	33	33	203	243	100	0	Confident
536	AC:FGSG_00643	PF06741.5_LsmAD domain			99.6899	76.81	22.21	0.00318053					Single Protein		AC:FGSG_00643	12	18	18	15	25	100	0	Confident
537	AC:FGSG_06909	PF10276.1_Zinc-finger domain			17.897	100	39.63	0.0289634					Single Protein		AC:FGSG_06909	4	6	6	10	12	100	0	Confident
540	AC:FGSG_08737	no_pfam			58.5636	100	58.56	0.0218237	oxidation of m(M385, M436)	oxidation of m(2)	oxidation of m (M449-{M449})	oxidation of m (1)	Single Protein		AC:FGSG_08737	25	28	28	84	99	100	0	Confident
541	AC:FGSG_08449	no_pfam			52.3384	78.54	10.83	0.00671972					Single Protein		AC:FGSG_08449	4	5	5	5	6	100	0	Confident
542	AC:FGSG_05374	PF05199.5_GMC oxidoreductase			60.0335	94.29	54.7	0.0165191					Single Protein		AC:FGSG_05374	21	23	23	59	72	100	0	Confident
543	AC:FGSG_09980	PF03198.6_Glycolipid anchored surface protein (GAS1)			48.5804	68.75	25.67	0.0185967					Single Protein		AC:FGSG_09980	7	9	9	15	18	100	0	Confident
544	AC:FGSG_06260	PF06068.5_TIP49 C-terminus			51.5756	93.23	23.26	0.00511976					Single Protein		AC:FGSG_06260	8	14	14	10	17	100	0	Confident
545	AC:FGSG_01278	PF01247.10_Ribosomal protein L35Ae			12.1936	100	56.88	0.0589559					Single Protein		AC:FGSG_01278	9	9	9	19	23	100	0	Confident
546	AC:FGSG_08266	PF02550.7_Acetyl-CoA hydrolase/transferase N-terminal domain			57.8202	85.74	33.65	0.00987631					Single Protein		AC:FGSG_08266	13	16	16	23	30	100	0	Confident
547	AC:FGSG_07401	PF00043.17_Glutathione S-transferase, C-terminal domain			47.8023	100	57.41	0.0268152	oxidation of m(M295)	oxidation of m(1)			Single Protein		AC:FGSG_07401	22	27	27	79	94	100	0	Confident
548	AC:FGSG_05713	TIGR00260_threonine synthase			59.6566	93.68	42.75	0.00844108					Single Protein		AC:FGSG_05713	16	23	23	28	36	100	0	Confident
549	AC:FGSG_01983	no_pfam			46.1429	71.33	15.64	0.00885936					Single Protein		AC:FGSG_01983	4	6	6	10	13	100	0	Confident
550	AC:FGSG_01891	PF00036.24_EF hand			16.9859	75.17	69.8	0.0479994					Single Protein		AC:FGSG_01891	10	17	17	34	46	100	0	Confident
551	AC:FGSG_05737	PF00076.14_RNA recognition motif. (a.k.a. RRM, RBD, or RNP domain)			43.5935	56.23	29.34	0.012453			oxidation of m (M177-{M177})	oxidation of m (1)	Single Protein		AC:FGSG_05737	10	13	13	14	18	100	0	Confident
552	AC:FGSG_00644	PF05193.13_Peptidase M16 inactive domain			47.6025	75.11	43.83	0.019763					Single Protein		AC:FGSG_00644	14	14	14	30	32	100	0	Confident
553	AC:FGSG_06611	PF00091.17_Tubulin/FtsZ family, GTPase domain			50.0261	71.81	66.22	0.0305654	oxidation of m(M267, M388)	oxidation of m(2)			Single Protein		AC:FGSG_06611	24	27	24	67	79	100	0	Confident
554	AC:FGSG_09817	TIGR00985_mitochondrial import receptor subunit			19.1757	100	20.11	0.0316092					Single Protein		AC:FGSG_09817	2	4	4	11	13	100	0	Confident
555	AC:FGSG_00631	TIGR00307_ribosomal protein S8.e			23.0752	100	51.46	0.0842631	oxidation of m(M154)	oxidation of m(1)			Single Protein		AC:FGSG_00631	11	13	13	60	68	100	0	Confident
556	AC:FGSG_10739	PF01218.10_Coproporphyrinogen III oxidase			46.4971	82.35	15.93	0.00873016					Single Protein		AC:FGSG_10739	5	12	12	9	17	100	0	Confident
557	AC:FGSG_08338	TIGR00034_3-deoxy-7-phosphoheptulonate synthase			39.1534	89.59	58.9	0.0149193					Single Protein		AC:FGSG_08338	15	18	17	33	47	100	0	Confident
558	AC:FGSG_06035	PF00735.10_Septin			38.6228	100	34.91	0.0173242					Single Protein		AC:FGSG_06035	9	13	13	19	25	100	0	Confident
559	AC:FGSG_06821	PF00400.24_WD domain, G-beta repeat			50.5807	93.47	21.89	0.00309953					Single Protein		AC:FGSG_06821	4	7	7	6	9	100	0	Confident
560	AC:FGSG_00729	PF00505.11_HMG (high mobility group) box			38.2008	61.96	27.09	0.0265947					Single Protein		AC:FGSG_00729	9	10	10	17	18	100	0	Confident
561	AC:FGSG_10358	PF00958.14_GMP synthase C terminal domain			58.3353	85.93	30.96	0.00853654					Single Protein		AC:FGSG_10358	10	17	16	18	29	100	0	Confident
562	AC:FGSG_04313	PF02806.10_Alpha amylase, C-terminal all-beta domain			79.9683	84.02	21.07	0.0074929					Single Protein		AC:FGSG_04313	9	19	19	19	32	100	0	Confident
563	AC:FGSG_07926	PF00982.13_Glycosyltransferase family 20			99.7681	84.2	29.23	0.00733794					Single Protein		AC:FGSG_07926	17	26	25	36	46	100	0	Confident
564	AC:FGSG_07453	PF00350.15_Dynamin family			101.916	88.79	17.63	0.0042294					Single Protein		AC:FGSG_07453	8	10	10	13	17	100	0	Confident
565	AC:FGSG_05554	TIGR00699_4-aminobutyrate aminotransferase			55.2033	93.44	17.1	0.0132295					Single Protein		AC:FGSG_05554	6	8	8	10	15	100	0	Confident
566	AC:FGSG_09600	PF00787.16_PX domain			66.7967	72.79	12.95	0.00490133					Single Protein		AC:FGSG_09600	5	10	10	6	13	100	0	Confident
567	AC:FGSG_00524	PF01704.10_UTP--glucose-1-phosphate uridylyltransferase			58.0972	94.05	65.64	0.0150741					Single Protein		AC:FGSG_00524	28	36	36	97	109	100	0	Confident
568	AC:FGSG_05222	PF00227.18_Proteasome A-type and B-type			28.8184	87.45	39.54	0.0193047			oxidation of m (M118-{M118})	oxidation of m (1)	Single Protein		AC:FGSG_05222	9	9	9	13	17	100	0	Confident
569	AC:FGSG_10530	PF06650.4_Protein of unknown function (DUF1162)			360.43	84.34	0.96	0.000102186					Single Protein		AC:FGSG_10530	2	21	20	2	24	94.2029	0	Confident
570	AC:FGSG_01926	PF00766.11_Electron transfer flavoprotein FAD-binding domain			36.0249	77.23	35.73	0.0246217					Single Protein		AC:FGSG_01926	8	13	13	24	30	100	0	Confident
571	AC:FGSG_08474	PF04054.7_CCR4-Not complex component, Not1			238.589	69.43	5.77	0.00173443					Single Protein		AC:FGSG_08474	7	15	13	11	20	100	0	Confident
572	AC:FGSG_10313	PF00069.17_Protein kinase domain			46.8955	68.03	31.01	0.0167613					Single Protein		AC:FGSG_10313	8	11	11	19	25	100	0	Confident
573	AC:FGSG_11128	PF00155.13_Aminotransferase class I and II			47.6839	92.2	12.77	0.00395299					Single Protein		AC:FGSG_11128	3	9	9	4	9	100	0	Confident
574	AC:FGSG_00706	PF02913.11_FAD linked oxidases, C-terminal domain			67.6272	86.34	5.53	0.00357815					Single Protein		AC:FGSG_00706	3	5	5	4	8	100	0	Confident
576	AC:FGSG_05422	PF02854.11_MIF4G domain			163.971	78.94	27.99	0.0031167	oxidation of m(M194)	oxidation of m(1)			Single Protein		AC:FGSG_05422	28	48	48	55	87	100	0	Confident
577	AC:FGSG_08964	PF02881.11_SRP54-type protein, helical bundle domain			56.1582	85.99	8.45	0.00244666					Single Protein		AC:FGSG_08964	4	14	14	6	18	100	0	Confident
578	AC:FGSG_06073	PF09440.2_eIF3 subunit 6 N terminal domain			49.9152	100	54.44	0.0184552					Single Protein		AC:FGSG_06073	17	18	18	45	53	100	0	Confident
579	AC:FGSG_01314	PF05091.4_Eukaryotic translation initiation factor 3 subunit 7 (eIF-3)			63.5942	82.12	26.74	0.0124379					Single Protein		AC:FGSG_01314	11	16	16	29	35	100	0	Confident
580	AC:FGSG_06587	PF01251.10_Ribosomal protein S7e			23.1065	100	64.04	0.0636774					Single Protein		AC:FGSG_06587	12	13	13	69	74	100	0	Confident
581	AC:FGSG_07536	PF00578.13_AhpC/TSA family			25.3032	84.07	62.39	0.0470055					Single Protein		AC:FGSG_07536	14	16	16	43	57	100	0	Confident
583	AC:FGSG_07602	no_pfam			21.4256	74.87	22.51	0.020979					Single Protein		AC:FGSG_07602	2	3	3	4	6	100	0	Confident
584	AC:FGSG_09934	PF00733.13_Asparagine synthase			65.4487	74.09	33.51	0.00835043					Single Protein		AC:FGSG_09934	11	18	18	42	62	100	0	Confident
585	AC:FGSG_01429	PF04097.6_Nup93/Nic96			127.488	71.87	5.66	0.00179992					Single Protein		AC:FGSG_01429	4	12	12	6	15	100	0	Confident
586	AC:FGSG_03028	no_pfam			11.8717	61.32	42.45	0.27033					Single Protein		AC:FGSG_03028	7	9	9	62	80	100	0	Confident
587	AC:FGSG_10743	PF00291.17_Pyridoxal-phosphate dependent enzyme			77.2593	88.86	42.76	0.00958507					Single Protein		AC:FGSG_10743	16	21	21	37	50	100	0	Confident
588	AC:FGSG_08736	PF03051.7_Peptidase C1-like family			56.3998	100	14.09	0.00300926					Single Protein		AC:FGSG_08736	4	7	7	7	10	100	0	Confident
589	AC:FGSG_05535	PF00503.12_G-protein alpha subunit			40.9974	81.59	45.04	0.0124428					Single Protein		AC:FGSG_05535	13	19	19	30	42	100	0	Confident
590	AC:FGSG_05003	PF02774.10_Semialdehyde dehydrogenase, dimerisation domain			42.3389	79.28	37.6	0.020608					Single Protein		AC:FGSG_05003	10	10	10	23	25	100	0	Confident
591	AC:FGSG_00871	PF07992.6_Pyridine nucleotide-disulphide oxidoreductase			35.5276	89.09	63.03	0.0197995					Single Protein		AC:FGSG_00871	12	14	14	32	43	100	0	Confident
592	AC:FGSG_01464	PF00149.20_Calcineurin-like phosphoesterase			44.3908	83.79	10.97	0.00446429					Single Protein		AC:FGSG_01464	2	5	5	5	8	100	0	Confident
593	AC:FGSG_08067	no_pfam			51.0734	89.04	4.25	0.00376884					Single Protein		AC:FGSG_08067	2	6	6	2	8	94.2029	0	Confident
594	AC:FGSG_05087	PF00108.15_Thiolase, N-terminal domain			45.0575	84.42	37.44	0.0128535					Single Protein		AC:FGSG_05087	10	14	14	21	27	100	0	Confident
598	AC:FGSG_10160	PF00173.20_Cytochrome b5-like Heme/Steroid binding domain			13.2267	100	28.69	0.010929					Single Protein		AC:FGSG_10160	2	3	3	3	4	100	0	Confident
599	AC:FGSG_10179	PF01381.14_Helix-turn-helix			16.3125	100	23.03	0.0169956					Single Protein		AC:FGSG_10179	4	5	5	5	6	100	0	Confident
600	AC:FGSG_04235	PF00149.20_Calcineurin-like phosphoesterase			75.809	95.27	11.69	0.00213509					Single Protein		AC:FGSG_04235	4	8	8	6	11	100	0	Confident
601	AC:FGSG_09197	TIGR00533_hydroxymethylglutaryl-CoA reductase (NADPH)			127.494	68.5	6.1	0.00270224					Single Protein		AC:FGSG_09197	6	9	9	6	10	100	0	Confident
602	AC:FGSG_07515	PF05516.3_Domain of Unknown Function (DUF757)			19.1024	100	30.67	0.00838446					Single Protein		AC:FGSG_07515	3	6	6	5	9	100	0	Confident
603	AC:FGSG_10718	PF08242.4_Methyltransferase domain			58.238	78.49	12.6	0.00720165					Single Protein		AC:FGSG_10718	4	6	6	6	10	100	0	Confident
604	AC:FGSG_09776	PF00994.16_Probable molybdopterin binding domain			37.6146	89.68	32.74	0.00805399					Single Protein		AC:FGSG_09776	6	9	9	8	13	100	0	Confident
605	AC:FGSG_00633	PF06012.4_Domain of Unknown Function (DUF908)			445.312	80.73	3.78	0.000547928					Single Protein		AC:FGSG_00633	9	25	25	12	28	100	0	Confident
606	AC:FGSG_01561	PF02738.10_Aldehyde oxidase and xanthine dehydrogenase, molybdopterin binding domain			149.157	82.23	12.7	0.00169667					Single Protein		AC:FGSG_01561	10	17	17	14	20	100	0	Confident
607	AC:FGSG_07524	PF03439.5_Supt5 repeat			113.066	82.05	8.06	0.00213362					Single Protein		AC:FGSG_07524	5	16	16	9	23	100	0	Confident
608	AC:FGSG_01198	PF00004.21_ATPase family associated with various cellular activities (AAA)			43.9123	100	46.04	0.00998368					Single Protein		AC:FGSG_01198	13	14	13	18	24	100	0	Confident
609	AC:FGSG_02585	no_pfam			100.998	85.51	8.74	0.00106727					Single Protein		AC:FGSG_02585	4	12	12	5	15	100	0	Confident
610	AC:FGSG_05007	PF00117.20_Glutamine amidotransferase class-I			27.3911	100	38.62	0.0129855					Single Protein		AC:FGSG_05007	5	9	9	8	12	100	0	Confident
611	AC:FGSG_11597	PF00004.21_ATPase family associated with various cellular activities (AAA)			50.8643	92.59	25.27	0.00490484					Single Protein		AC:FGSG_11597	12	21	21	22	41	100	0	Confident
612	AC:FGSG_10280	PF00400.24_WD domain, G-beta repeat			38.8	78.93	33.43	0.0112594					Single Protein		AC:FGSG_10280	9	12	12	12	17	100	0	Confident
613	AC:FGSG_08601	PF01293.12_Phosphoenolpyruvate carboxykinase			61.5587	93.17	12.59	0.00350708					Single Protein		AC:FGSG_08601	4	7	7	5	8	100	0	Confident
614	AC:FGSG_02335	no_pfam			52.3906	82.07	8.65	0.00149957					Single Protein		AC:FGSG_02335	2	4	4	2	6	94.2029	0	Confident
615	AC:FGSG_00857	no_pfam			60.3489	73.52	33.81	0.0149387					Single Protein		AC:FGSG_00857	22	27	27	47	57	100	0	Confident
616	AC:FGSG_10738	PF01398.13_Mov34/MPN/PAD-1 family			38.4579	100	35.17	0.0138808					Single Protein		AC:FGSG_10738	8	10	10	22	26	100	0	Confident
617	AC:FGSG_08350	PF00464.11_Serine hydroxymethyltransferase			55.0534	77.49	29.48	0.00738048					Single Protein		AC:FGSG_08350	10	16	15	16	24	100	0	Confident
618	AC:FGSG_06751	PF00202.13_Aminotransferase class-III			50.9616	83.88	36.17	0.00958846					Single Protein		AC:FGSG_06751	12	14	14	24	29	100	0	Confident
619	AC:FGSG_12035	TIGR00231_small GTP-binding protein domain			171.187	84.76	17.43	0.00407092					Single Protein		AC:FGSG_12035	20	26	26	37	69	100	0	Confident
621	AC:FGSG_09927	PF07719.9_Tetratricopeptide repeat			68.7775	88.39	38.87	0.00575562					Single Protein		AC:FGSG_09927	14	20	20	30	37	100	0	Confident
622	AC:FGSG_10737	PF05191.6_Adenylate kinase, active site lid			28.5649	100	62.79	0.0211909					Single Protein		AC:FGSG_10737	14	18	17	33	42	100	0	Confident
623	AC:FGSG_01228	no_pfam			20.7905	100	23.66	0.0201613					Single Protein		AC:FGSG_01228	3	5	5	10	15	100	0	Confident
625	AC:FGSG_06001	PF00903.17_Glyoxalase/Bleomycin resistance protein/Dioxygenase superfamily			47.7818	84.2	37.97	0.0146003					Single Protein		AC:FGSG_06001	11	12	12	20	22	100	0	Confident
627	AC:FGSG_10200	TIGR02818_S-(hydroxymethyl)glutathione dehydrogenase/class III alcohol dehydrogenase			40.7034	79.43	39.58	0.0203982					Single Protein		AC:FGSG_10200	10	14	14	33	41	100	0	Confident
628	AC:FGSG_00955	PF08643.2_Fungal family of unknown function (DUF1776)			54.2599	77.82	7.06	0.00194301					Single Protein		AC:FGSG_00955	2	4	4	2	4	100	0	Confident
629	AC:FGSG_08880	PF01253.14_Translation initiation factor SUI1			13.0638	100	40.35	0.055117					Single Protein		AC:FGSG_08880	5	7	7	9	15	100	0	Confident
630	AC:FGSG_08335	PF01294.10_Ribosomal protein L13e			23.8441	100	42.45	0.075276	oxidation of m(M172)	oxidation of m(1)			Single Protein		AC:FGSG_08335	12	12	12	54	60	100	0	Confident
631	AC:FGSG_02476	PF00485.10_Phosphoribulokinase / Uridine kinase family			52.4421	91.43	7.28	0.00117096					Single Protein		AC:FGSG_02476	2	7	6	2	9	100	0	Confident
632	AC:FGSG_01021	PF00831.15_Ribosomal L29 protein			14.3562	100	31.45	0.0167659					Single Protein		AC:FGSG_01021	6	10	9	7	12	100	0	Confident
633	AC:FGSG_00415	PF10289.1_Putative GPI-anchored glycine-serine rich protein (DUF2402)			29.1238	44.57	23.55	0.0672087					Single Protein		AC:FGSG_00415	4	5	5	14	16	100	0	Confident
634	AC:FGSG_11915	TIGR01130_protein disulfide isomerases			55.705	90.73	65.68	0.0234314					Single Protein		AC:FGSG_11915	32	38	38	112	136	100	0	Confident
635	AC:FGSG_08510	PF02770.11_Acyl-CoA dehydrogenase, middle domain			46.1064	92.02	33.33	0.0228543					Single Protein		AC:FGSG_08510	10	14	14	26	36	100	0	Confident
636	AC:FGSG_08691	PF07714.9_Protein tyrosine kinase			68.9262	70.79	5.26	0.00327511					Single Protein		AC:FGSG_08691	2	3	3	2	3	95.6522	0	Confident
637	AC:FGSG_02022	PF03198.6_Glycolipid anchored surface protein (GAS1)			58.6271	93.16	38.08	0.0108429					Single Protein		AC:FGSG_02022	19	25	25	44	60	100	0	Confident
638	AC:FGSG_05784	PF00487.16_Fatty acid desaturase			53.3671	66.11	11.16	0.0138004					Single Protein		AC:FGSG_05784	3	4	4	9	10	100	0	Confident
639	AC:FGSG_01968	PF05383.9_La domain			50.075	90.99	24.55	0.00599908					Single Protein		AC:FGSG_01968	8	13	13	13	22	100	0	Confident
640	AC:FGSG_02795	PF00069.17_Protein kinase domain			56.831	86.08	18.24	0.00446361					Single Protein		AC:FGSG_02795	6	7	7	8	10	100	0	Confident
641	AC:FGSG_06521	no_pfam			30.0124	100	25.72	0.0111715					Single Protein		AC:FGSG_06521	3	4	4	6	8	100	0	Confident
642	AC:FGSG_00845	PF00827.9_Ribosomal L15			24.0032	100	45.81	0.0728335					Single Protein		AC:FGSG_00845	11	14	13	40	47	100	0	Confident
643	AC:FGSG_06494	no_pfam			67.8576	71.97	9.18	0.00265756					Single Protein		AC:FGSG_06494	3	6	6	4	8	100	0	Confident
644	AC:FGSG_09574	PF03764.10_Elongation factor G, domain IV			93.0235	95.5	64.1	0.0231883	oxidation of m(M380, M449, M589)	oxidation of m(3)	oxidation of m (M338-{M338})	oxidation of m (1)	Single Protein		AC:FGSG_09574	53	64	64	341	413	100	0	Confident
647	AC:FGSG_01705	PF01145.17_SPFH domain / Band 7 family			57.426	100	25.34	0.00491126					Single Protein		AC:FGSG_01705	8	12	12	9	14	100	0	Confident
648	AC:FGSG_01155	PF03643.7_Vacuolar protein sorting-associated protein 26			36.8029	100	16.35	0.00524109					Single Protein		AC:FGSG_01155	3	6	6	3	7	100	0	Confident
649	AC:FGSG_11977	PF04062.6_ARP2/3 complex ARPC3 (21 kDa) subunit			21.9322	80.73	31.77	0.031106					Single Protein		AC:FGSG_11977	6	8	7	12	14	100	0	Confident
650	AC:FGSG_06955	TIGR00495_DNA-binding protein, 42 kDa			44.3424	92.1	38.02	0.015758					Single Protein		AC:FGSG_06955	15	17	17	42	49	100	0	Confident
651	AC:FGSG_08567	PF03650.5_Uncharacterised protein family (UPF0041)			20.3347	100	27.53	0.00876137					Single Protein		AC:FGSG_08567	4	7	7	4	8	100	0	Confident
652	AC:FGSG_05864	PF00789.12_UBX domain			43.501	81.62	29.9	0.0122744					Single Protein		AC:FGSG_05864	7	11	11	19	23	100	0	Confident
653	AC:FGSG_00387	PF02879.8_Phosphoglucomutase/phosphomannomutase, alpha/beta/alpha domain II			59.9275	79.02	48.64	0.0160577					Single Protein		AC:FGSG_00387	22	25	25	41	49	100	0	Confident
654	AC:FGSG_01111	PF00393.11_6-phosphogluconate dehydrogenase, C-terminal domain			54.2925	92.68	70.33	0.0216946	oxidation of m(M277, M363)	oxidation of m(2)			Single Protein		AC:FGSG_01111	31	36	36	115	152	100	0	Confident
656	AC:FGSG_05541	PF00218.13_Indole-3-glycerol phosphate synthase			82.4477	84.25	17.06	0.00716944					Single Protein		AC:FGSG_05541	7	10	10	18	22	100	0	Confident
657	AC:FGSG_04458	PF00970.16_Oxidoreductase FAD-binding domain			45.8197	90.6	52.29	0.0130801					Single Protein		AC:FGSG_04458	14	15	15	24	28	100	0	Confident
658	AC:FGSG_02659	PF04565.8_RNA polymerase Rpb2, domain 3			143.67	89.2	12.06	0.00255283					Single Protein		AC:FGSG_02659	10	23	23	19	33	100	0	Confident
659	AC:FGSG_13257	PF01370.13_NAD dependent epimerase/dehydratase family			42.6571	100	45.33	0.0234631					Single Protein		AC:FGSG_13257	11	16	16	31	42	100	0	Confident
660	AC:FGSG_00874	PF00022.11_Actin			52.4	82.59	19.32	0.00912902					Single Protein		AC:FGSG_00874	7	8	8	10	12	100	0	Confident
661	AC:FGSG_00832	PF01738.10_Dienelactone hydrolase family			30.9225	100	12.01	0.00441696					Single Protein		AC:FGSG_00832	2	4	4	2	4	100	0	Confident
662	AC:FGSG_09641	no_pfam			16.6524	100	14.29	0.00703463					Single Protein		AC:FGSG_09641	2	6	6	4	8	100	0	Confident
663	AC:FGSG_13028	PF00806.11_Pumilio-family RNA binding repeat			85.172	63.19	15.96	0.0122636					Single Protein		AC:FGSG_13028	6	8	8	14	18	100	0	Confident
664	AC:FGSG_01643	PF01264.13_Chorismate synthase			42.1502	100	46.33	0.0166878					Single Protein		AC:FGSG_01643	11	17	17	23	33	100	0	Confident
665	AC:FGSG_01917	PF04811.7_Sec23/Sec24 trunk domain			85.762	77.56	42.15	0.0120029					Single Protein		AC:FGSG_01917	22	32	32	42	59	100	0	Confident
666	AC:FGSG_04108	PF03366.8_YEATS family			23.2266	100	32.5	0.0108095					Single Protein		AC:FGSG_04108	4	7	7	8	11	100	0	Confident
667	AC:FGSG_08714	PF01479.17_S4 domain			29.5709	100	62.07	0.0325015					Single Protein		AC:FGSG_08714	20	25	23	74	88	100	0	Confident
668	AC:FGSG_06757	PF01780.11_Ribosomal L37ae protein family			10.1544	100	57.61	0.185503	oxidation of m(M79)	oxidation of m(1)			Single Protein		AC:FGSG_06757	9	9	9	36	39	100	0	Confident
669	AC:FGSG_04028	PF00270.21_DEAD/DEAH box helicase			53.5125	93.42	10.49	0.00293686					Single Protein		AC:FGSG_04028	3	4	4	2	5	100	0	Confident
670	AC:FGSG_05236	PF01432.12_Peptidase family M3			80.0912	85.39	26.24	0.0104049					Single Protein		AC:FGSG_05236	12	15	15	20	30	100	0	Confident
671	AC:FGSG_07522	PF00024.18_PAN domain			79.1961	35.01	16.02	0.0121862					Single Protein		AC:FGSG_07522	9	12	12	21	26	100	0	Confident
672	AC:FGSG_12934	PF04715.5_Anthranilate synthase component I, N terminal region			60.1976	100	25.28	0.0042185					Single Protein		AC:FGSG_12934	9	15	15	15	27	100	0	Confident
673	AC:FGSG_05858	PF00270.21_DEAD/DEAH box helicase			45.5381	91.27	23.94	0.00764214					Single Protein		AC:FGSG_05858	9	13	10	16	23	100	0	Confident
675	AC:FGSG_09966	PF01873.9_Domain found in IF2B/IF5			34.9315	89.17	23.25	0.0141071					Single Protein		AC:FGSG_09966	7	10	10	16	19	100	0	Confident
677	AC:FGSG_01245	PF00141.15_Peroxidase			39.9988	82.12	54.19	0.0275822					Single Protein		AC:FGSG_01245	14	19	19	30	43	100	0	Confident
678	AC:FGSG_09686	PF00995.15_Sec1 family			70.482	94.81	19.45	0.00670126					Single Protein		AC:FGSG_09686	6	8	8	10	13	100	0	Confident
679	AC:FGSG_10855	PF00107.18_Zinc-binding dehydrogenase			37.4314	88.39	64.31	0.0361377					Single Protein		AC:FGSG_10855	16	18	18	59	70	100	0	Confident
680	AC:FGSG_01941	PF04716.6_ETC complex I subunit conserved region			26.9885	100	47.23	0.0140763					Single Protein		AC:FGSG_01941	9	10	10	20	22	100	0	Confident
681	AC:FGSG_06813	PF02737.10_3-hydroxyacyl-CoA dehydrogenase, NAD binding domain			34.3468	100	55.17	0.0257294					Single Protein		AC:FGSG_06813	10	13	13	26	33	100	0	Confident
682	AC:FGSG_08530	no_pfam			13.8731	100	69.53	0.0519531					Single Protein		AC:FGSG_08530	5	5	5	12	13	100	0	Confident
683	AC:FGSG_10907	PF01992.8_ATP synthase (C/AC39) subunit			40.9573	70.88	8.79	0.00251938					Single Protein		AC:FGSG_10907	2	5	5	3	8	100	0	Confident
684	AC:FGSG_06852	PF09130.3_Domain of unknown function (DUF1932)			35.3294	90.69	17.42	0.00883002					Single Protein		AC:FGSG_06852	3	3	3	5	6	100	0	Confident
685	AC:FGSG_04876	PF03169.7_OPT oligopeptide transporter protein			79.9511	52.36	7.27	0.00364182					Single Protein		AC:FGSG_04876	3	4	4	4	6	100	0	Confident
686	AC:FGSG_08919	PF05856.4_ARP2/3 complex 20 kDa subunit (ARPC4)			19.6694	100	46.75	0.0320231					Single Protein		AC:FGSG_08919	5	8	8	12	15	100	0	Confident
687	AC:FGSG_05605	PF00428.11_60s Acidic ribosomal protein			11.0294	100	80.73	0.241306	oxidation of m(M1)	oxidation of m(1)			Single Protein		AC:FGSG_05605	8	11	9	89	106	100	0	Confident
688	AC:FGSG_06502	PF01163.14_RIO1 family			62.4091	93.07	13.32	0.00596639					Single Protein		AC:FGSG_06502	4	9	9	8	16	100	0	Confident
689	AC:FGSG_12179	no_pfam			7.35366	100	26.87	0.0271144					Single Protein		AC:FGSG_12179	3	5	5	6	8	100	0	Confident
690	AC:FGSG_01932	PF01053.12_Cys/Met metabolism PLP-dependent enzyme			48.1744	93.05	25.56	0.00891566					Single Protein		AC:FGSG_01932	6	6	6	8	10	100	0	Confident
692	AC:FGSG_05430	PF02985.14_HEAT repeat			69.2373	90.85	48.15	0.0108449					Single Protein		AC:FGSG_05430	18	22	21	35	42	100	0	Confident
693	AC:FGSG_10306	PF01145.17_SPFH domain / Band 7 family			30.6352	100	34.64	0.0141156					Single Protein		AC:FGSG_10306	6	8	8	12	16	100	0	Confident
694	AC:FGSG_03694	TIGR00838_argininosuccinate lyase			50.5566	100	35.68	0.0144953					Single Protein		AC:FGSG_03694	11	15	14	25	29	100	0	Confident
695	AC:FGSG_09747	no_pfam			53.1945	93.43	38.77	0.00992452					Single Protein		AC:FGSG_09747	21	30	30	36	60	100	0	Confident
696	AC:FGSG_06947	PF00175.13_Oxidoreductase NAD-binding domain			34.1563	100	27.07	0.00432969					Single Protein		AC:FGSG_06947	4	8	8	8	16	100	0	Confident
697	AC:FGSG_10920	PF00107.18_Zinc-binding dehydrogenase			37.9435	100	18.62	0.00592168					Single Protein		AC:FGSG_10920	4	7	7	5	11	100	0	Confident
698	AC:FGSG_05621	PF00326.13_Prolyl oligopeptidase family			102.478	87.05	7.79	0.00330726					Single Protein		AC:FGSG_05621	4	11	11	8	16	100	0	Confident
701	AC:FGSG_01854	PF02985.14_HEAT repeat			105.409	77.75	18.22	0.00374489					Single Protein		AC:FGSG_01854	10	14	14	16	23	100	0	Confident
702	AC:FGSG_03466	TIGR01293_voltage-dependent potassium channel beta subunit			40.2036	91.27	37.18	0.0167904					Single Protein		AC:FGSG_03466	12	21	20	29	43	100	0	Confident
703	AC:FGSG_10791	PF00270.21_DEAD/DEAH box helicase			54.4671	100	28.19	0.00724255					Single Protein		AC:FGSG_10791	9	12	12	13	15	100	0	Confident
704	AC:FGSG_05900	PF05193.13_Peptidase M16 inactive domain			117.3	71.03	5.93	0.00130263					Single Protein		AC:FGSG_05900	4	10	10	5	10	100	0	Confident
705	AC:FGSG_00518	PF03637.9_Mob1/phocein family			38.1047	60.93	13.99	0.0143541					Single Protein		AC:FGSG_00518	2	5	5	4	8	100	0	Confident
706	AC:FGSG_12250	PF05676.5_NADH-ubiquinone oxidoreductase B18 subunit (NDUFB7)			10.117	100	23.26	0.0155039					Single Protein		AC:FGSG_12250	2	5	5	2	6	100	0	Confident
709	AC:FGSG_08688	PF02786.9_Carbamoyl-phosphate synthase L chain, ATP binding domain			80.5813	85.97	20.84	0.00652043					Single Protein		AC:FGSG_08688	9	12	11	14	19	100	0	Confident
710	AC:FGSG_01417	PF01053.12_Cys/Met metabolism PLP-dependent enzyme			49.0662	81.94	25.99	0.00469537					Single Protein		AC:FGSG_01417	7	13	13	13	19	100	0	Confident
712	AC:FGSG_01309	PF01633.12_Choline/ethanolamine kinase			47.6515	77.67	37.29	0.00795923					Single Protein		AC:FGSG_01309	10	13	13	16	20	100	0	Confident
714	AC:FGSG_04554	TIGR00458_aspartyl-tRNA synthetase			63.2213	94.61	49.74	0.0123701					Single Protein		AC:FGSG_04554	22	27	27	62	73	100	0	Confident
716	AC:FGSG_08731	PF00069.17_Protein kinase domain			45.0211	100	27.96	0.00923448					Single Protein		AC:FGSG_08731	9	11	11	19	22	100	0	Confident
717	AC:FGSG_09266	PF08540.2_Hydroxymethylglutaryl-coenzyme A synthase C terminal			50.32	75.88	36.84	0.0101397					Single Protein		AC:FGSG_09266	12	17	17	25	35	100	0	Confident
718	AC:FGSG_00688	PF02383.10_SacI homology domain			80.5859	94.36	10.58	0.00327075					Single Protein		AC:FGSG_00688	7	10	9	9	13	100	0	Confident
719	AC:FGSG_07191	PF03949.7_Malic enzyme, NAD binding domain			66.999	83.75	29.15	0.0126593					Single Protein		AC:FGSG_07191	10	17	16	21	30	100	0	Confident
720	AC:FGSG_08558	PF00179.18_Ubiquitin-conjugating enzyme			9.67219	100	74.71	0.0313355					Single Protein		AC:FGSG_08558	5	6	5	6	8	100	0	Confident
721	AC:FGSG_10146	PF04252.5_Predicted SAM-dependent RNA methyltransferase			22.9156	100	34.95	0.0363384					Single Protein		AC:FGSG_10146	6	7	7	14	15	100	0	Confident
722	AC:FGSG_00471	PF10775.1_ATP synthase complex subunit h			14.0432	100	48.84	0.0998708					Single Protein		AC:FGSG_00471	5	5	5	20	22	100	0	Confident
723	AC:FGSG_00979	PF00171.14_Aldehyde dehydrogenase family			53.3951	85.98	64.84	0.017824					Single Protein		AC:FGSG_00979	24	27	27	63	72	100	0	Confident
724	AC:FGSG_08712	PF10415.1_Fumarase C C-terminus			56.7954	91.87	34.59	0.00817817					Single Protein		AC:FGSG_08712	12	14	14	25	35	100	0	Confident
726	AC:FGSG_08173	PF00415.10_Regulator of chromosome condensation (RCC1)			63.1763	79.97	15.99	0.00442356					Single Protein		AC:FGSG_08173	6	10	10	10	17	100	0	Confident
727	AC:FGSG_00865	PF00815.12_Histidinol dehydrogenase			92.2588	81.85	15.57	0.00628524					Single Protein		AC:FGSG_00865	9	15	15	19	27	100	0	Confident
728	AC:FGSG_09989	PF03690.5_Uncharacterised protein family (UPF0160)			38.3173	91.12	51	0.0259877					Single Protein		AC:FGSG_09989	14	14	13	25	27	100	0	Confident
729	AC:FGSG_07894	PF00083.16_Sugar (and other) transporter			61.6836	59.33	33.8	0.0221161					Single Protein		AC:FGSG_07894	16	18	17	51	78	100	0	Confident
730	AC:FGSG_07419	PF03134.11_TB2/DP1, HVA22 family			19.149	51.48	33.73	0.0732895					Single Protein		AC:FGSG_07419	6	7	7	18	23	100	0	Confident
732	AC:FGSG_09554	PF00117.20_Glutamine amidotransferase class-I			49.0688	77.63	35.53	0.0153237					Single Protein		AC:FGSG_09554	9	10	10	22	27	100	0	Confident
733	AC:FGSG_08676	PF01246.12_Ribosomal protein L24e			18.029	100	23.75	0.0229167					Single Protein		AC:FGSG_08676	4	6	6	11	15	100	0	Confident
734	AC:FGSG_06407	PF01667.9_Ribosomal protein S27			8.84758	58.54	50	0.133681					Single Protein		AC:FGSG_06407	6	6	6	21	24	100	0	Confident
735	AC:FGSG_07569	PF01476.12_LysM domain			94.0292	66.02	7.02	0.0027771					Single Protein		AC:FGSG_07569	4	7	7	6	12	100	0	Confident
736	AC:FGSG_04948	PF00097.17_Zinc finger, C3HC4 type (RING finger)			179.135	84.33	7.49	0.000806161					Single Protein		AC:FGSG_04948	6	16	16	7	19	100	0	Confident
737	AC:FGSG_08537	PF00957.13_Synaptobrevin			13.1138	100	38.14	0.0169492					Single Protein		AC:FGSG_08537	2	2	2	3	3	100	0	Confident
738	AC:FGSG_00500	PF03727.8_Hexokinase			54.6346	92.07	68.09	0.0118121					Single Protein		AC:FGSG_00500	21	26	26	43	52	100	0	Confident
739	AC:FGSG_07040	no_pfam			50.8892	91.7	24.24	0.0113747					Single Protein		AC:FGSG_07040	7	10	10	12	19	100	0	Confident
740	AC:FGSG_05218	PF03200.8_Mannosyl oligosaccharide glucosidase			92.8457	90.91	12.41	0.00130792					Single Protein		AC:FGSG_05218	5	8	8	4	11	100	0	Confident
741	AC:FGSG_11884	PF00198.15_2-oxoacid dehydrogenases acyltransferase (catalytic domain)			51.1575	78.98	23.35	0.00424454					Single Protein		AC:FGSG_11884	7	9	9	7	9	100	0	Confident
742	AC:FGSG_00129	no_pfam			17.6253	60	15.88	0.0196078					Single Protein		AC:FGSG_00129	2	2	2	3	3	100	0	Confident
743	AC:FGSG_01169	no_pfam			45.3729	80.72	15.9	0.00567164					Single Protein		AC:FGSG_01169	3	6	6	5	8	100	0	Confident
744	AC:FGSG_07469	PF00612.19_IQ calmodulin-binding motif			180.032	91.35	14.47	0.00145156					Single Protein		AC:FGSG_07469	14	31	31	21	38	100	0	Confident
745	AC:FGSG_01290	PF03947.10_Ribosomal Proteins L2, C-terminal domain			41.069	100	10.75	0.00100806					Single Protein		AC:FGSG_01290	2	8	8	2	9	99.8642	0	Confident
747	AC:FGSG_00502	PF03105.11_SPX domain			92.3674	84.61	12.93	0.00448894					Single Protein		AC:FGSG_00502	11	21	20	18	28	100	0	Confident
748	AC:FGSG_02011	PF09325.2_Vps5 C terminal like			62.2994	79.21	17.2	0.00752091					Single Protein		AC:FGSG_02011	7	11	11	10	14	100	0	Confident
749	AC:FGSG_00926	PF00970.16_Oxidoreductase FAD-binding domain			35.9587	90.03	27.79	0.0110117					Single Protein		AC:FGSG_00926	9	13	12	18	28	100	0	Confident
750	AC:FGSG_09240	PF00676.12_Dehydrogenase E1 component			50.5934	100	21.38	0.00694416					Single Protein		AC:FGSG_09240	6	13	13	11	21	100	0	Confident
751	AC:FGSG_06702	PF00121.10_Triosephosphate isomerase			27.0079	100	83.81	0.0471059					Single Protein		AC:FGSG_06702	19	19	19	61	74	100	0	Confident
752	AC:FGSG_05574	PF00324.13_Amino acid permease			57.881	64.99	13.22	0.0157593					Single Protein		AC:FGSG_05574	4	5	4	8	9	100	0	Confident
753	AC:FGSG_05610	PF00111.19_2Fe-2S iron-sulfur cluster binding domain			31.6069	86.33	33.81	0.0207738					Single Protein		AC:FGSG_05610	9	10	10	20	25	100	0	Confident
754	AC:FGSG_05493	PF00338.14_Ribosomal protein S10p/S20e			12.9111	100	25	0.058908					Single Protein		AC:FGSG_05493	4	6	6	15	19	100	0	Confident
755	AC:FGSG_06878	PF00069.17_Protein kinase domain			42.2508	100	55.43	0.014203					Single Protein		AC:FGSG_06878	16	19	19	31	36	100	0	Confident
756	AC:FGSG_06979	PF00013.21_KH domain			39.6429	100	34.68	0.0077737					Single Protein		AC:FGSG_06979	8	14	14	23	31	100	0	Confident
758	AC:FGSG_07233	PF00149.20_Calcineurin-like phosphoesterase			35.5718	87.01	47.4	0.0134196					Single Protein		AC:FGSG_07233	11	13	13	18	21	100	0	Confident
759	AC:FGSG_02785	PF00226.23_DnaJ domain			50.5261	100	40.99	0.0221939					Single Protein		AC:FGSG_02785	14	18	18	33	40	100	0	Confident
760	AC:FGSG_13111	PF00378.12_Enoyl-CoA hydratase/isomerase family			31.5012	86.55	41.38	0.0249115					Single Protein		AC:FGSG_13111	9	12	12	16	23	100	0	Confident
761	AC:FGSG_09613	PF00343.12_Carbohydrate phosphorylase			84.6344	95.7	43.09	0.00702558					Single Protein		AC:FGSG_09613	21	25	24	36	46	100	0	Confident
762	AC:FGSG_02536	PF10597.1_U5-snRNA binding site 2 of PrP8			274.319	89.96	0.89	0.000182406					Single Protein		AC:FGSG_02536	2	22	22	2	22	100	0	Confident
763	AC:FGSG_09778	TIGR00231_small GTP-binding protein domain			24.2197	83.33	31.94	0.0130556					Single Protein		AC:FGSG_09778	4	5	5	6	8	100	0	Confident
765	AC:FGSG_05599	no_pfam			127.063	83.71	3.71	0.000944044					Single Protein		AC:FGSG_05599	3	6	6	3	6	100	0	Confident
766	AC:FGSG_07439	PF00160.13_Cyclophilin type peptidyl-prolyl cis-trans isomerase/CLD			26.8659	87.1	50.81	0.0327859	oxidation of m(M53)	oxidation of m(1)			Single Protein		AC:FGSG_07439	10	11	11	34	39	100	0	Confident
767	AC:FGSG_00278	PF06968.5_Biotin and Thiamin Synthesis associated domain			45.1407	100	23.17	0.00488403					Single Protein		AC:FGSG_00278	6	11	11	9	14	100	0	Confident
768	AC:FGSG_10845	TIGR01080_ribosomal protein L24			15.3794	100	61.76	0.0723096					Single Protein		AC:FGSG_10845	11	13	13	30	40	100	0	Confident
769	AC:FGSG_00558	PF00118.16_TCP-1/cpn60 chaperonin family			57.1193	87.34	38.18	0.0112072					Single Protein		AC:FGSG_00558	16	28	27	34	49	100	0	Confident
770	AC:FGSG_06804	PF00270.21_DEAD/DEAH box helicase			71.4914	79.11	44.15	0.0139749					Single Protein		AC:FGSG_06804	23	26	24	51	58	100	0	Confident
771	AC:FGSG_10177	PF04828.6_Glutathione-dependent formaldehyde-activating enzyme			14.7584	100	52.94	0.0309874					Single Protein		AC:FGSG_10177	5	7	7	11	18	100	0	Confident
772	AC:FGSG_05861	PF07958.3_Protein of unknown function (DUF1688)			51.9546	88.96	30.15	0.00485687					Single Protein		AC:FGSG_05861	9	14	14	12	20	100	0	Confident
773	AC:FGSG_09853	PF03587.6_EMG1/NEP1 methyltransferase			28.743	100	25.87	0.0122909					Single Protein		AC:FGSG_09853	4	7	7	7	10	100	0	Confident
774	AC:FGSG_05614	PF01398.13_Mov34/MPN/PAD-1 family			40.6354	71.7	39.29	0.013556					Single Protein		AC:FGSG_05614	9	13	13	23	30	100	0	Confident
775	AC:FGSG_06827	PF00466.12_Ribosomal protein L10			33.3583	74.28	49.52	0.0577735					Single Protein		AC:FGSG_06827	12	14	13	61	68	100	0	Confident
776	AC:FGSG_00677	PF00069.17_Protein kinase domain			39.6912	100	32.65	0.0121895					Single Protein		AC:FGSG_00677	7	9	9	12	16	100	0	Confident
777	AC:FGSG_06948	PF00515.20_Tetratricopeptide repeat			137.36	93.6	6.07	0.000897547					Single Protein		AC:FGSG_06948	5	17	17	8	25	100	0	Confident
778	AC:FGSG_09688	no_pfam			39.3106	89.94	6.8	0.00328947					Single Protein		AC:FGSG_09688	2	4	4	3	6	100	0	Confident
779	AC:FGSG_07186	PF00573.14_Ribosomal protein L4/L1 family			37.6482	90.63	57.39	0.0389779					Single Protein		AC:FGSG_07186	19	20	20	106	121	100	0	Confident
780	AC:FGSG_07206	TIGR00451_uncharacterized domain 2			53.4518	100	38.68	0.00930914					Single Protein		AC:FGSG_07206	13	16	16	30	39	100	0	Confident
781	AC:FGSG_07499	PF01851.14_Proteasome/cyclosome repeat			127.66	73.63	24.32	0.00508353					Single Protein		AC:FGSG_07499	18	26	26	33	42	100	0	Confident
783	AC:FGSG_09555	PF01012.13_Electron transfer flavoprotein domain			27.9431	100	46.12	0.0177296					Single Protein		AC:FGSG_09555	9	11	11	17	21	100	0	Confident
784	AC:FGSG_05229	PF05291.3_Bystin			54.2565	100	10.68	0.00128337					Single Protein		AC:FGSG_05229	3	8	8	3	10	100	0	Confident
786	AC:FGSG_08498	PF01118.16_Semialdehyde dehydrogenase, NAD binding domain			39.044	81.87	30.22	0.0159556					Single Protein		AC:FGSG_08498	7	8	8	16	24	100	0	Confident
787	AC:FGSG_08603	TIGR00483_translation elongation factor EF-1, subunit alpha			77.3377	77.53	23.6	0.00595805					Single Protein		AC:FGSG_08603	13	21	21	24	34	100	0	Confident
788	AC:FGSG_01553	PF08161.4_NUC173 domain			136.75	83.51	7.92	0.0012796					Single Protein		AC:FGSG_01553	5	11	11	7	13	100	0	Confident
789	AC:FGSG_05267	PF10558.1_Mitochondrial 18 KDa protein (MTP18)			31.1951	88.26	11.03	0.00725806					Single Protein		AC:FGSG_05267	2	5	5	5	8	100	0	Confident
790	AC:FGSG_01702	PF04366.4_Family of unknown function (DUF500)			61.9178	58.16	7.31	0.0130117					Single Protein		AC:FGSG_01702	4	6	6	7	10	100	0	Confident
791	AC:FGSG_07101	PF04068.7_Possible metal-binding domain in RNase L inhibitor, RLI			68.5704	93.08	37.23	0.0149306					Single Protein		AC:FGSG_07101	16	22	20	35	49	100	0	Confident
792	AC:FGSG_05778	PF00118.16_TCP-1/cpn60 chaperonin family			56.8881	100	59.28	0.0104654					Single Protein		AC:FGSG_05778	21	26	26	46	55	100	0	Confident
793	AC:FGSG_02782	PF02780.12_Transketolase, C-terminal domain			41.6125	78.5	54.66	0.0247652					Single Protein		AC:FGSG_02782	20	23	23	55	61	100	0	Confident
794	AC:FGSG_09586	PF02221.7_ML domain			19.052	100	31.67	0.0198148					Single Protein		AC:FGSG_09586	5	5	5	9	11	100	0	Confident
795	AC:FGSG_00818	PF01496.11_V-type ATPase 116kDa subunit family			97.5091	65.81	11.9	0.00545168					Single Protein		AC:FGSG_00818	7	11	11	12	16	100	0	Confident
797	AC:FGSG_13099	PF00364.14_Biotin-requiring enzyme			45.5068	100	40.05	0.00678471					Single Protein		AC:FGSG_13099	11	16	16	22	30	100	0	Confident
798	AC:FGSG_05478	PF08320.4_PIG-X / PBN1			54.4776	65.72	12.58	0.00745885					Single Protein		AC:FGSG_05478	4	4	4	5	5	100	0	Confident
799	AC:FGSG_11032	PF00754.17_F5/8 type C domain			72.7455	75.74	8.53	0.00108645					Single Protein		AC:FGSG_11032	3	7	7	3	8	100	0	Confident
800	AC:FGSG_01104	TIGR00468_phenylalanyl-tRNA synthetase, alpha subunit			57.8546	92.37	28.57	0.0187718					Single Protein		AC:FGSG_01104	11	17	17	27	33	100	0	Confident
801	AC:FGSG_01226	PF01115.9_F-actin capping protein, beta subunit			31.0213	76.24	14.54	0.0103876					Single Protein		AC:FGSG_01226	4	6	6	6	8	100	0	Confident
802	AC:FGSG_09887	no_pfam			59.5854	81.74	56	0.0151111					Single Protein		AC:FGSG_09887	22	26	26	48	56	100	0	Confident
803	AC:FGSG_09547	PF06747.5_CHCH domain			19.4486	100	69.01	0.0246658					Single Protein		AC:FGSG_09547	7	12	12	19	24	100	0	Confident
805	AC:FGSG_09956	PF00400.24_WD domain, G-beta repeat			64.3083	94.92	17.87	0.00683581					Single Protein		AC:FGSG_09956	6	9	9	14	17	100	0	Confident
806	AC:FGSG_10769	PF07728.6_ATPase family associated with various cellular activities (AAA)			46.9264	82.66	43.94	0.0119032					Single Protein		AC:FGSG_10769	13	19	18	27	35	100	0	Confident
807	AC:FGSG_10124	PF00107.18_Zinc-binding dehydrogenase			36.4147	75.82	7.46	0.00538058					Single Protein		AC:FGSG_10124	2	6	6	4	7	100	0	Confident
808	AC:FGSG_09238	PF00149.20_Calcineurin-like phosphoesterase			71.7196	83.9	34.12	0.0112371					Single Protein		AC:FGSG_09238	16	18	18	35	39	100	0	Confident
809	AC:FGSG_01320	PF01031.12_Dynamin central region			90.2265	96.19	45.02	0.00738193					Single Protein		AC:FGSG_01320	22	28	26	43	51	100	0	Confident
810	AC:FGSG_13713	no_pfam			36.3944	84.21	42.72	0.0242793					Single Protein		AC:FGSG_13713	10	15	15	27	36	100	0	Confident
811	AC:FGSG_09895	PF07492.3_Neutral trehalase Ca2+ binding domain			85.1855	95.66	10.57	0.00546843					Single Protein		AC:FGSG_09895	6	10	10	12	17	100	0	Confident
812	AC:FGSG_02703	PF00248.13_Aldo/keto reductase family			32.8097	86.73	11.22	0.00980392					Single Protein		AC:FGSG_02703	2	3	3	3	4	100	0	Confident
813	AC:FGSG_01160	PF00227.18_Proteasome A-type and B-type			29.1473	100	45.83	0.0146991					Single Protein		AC:FGSG_01160	7	9	9	17	24	100	0	Confident
814	AC:FGSG_08560	PF00627.23_UBA/TS-N domain			23.1654	67.46	26.79	0.0607565					Single Protein		AC:FGSG_08560	5	5	5	18	18	100	0	Confident
815	AC:FGSG_10903	PF00004.21_ATPase family associated with various cellular activities (AAA)			89.5838	95.13	27.74	0.00361268					Single Protein		AC:FGSG_10903	14	22	22	19	32	100	0	Confident
816	AC:FGSG_00478	TIGR00034_3-deoxy-7-phosphoheptulonate synthase			39.5634	86.99	45.53	0.0132925					Single Protein		AC:FGSG_00478	10	12	11	18	22	100	0	Confident
817	AC:FGSG_06957	PF00169.21_PH domain			91.3393	80.24	11.57	0.00409934					Single Protein		AC:FGSG_06957	5	9	9	9	14	100	0	Confident
818	AC:FGSG_09432	PF01399.19_PCI domain			55.6542	100	39.09	0.00994629					Single Protein		AC:FGSG_09432	15	17	17	28	31	100	0	Confident
819	AC:FGSG_09848	PF00226.23_DnaJ domain			56.8751	81.77	30.33	0.0046045					Single Protein		AC:FGSG_09848	10	13	13	12	37	100	0	Confident
820	AC:FGSG_03412	TIGR00913_amino acid permease (yeast)			62.262	47.11	7.01	0.005886					Single Protein		AC:FGSG_03412	3	4	4	3	5	100	0	Confident
821	AC:FGSG_01470	PF03367.5_ZPR1 zinc-finger domain			53.3499	88.61	47.62	0.0151167					Single Protein		AC:FGSG_01470	15	18	18	31	39	100	0	Confident
822	AC:FGSG_08532	PF00005.19_ABC transporter			121.153	85.04	22.85	0.0045621					Single Protein		AC:FGSG_08532	15	26	26	30	45	100	0	Confident
823	AC:FGSG_01351	PF03856.5_Beta-glucosidase (SUN family)			46.3414	71.78	11.29	0.0123166					Single Protein		AC:FGSG_01351	3	5	5	6	8	100	0	Confident
825	AC:FGSG_09589	PF00330.12_Aconitase family (aconitate hydratase)			84.5005	88.42	44.4	0.0124253					Single Protein		AC:FGSG_09589	28	33	33	59	69	100	0	Confident
826	AC:FGSG_08932	PF00787.16_PX domain			18.4165	100	11.46	0.00583864					Single Protein		AC:FGSG_08932	2	7	7	3	8	100	0	Confident
827	AC:FGSG_08272	TIGR01445_intein N-terminal splicing region			85.1857	78.68	8.53	0.00509031					Single Protein		AC:FGSG_08272	3	6	6	7	11	100	0	Confident
828	AC:FGSG_09748	PF01191.11_RNA polymerase Rpb5, C-terminal domain			26.746	100	36.32	0.00926943					Single Protein		AC:FGSG_09748	5	10	10	9	16	100	0	Confident
829	AC:FGSG_05902	PF05193.13_Peptidase M16 inactive domain			111.91	88.15	9.06	0.00205505					Single Protein		AC:FGSG_05902	6	12	12	9	20	100	0	Confident
830	AC:FGSG_05668	TIGR00209_galactose-1-phosphate uridylyltransferase			44.0668	89.01	31.68	0.00735199					Single Protein		AC:FGSG_05668	9	11	11	10	12	100	0	Confident
831	AC:FGSG_13032	no_pfam			55.7758	72.09	16.67	0.0118728					Single Protein		AC:FGSG_13032	4	5	5	7	9	100	0	Confident
833	AC:FGSG_08935	PF02366.10_Dolichyl-phosphate-mannose-protein mannosyltransferase			107.791	84.17	13.02	0.00712254					Single Protein		AC:FGSG_08935	8	13	13	18	24	100	0	Confident
834	AC:FGSG_10005	PF01467.18_Cytidylyltransferase			47.4948	100	22.69	0.0120012					Single Protein		AC:FGSG_10005	6	8	8	10	12	100	0	Confident
835	AC:FGSG_01944	PF04893.9_Yip1 domain			32.3707	75.59	13.71	0.00737463					Single Protein		AC:FGSG_01944	2	3	3	3	6	100	0	Confident
836	AC:FGSG_04291	PF04997.4_RNA polymerase Rpb1, domain 1			187.962	84.65	3.42	0.000969951					Single Protein		AC:FGSG_04291	3	16	16	6	18	100	0	Confident
837	AC:FGSG_07525	PF00400.24_WD domain, G-beta repeat			48.564	58.3	10.54	0.00416667					Single Protein		AC:FGSG_07525	3	4	4	3	5	100	0	Confident
839	AC:FGSG_09234	PF00329.11_Respiratory-chain NADH dehydrogenase, 30 Kd subunit			28.5754	100	41.53	0.0278338					Single Protein		AC:FGSG_09234	6	10	10	22	25	100	0	Confident
840	AC:FGSG_07856	PF00256.15_Ribosomal protein L15			16.8952	100	51.01	0.0584111	oxidation of m(M45)	oxidation of m(1)			Single Protein		AC:FGSG_07856	11	12	12	37	44	100	0	Confident
841	AC:FGSG_03875	PF01735.10_Lysophospholipase catalytic domain			57.1518	70.04	16.98	0.0127157					Single Protein		AC:FGSG_03875	6	8	8	20	21	100	0	Confident
842	AC:FGSG_08548	no_pfam			81.5523	68.46	21.21	0.00722529					Single Protein		AC:FGSG_08548	13	14	14	18	21	100	0	Confident
843	AC:FGSG_00863	PF00675.12_Insulinase (Peptidase family M16)			52.6326	85.44	55.06	0.0401389					Single Protein		AC:FGSG_00863	18	25	25	59	70	100	0	Confident
844	AC:FGSG_05315	PF00735.10_Septin			63.4774	100	36.65	0.00837193					Single Protein		AC:FGSG_05315	13	19	19	33	43	100	0	Confident
845	AC:FGSG_08359	no_pfam			19.4703	100	21.91	0.0168539					Single Protein		AC:FGSG_08359	3	4	4	6	7	100	0	Confident
846	AC:FGSG_13664	PF01280.12_Ribosomal protein L19e			21.8409	100	45.74	0.077486	oxidation of m(M159)	oxidation of m(1)			Single Protein		AC:FGSG_13664	15	21	21	51	63	100	0	Confident
847	AC:FGSG_03835	PF08241.4_Methyltransferase domain			39.9517	64.53	27.93	0.0147894					Single Protein		AC:FGSG_03835	8	12	11	11	15	100	0	Confident
848	AC:FGSG_05873	no_pfam			80.7111	81.99	7.06	0.00178303					Single Protein		AC:FGSG_05873	3	12	12	4	13	100	0	Confident
849	AC:FGSG_06268	PF02297.9_Cytochrome oxidase c subunit VIb			7.43552	100	49.23	0.116667					Single Protein		AC:FGSG_06268	4	4	4	16	19	100	0	Confident
850	AC:FGSG_06175	PF00614.14_Phospholipase D Active site motif			114.361	89.19	4.6	0.001369					Single Protein		AC:FGSG_06175	3	14	14	3	15	100	0	Confident
851	AC:FGSG_09532	PF00459.17_Inositol monophosphatase family			37.7864	100	31.65	0.00625917					Single Protein		AC:FGSG_09532	7	11	11	8	18	100	0	Confident
852	AC:FGSG_09535	PF08327.3_Activator of Hsp90 ATPase homolog 1-like protein			36.3154	86.46	55.08	0.0244007					Single Protein		AC:FGSG_09535	15	18	18	40	58	100	0	Confident
853	AC:FGSG_07775	PF00026.15_Eukaryotic aspartyl protease			42.4652	55.42	26.35	0.018963					Single Protein		AC:FGSG_07775	5	5	5	12	14	100	0	Confident
854	AC:FGSG_06532	PF00397.18_WW domain			19.6678	100	49.15	0.0143668					Single Protein		AC:FGSG_06532	5	11	11	13	19	100	0	Confident
855	AC:FGSG_08463	PF00667.12_FAD binding domain			117.423	77.65	28.45	0.00531672					Single Protein		AC:FGSG_08463	20	29	29	41	60	100	0	Confident
856	AC:FGSG_09616	PF00888.14_Cullin family			87.336	95.38	8.98	0.000602848					Single Protein		AC:FGSG_09616	4	15	15	4	17	100	0	Confident
857	AC:FGSG_00671	PF00366.12_Ribosomal protein S17			18.5141	100	61.49	0.0559884					Single Protein		AC:FGSG_00671	14	15	15	38	49	100	0	Confident
858	AC:FGSG_00561	PF02167.7_Cytochrome C1 family			35.7529	73.91	40.68	0.0348049	oxidation of m(M156)	oxidation of m(1)			Single Protein		AC:FGSG_00561	12	14	14	27	32	100	0	Confident
859	AC:FGSG_01410	PF06017.5_Myosin tail			133.996	97.12	10.46	0.00125067					Single Protein		AC:FGSG_01410	7	15	15	10	19	100	0	Confident
860	AC:FGSG_05174	PF02867.7_Ribonucleotide reductase, barrel domain			101.878	85.76	20.15	0.00501867					Single Protein		AC:FGSG_05174	12	15	15	22	25	100	0	Confident
861	AC:FGSG_01311	PF00083.16_Sugar (and other) transporter			75.4797	67.16	23.88	0.0092606					Single Protein		AC:FGSG_01311	12	17	17	18	25	100	0	Confident
862	AC:FGSG_08621	PF01267.9_F-actin capping protein alpha subunit			29.8991	100	64.84	0.0188515					Single Protein		AC:FGSG_08621	11	13	13	22	29	100	0	Confident
863	AC:FGSG_06922	PF01466.11_Skp1 family, dimerisation domain			19.5446	100	49.7	0.0158918					Single Protein		AC:FGSG_06922	5	7	7	11	13	100	0	Confident
864	AC:FGSG_02493	PF00276.12_Ribosomal protein L23			16.7272	100	37.75	0.0670136					Single Protein		AC:FGSG_02493	7	9	9	29	34	100	0	Confident
866	AC:FGSG_05221	TIGR01364_phosphoserine aminotransferase			46.0729	80.94	34.12	0.0131454					Single Protein		AC:FGSG_05221	12	14	14	21	23	100	0	Confident
868	AC:FGSG_01316	PF00018.20_SH3 domain			87.1039	72.29	28.07	0.010055	oxidation of m(M331)	oxidation of m(1)			Single Protein		AC:FGSG_01316	17	20	20	31	38	100	0	Confident
869	AC:FGSG_00608	PF02366.10_Dolichyl-phosphate-mannose-protein mannosyltransferase			87.9713	69.35	16.36	0.00528346					Single Protein		AC:FGSG_00608	9	13	13	14	23	100	0	Confident
870	AC:FGSG_07113	TIGR01484_HAD-superfamily hydrolase, subfamily IIB			30.2973	100	51.48	0.0166879					Single Protein		AC:FGSG_07113	9	12	12	21	24	100	0	Confident
873	AC:FGSG_09544	PF00400.24_WD domain, G-beta repeat			52.2667	47.31	14.17	0.00794655					Single Protein		AC:FGSG_09544	4	5	5	7	10	100	0	Confident
874	AC:FGSG_00728	PF07217.3_Heterokaryon incompatibility protein Het-C			97.3761	96.45	32.65	0.00644363					Single Protein		AC:FGSG_00728	22	35	35	43	64	100	0	Confident
875	AC:FGSG_07415	no_pfam			38.9802	87.22	3.89	0.00636943					Single Protein		AC:FGSG_07415	2	4	4	3	5	100	0	Confident
876	AC:FGSG_10188	PF01433.12_Peptidase family M1			68.5014	87.77	40.5	0.0106364					Single Protein		AC:FGSG_10188	15	16	16	34	39	100	0	Confident
879	AC:FGSG_02771	PF01237.10_Oxysterol-binding protein			45.0187	59.32	5.81	0.00612245					Single Protein		AC:FGSG_02771	2	4	4	2	4	100	0	Confident
880	AC:FGSG_04105	no_pfam			32.6242	100	21.8	0.0112457					Single Protein		AC:FGSG_04105	3	4	4	5	7	100	0	Confident
881	AC:FGSG_10949	TIGR00139_homoaconitase			83.7489	85.95	15.72	0.00323708					Single Protein		AC:FGSG_10949	10	18	18	15	24	100	0	Confident
882	AC:FGSG_10320	PF00557.16_metallopeptidase family M24			48.289	89.57	16.55	0.00550633					Single Protein		AC:FGSG_10320	5	11	11	7	14	100	0	Confident
883	AC:FGSG_08976	PF01597.11_Glycine cleavage H-protein			18.1864	75	14.88	0.010582					Single Protein		AC:FGSG_08976	2	7	7	3	11	100	0	Confident
884	AC:FGSG_03126	PF07110.3_EthD protein			11.5078	100	75	0.0214973					Single Protein		AC:FGSG_03126	5	8	8	7	10	100	0	Confident
885	AC:FGSG_07088	PF01920.12_Prefoldin subunit			13.8334	100	17.5	0.0104167					Single Protein		AC:FGSG_07088	2	4	4	4	6	100	0	Confident
886	AC:FGSG_10272	PF00397.18_WW domain			91.3346	79.88	12.96	0.00180576					Single Protein		AC:FGSG_10272	8	18	18	9	21	100	0	Confident
888	AC:FGSG_10967	PF00491.13_Arginase family			35.2629	67.69	42.15	0.0300216					Single Protein		AC:FGSG_10967	9	9	9	24	26	100	0	Confident
889	AC:FGSG_05299	PF00994.16_Probable molybdopterin binding domain			70.0328	84.23	5.36	0.00265018					Single Protein		AC:FGSG_05299	2	4	4	3	5	100	0	Confident
890	AC:FGSG_10908	PF01798.10_Putative snoRNA binding domain			65.4145	100	57.72	0.0165755					Single Protein		AC:FGSG_10908	28	33	33	68	83	100	0	Confident
891	AC:FGSG_06270	PF03501.7_Plectin/S10 domain			18.7296	100	29.7	0.0427441					Single Protein		AC:FGSG_06270	6	9	9	25	38	100	0	Confident
892	AC:FGSG_01826	PF00171.14_Aldehyde dehydrogenase family			56.1214	78.27	15.38	0.0122265					Single Protein		AC:FGSG_01826	5	7	7	13	17	100	0	Confident
893	AC:FGSG_02518	PF03531.6_Structure-specific recognition protein (SSRP1)			63.711	85.59	8.96	0.00305156					Single Protein		AC:FGSG_02518	3	9	9	4	9	100	0	Confident
894	AC:FGSG_00709	no_pfam			26.5067	69.69	48.43	0.0325397					Single Protein		AC:FGSG_00709	9	10	10	20	25	100	0	Confident
895	AC:FGSG_04152	PF00245.12_Alkaline phosphatase			61.2008	93.92	19.86	0.0106463					Single Protein		AC:FGSG_04152	7	8	8	14	19	100	0	Confident
896	AC:FGSG_07940	PF06427.3_UDP-glucose:Glycoprotein Glucosyltransferase			162.9	78.47	5.19	0.000551024					Single Protein		AC:FGSG_07940	4	12	12	4	13	100	0	Confident
898	AC:FGSG_01950	PF00012.12_Hsp70 protein			77.945	90.2	55.97	0.0161211					Single Protein		AC:FGSG_01950	32	38	38	93	114	100	0	Confident
899	AC:FGSG_11628	PF05347.7_Complex 1 protein (LYR family)			13.5761	100	36.97	0.0247899					Single Protein		AC:FGSG_11628	5	6	6	8	9	100	0	Confident
900	AC:FGSG_09294	PF01145.17_SPFH domain / Band 7 family			42.8304	100	38.5	0.00816561					Single Protein		AC:FGSG_09294	10	13	13	15	19	100	0	Confident
901	AC:FGSG_04031	PF09295.2_ChAPs (Chs5p-Arf1p-binding proteins)			78.8394	94.59	16.24	0.00455862					Single Protein		AC:FGSG_04031	8	11	10	8	20	100	0	Confident
902	AC:FGSG_00360	PF01423.14_LSM domain			11.166	100	20.41	0.00748299					Single Protein		AC:FGSG_00360	2	5	5	3	8	100	0	Confident
903	AC:FGSG_11618	no_pfam			42.792	90.84	27.75	0.00404144					Single Protein		AC:FGSG_11618	5	7	7	6	10	100	0	Confident
904	AC:FGSG_01201	PF00505.11_HMG (high mobility group) box			34.9419	100	26.65	0.0154824					Single Protein		AC:FGSG_01201	6	9	9	15	19	100	0	Confident
905	AC:FGSG_07103	PF00459.17_Inositol monophosphatase family			37.4232	89.49	20.17	0.00740741					Single Protein		AC:FGSG_07103	4	6	6	7	10	100	0	Confident
906	AC:FGSG_12182	PF00256.15_Ribosomal protein L15			32.0459	100	11.19	0.00508475					Single Protein		AC:FGSG_12182	2	3	3	2	4	100	0	Confident
907	AC:FGSG_08667	TIGR00745_2-dehydropantoate 2-reductase			83.5068	80.13	3.64	0.000644615					Single Protein		AC:FGSG_08667	2	11	11	4	13	100	0	Confident
908	AC:FGSG_12181	PF01215.11_Cytochrome c oxidase subunit Vb			22.2071	100	58.21	0.0281647					Single Protein		AC:FGSG_12181	7	9	9	24	36	100	0	Confident
911	AC:FGSG_08895	PF01157.10_Ribosomal protein L21e			18.0668	100	47.5	0.04145					Single Protein		AC:FGSG_08895	8	11	11	24	28	100	0	Confident
912	AC:FGSG_00562	no_pfam			45.7128	76.37	31.5	0.0154814					Single Protein		AC:FGSG_00562	8	14	14	20	26	100	0	Confident
913	AC:FGSG_00997	PF08561.2_Mitochondrial ribosomal protein L37			21.5011	100	22.28	0.0250432					Single Protein		AC:FGSG_00997	2	4	4	7	8	100	0	Confident
914	AC:FGSG_09678	PF01180.13_Dihydroorotate dehydrogenase			50.7286	93.01	15.47	0.00615034					Single Protein		AC:FGSG_09678	6	9	8	7	12	100	0	Confident
915	AC:FGSG_09984	TIGR01855_imidazole glycerol phosphate synthase, glutamine amidotransferase subunit			59.8842	87.07	25.68	0.00591874					Single Protein		AC:FGSG_09984	10	14	14	18	24	100	0	Confident
916	AC:FGSG_04886	PF01619.10_Proline dehydrogenase			52.4123	92.42	20.42	0.0031603					Single Protein		AC:FGSG_04886	6	11	11	10	20	100	0	Confident
917	AC:FGSG_01141	PF00171.14_Aldehyde dehydrogenase family			62.877	82.29	27.6	0.00909289					Single Protein		AC:FGSG_01141	11	13	13	19	21	100	0	Confident
918	AC:FGSG_02043	PF03372.15_Endonuclease/Exonuclease/phosphatase family			79.0984	83.81	6.16	0.00230769					Single Protein		AC:FGSG_02043	3	11	11	5	15	100	0	Confident
919	AC:FGSG_02529	PF03388.5_Legume-like lectin family			49.605	100	22.25	0.00816747					Single Protein		AC:FGSG_02529	6	9	9	9	12	100	0	Confident
920	AC:FGSG_05797	PF00450.14_Serine carboxypeptidase			63.2252	60.39	19.37	0.0120586					Single Protein		AC:FGSG_05797	7	10	10	17	23	100	0	Confident
921	AC:FGSG_07395	PF00149.20_Calcineurin-like phosphoesterase			53.8868	92.6	14.16	0.00415308					Single Protein		AC:FGSG_07395	5	8	8	7	10	100	0	Confident
922	AC:FGSG_01486	PF01474.8_Class-II DAHP synthetase family			52.1057	83.37	16.84	0.00494763					Single Protein		AC:FGSG_01486	5	9	9	9	14	100	0	Confident
923	AC:FGSG_07897	PF06418.6_CTP synthase N-terminus			66.8576	87.31	17.79	0.00570156					Single Protein		AC:FGSG_07897	8	10	10	12	15	100	0	Confident
924	AC:FGSG_05845	PF00069.17_Protein kinase domain			69.9655	76.35	15.87	0.00838531					Single Protein		AC:FGSG_05845	7	8	8	11	16	100	0	Confident
926	AC:FGSG_10296	PF00578.13_AhpC/TSA family			25.9547	100	13.28	0.00414938					Single Protein		AC:FGSG_10296	3	6	6	3	6	100	0	Confident
927	AC:FGSG_03894	no_pfam			16.4312	43.51	18.83	0.0609453					Single Protein		AC:FGSG_03894	3	5	5	7	9	100	0	Confident
928	AC:FGSG_01154	PF00347.15_Ribosomal protein L6			21.8577	100	73.06	0.0620717					Single Protein		AC:FGSG_01154	14	15	15	63	66	100	0	Confident
929	AC:FGSG_01887	PF01086.9_Clathrin light chain			25.8884	63.6	12.97	0.0137061					Single Protein		AC:FGSG_01887	3	4	4	4	4	100	0	Confident
931	AC:FGSG_02811	PF09070.3_PFU (PLAA family ubiquitin binding)			83.0741	77.01	21.95	0.00597787					Single Protein		AC:FGSG_02811	11	11	11	16	16	100	0	Confident
932	AC:FGSG_10116	PF01644.9_Chitin synthase			101.311	61.44	22.1	0.0105687					Single Protein		AC:FGSG_10116	13	20	17	34	40	100	0	Confident
933	AC:FGSG_10344	PF01997.8_Translin family			27.7505	100	35.74	0.0113616					Single Protein		AC:FGSG_10344	7	12	12	11	14	100	0	Confident
934	AC:FGSG_10245	PF01248.18_Ribosomal protein L7Ae/L30e/S12e/Gadd45 family			11.8353	100	57.27	0.0730303					Single Protein		AC:FGSG_10245	6	6	6	19	21	100	0	Confident
935	AC:FGSG_09712	PF01412.10_Putative GTPase activating protein for Arf			51.4068	84.34	16.7	0.00562235					Single Protein		AC:FGSG_09712	5	7	7	9	11	100	0	Confident
936	AC:FGSG_10347	PF00180.12_Isocitrate/isopropylmalate dehydrogenase			51.8519	93.3	44.28	0.0171574					Single Protein		AC:FGSG_10347	19	24	24	54	60	100	0	Confident
938	AC:FGSG_09163	PF00810.10_ER lumen protein retaining receptor			39.6511	91.07	11.53	0.0126582					Single Protein		AC:FGSG_09163	2	2	2	5	5	100	0	Confident
939	AC:FGSG_13708	PF01596.9_O-methyltransferase			26.6316	83.88	19.01	0.00632184					Single Protein		AC:FGSG_13708	3	5	5	4	6	100	0	Confident
940	AC:FGSG_05423	no_pfam			162.78	84.26	3.55	0.000558835					Single Protein		AC:FGSG_05423	3	9	9	3	9	94.2029	0	Confident
941	AC:FGSG_05032	no_pfam			87.2573	89.76	7.04	0.000998573					Single Protein		AC:FGSG_05032	3	7	7	3	7	99.8205	0	Confident
942	AC:FGSG_10250	PF00795.14_Carbon-nitrogen hydrolase			32.7547	89.7	8.31	0.00555556					Single Protein		AC:FGSG_10250	2	2	2	2	2	100	0	Confident
943	AC:FGSG_02092	PF03114.10_BAR domain			29.7792	100	38.31	0.00590069					Single Protein		AC:FGSG_02092	8	10	10	9	12	100	0	Confident
945	AC:FGSG_09380	PF00226.23_DnaJ domain			59.4328	86.03	15.27	0.00371409					Single Protein		AC:FGSG_09380	5	12	12	6	15	100	0	Confident
946	AC:FGSG_06479	TIGR01409_Tat (twin-arginine translocation) pathway signal sequence			77.7236	29.27	10.5	0.0455904					Single Protein		AC:FGSG_06479	3	3	3	15	16	100	0	Confident
947	AC:FGSG_00486	PF00294.16_pfkB family carbohydrate kinase			82.7335	82.82	9.74	0.00391297					Single Protein		AC:FGSG_00486	5	9	9	8	13	100	0	Confident
948	AC:FGSG_01163	no_pfam			98.6173	72.66	5.4	0.00232676					Single Protein		AC:FGSG_01163	3	7	7	3	8	100	0	Confident
949	AC:FGSG_07948	PF04603.4_Ran-interacting Mog1 protein			21.5289	100	23.59	0.00786325					Single Protein		AC:FGSG_07948	3	5	5	3	5	100	0	Confident
950	AC:FGSG_06358	PF02020.10_eIF4-gamma/eIF5/eIF2-epsilon			79.6091	82.87	11.46	0.00718254					Single Protein		AC:FGSG_06358	5	8	8	9	15	100	0	Confident
951	AC:FGSG_06627	PF03271.9_EB1-like C-terminal motif			26.8596	100	58.92	0.0316177					Single Protein		AC:FGSG_06627	11	13	12	20	25	100	0	Confident
952	AC:FGSG_02075	PF01408.14_Oxidoreductase family, NAD-binding Rossmann fold			40.272	90.06	52.76	0.0129655					Single Protein		AC:FGSG_02075	15	17	17	27	33	100	0	Confident
953	AC:FGSG_07245	PF03178.7_CPSF A subunit region			134.594	67.38	4.26	0.00051611					Single Protein		AC:FGSG_07245	3	11	11	2	11	100	0	Confident
954	AC:FGSG_13341	no_pfam			19.4992	100	69.36	0.0432353					Single Protein		AC:FGSG_13341	12	13	13	30	33	100	0	Confident
955	AC:FGSG_00825	TIGR00044_pyridoxal phosphate enzyme, YggS family			28.2855	88.21	29.28	0.0146312					Single Protein		AC:FGSG_00825	6	9	9	7	11	100	0	Confident
956	AC:FGSG_09928	PF05739.11_SNARE domain			35.9099	66.46	22.57	0.00436882					Single Protein		AC:FGSG_09928	4	6	5	4	7	100	0	Confident
957	AC:FGSG_03719	no_pfam			14.6852	100	22.22	0.0111111					Single Protein		AC:FGSG_03719	2	5	5	3	7	100	0	Confident
958	AC:FGSG_09762	PF00171.14_Aldehyde dehydrogenase family			51.2043	89.94	19.06	0.00921202					Single Protein		AC:FGSG_09762	6	8	8	9	12	100	0	Confident
959	AC:FGSG_10239	PF00481.13_Protein phosphatase 2C			46.5633	80.23	43.49	0.0177281					Single Protein		AC:FGSG_10239	13	14	14	29	31	100	0	Confident
960	AC:FGSG_00766	PF07719.9_Tetratricopeptide repeat			64.6311	94.47	33.33	0.0110095					Single Protein		AC:FGSG_00766	15	22	22	28	38	100	0	Confident
961	AC:FGSG_09739	PF00155.13_Aminotransferase class I and II			51.5179	91.85	27.04	0.00792091					Single Protein		AC:FGSG_09739	7	11	11	10	15	100	0	Confident
962	AC:FGSG_06220	PF07541.4_Eukaryotic translation initiation factor 2 alpha subunit			35.1051	100	43.23	0.012992					Single Protein		AC:FGSG_06220	10	13	12	24	28	100	0	Confident
963	AC:FGSG_04091	PF07719.9_Tetratricopeptide repeat			36.9696	76.45	41.55	0.0141103					Single Protein		AC:FGSG_04091	10	13	13	17	22	100	0	Confident
964	AC:FGSG_04735	no_pfam			16.1279	48.68	9.21	0.0337838					Single Protein		AC:FGSG_04735	2	2	2	3	3	100	0	Confident
965	AC:FGSG_09796	PF02453.9_Reticulon			38.475	85.15	25.21	0.012034					Single Protein		AC:FGSG_09796	6	8	8	11	13	100	0	Confident
966	AC:FGSG_01387	no_pfam			34.661	100	13.58	0.00372517					Single Protein		AC:FGSG_01387	2	8	8	2	8	100	0	Confident
968	AC:FGSG_00465	PF01156.11_Inosine-uridine preferring nucleoside hydrolase			47.3143	55.45	22.27	0.0169891					Single Protein		AC:FGSG_00465	6	12	12	15	21	100	0	Confident
969	AC:FGSG_10538	TIGR00004_endoribonuclease L-PSP, putative			14.4644	71.85	21.48	0.024055					Single Protein		AC:FGSG_10538	2	3	3	3	5	100	0	Confident
970	AC:FGSG_09362	TIGR01126_protein disulfide-isomerase domain			56.753	92.94	24.81	0.0135449					Single Protein		AC:FGSG_09362	10	13	13	19	24	100	0	Confident
971	AC:FGSG_01081	PF00281.11_Ribosomal protein L5			19.9266	100	54.91	0.105652					Single Protein		AC:FGSG_01081	9	11	11	71	85	100	0	Confident
972	AC:FGSG_12952	TIGR00970_2-isopropylmalate synthase			37.7962	77.87	37.36	0.016756					Single Protein		AC:FGSG_12952	9	10	10	20	24	100	0	Confident
973	AC:FGSG_09864	PF00076.14_RNA recognition motif. (a.k.a. RRM, RBD, or RNP domain)			23.1313	100	11.79	0.017094					Single Protein		AC:FGSG_09864	2	14	14	5	21	100	0	Confident
974	AC:FGSG_06936	PF05347.7_Complex 1 protein (LYR family)			14.7864	100	29.84	0.0348118					Single Protein		AC:FGSG_06936	4	6	6	11	12	100	0	Confident
975	AC:FGSG_01422	PF00285.13_Citrate synthase			51.8239	72.98	46.81	0.031989					Single Protein		AC:FGSG_01422	19	22	21	74	88	100	0	Confident
976	AC:FGSG_04107	PF00638.10_RanBP1 domain			27.0703	84.71	46.69	0.0404113	oxidation of m(M173)	oxidation of m(1)			Single Protein		AC:FGSG_04107	10	13	13	30	35	100	0	Confident
977	AC:FGSG_03569	PF01344.17_Kelch motif			72.9682	74.37	17.82	0.00756011					Single Protein		AC:FGSG_03569	9	11	11	13	16	100	0	Confident
978	AC:FGSG_10121	TIGR00407_glutamate-5-semialdehyde dehydrogenase			47.2805	77.98	20.22	0.0110745					Single Protein		AC:FGSG_10121	6	7	7	10	11	100	0	Confident
980	AC:FGSG_10211	TIGR00191_homoserine kinase			38.6503	82.58	34.83	0.012504					Single Protein		AC:FGSG_10211	7	8	8	14	16	100	0	Confident
981	AC:FGSG_07284	PF00307.23_Calponin homology (CH) domain			100.464	92.24	3.37	0.00142276					Single Protein		AC:FGSG_07284	2	10	10	5	15	100	0	Confident
982	AC:FGSG_10909	PF01145.17_SPFH domain / Band 7 family			39.749	74.53	24.93	0.0153737					Single Protein		AC:FGSG_10909	6	10	10	12	18	100	0	Confident
983	AC:FGSG_09429	PF07978.5_NIPSNAP			40.6146	91.24	9.32	0.00493882					Single Protein		AC:FGSG_09429	3	7	7	6	13	100	0	Confident
984	AC:FGSG_08593	PF01991.10_ATP synthase (E/31 kDa) subunit			25.8836	100	43.67	0.0280708					Single Protein		AC:FGSG_08593	8	11	11	18	21	100	0	Confident
986	AC:FGSG_01910	PF02463.11_RecF/RecN/SMC N terminal domain			142.687	94.15	1.76	0.000945626					Single Protein		AC:FGSG_01910	2	12	12	2	13	100	0	Confident
987	AC:FGSG_07180	PF00085.12_Thioredoxin			41.4097	100	49.47	0.00661531					Single Protein		AC:FGSG_07180	15	20	20	20	27	100	0	Confident
988	AC:FGSG_05316	PF00762.11_Ferrochelatase			46.1594	91.65	21.72	0.0062717					Single Protein		AC:FGSG_05316	5	7	6	9	11	100	0	Confident
989	AC:FGSG_04393	PF10375.1_GRIP-related Arf-binding domain			63.484	91.86	5.84	0.00256904					Single Protein		AC:FGSG_04393	2	3	3	2	4	91.3043	0	Confident
990	AC:FGSG_09904	PF00017.16_SH2 domain			162.112	89.99	3.34	0.000914233					Single Protein		AC:FGSG_09904	4	17	17	4	19	100	0	Confident
991	AC:FGSG_07069	no_pfam			30.8635	59.5	10.04	0.00803213					Single Protein		AC:FGSG_07069	2	4	4	2	6	100	0	Confident
992	AC:FGSG_05117	PF06244.4_Protein of unknown function (DUF1014)			23.8553	85.25	17.51	0.00810811					Single Protein		AC:FGSG_05117	2	2	2	2	3	100	0	Confident
994	AC:FGSG_03554	PF05433.7_Rickettsia 17 kDa surface antigen			44.5314	72.46	23.82	0.00816358					Single Protein		AC:FGSG_03554	6	16	16	9	20	100	0	Confident
995	AC:FGSG_09036	PF04135.4_Nucleolar RNA-binding protein, Nop10p family			6.85966	100	36.21	0.0431034					Single Protein		AC:FGSG_09036	2	2	2	3	3	100	0	Confident
998	AC:FGSG_07146	PF01652.10_Eukaryotic initiation factor 4E			29.3837	100	43.36	0.0167554					Single Protein		AC:FGSG_07146	7	12	11	14	21	100	0	Confident
999	AC:FGSG_00686	no_pfam			69.8137	100	33.39	0.0099069					Single Protein		AC:FGSG_00686	16	22	21	34	41	100	0	Confident
1000	AC:FGSG_00397	PF00091.17_Tubulin/FtsZ family, GTPase domain			50.4508	71.52	52.54	0.0293278					Single Protein		AC:FGSG_00397	17	20	19	61	72	100	0	Confident
1001	AC:FGSG_10231	TIGR01958_NADH-quinone oxidoreductase, E subunit			28.7535	81.15	29.23	0.016125					Single Protein		AC:FGSG_10231	5	8	8	11	16	100	0	Confident
1003	AC:FGSG_00916	PF05000.9_RNA polymerase Rpb1, domain 4			192.857	76.62	4.95	0.00126084					Single Protein		AC:FGSG_00916	5	16	16	10	20	100	0	Confident
1007	AC:FGSG_05417	PF00076.14_RNA recognition motif. (a.k.a. RRM, RBD, or RNP domain)			50.9773	48.42	12.21	0.0182609					Single Protein		AC:FGSG_05417	4	5	5	9	12	100	0	Confident
1009	AC:FGSG_12039	PF00063.13_Myosin head (motor domain)			173.557	67.97	1.48	0.00141643					Single Protein		AC:FGSG_12039	2	12	11	2	15	100	0	Confident
1010	AC:FGSG_01142	no_pfam			88.9098	77.68	6.81	0.00118532					Single Protein		AC:FGSG_01142	3	10	10	4	11	100	0	Confident
1011	AC:FGSG_04183	PF07719.9_Tetratricopeptide repeat			111.675	87.8	11.51	0.00277907					Single Protein		AC:FGSG_04183	7	13	13	12	18	100	0	Confident
1012	AC:FGSG_09322	PF00400.24_WD domain, G-beta repeat			30.4288	68.2	20.14	0.0125216					Single Protein		AC:FGSG_09322	4	5	5	5	6	100	0	Confident
1013	AC:FGSG_07937	PF08238.4_Sel1 repeat			94.345	78.2	15.8	0.00362149					Single Protein		AC:FGSG_07937	9	18	18	20	29	100	0	Confident
1015	AC:FGSG_10854	PF00403.18_Heavy-metal-associated domain			8.73342	100	37.8	0.054878					Single Protein		AC:FGSG_10854	2	3	3	6	7	100	0	Confident
1016	AC:FGSG_05627	PF04565.8_RNA polymerase Rpb2, domain 3			134.273	78.52	4.91	0.00110463					Single Protein		AC:FGSG_05627	4	16	16	4	18	100	0	Confident
1017	AC:FGSG_01052	PF00705.10_Proliferating cell nuclear antigen, N-terminal domain			28.9363	71.92	41.92	0.0436599					Single Protein		AC:FGSG_01052	10	11	11	23	28	100	0	Confident
1018	AC:FGSG_06790	PF01652.10_Eukaryotic initiation factor 4E			48.5873	81.12	7.19	0.010157					Single Protein		AC:FGSG_06790	2	4	4	5	7	100	0	Confident
1019	AC:FGSG_10840	PF00156.19_Phosphoribosyl transferase domain			47.4442	89.47	21.28	0.00763001					Single Protein		AC:FGSG_10840	4	6	6	11	13	100	0	Confident
1020	AC:FGSG_05036	PF01174.11_SNO glutamine amidotransferase family			25.8215	86.08	18.14	0.0155229					Single Protein		AC:FGSG_05036	3	4	4	5	7	100	0	Confident
1021	AC:FGSG_06681	TIGR02821_S-formylglutathione hydrolase			31.3306	84.91	47.02	0.0196627					Single Protein		AC:FGSG_06681	10	13	12	19	23	100	0	Confident
1022	AC:FGSG_09607	PF07728.6_ATPase family associated with various cellular activities (AAA)			493.28	87.46	0.58	3.487e-05					Single Protein		AC:FGSG_09607	2	27	27	2	32	100	0	Confident
1025	AC:FGSG_05446	PF00491.13_Arginase family			42.4123	64.87	8.97	0.00527009					Single Protein		AC:FGSG_05446	2	4	4	2	4	100	0	Confident
1026	AC:FGSG_10941	PF01599.11_Ribosomal protein S27a			17.7305	100	62.99	0.0379856					Single Protein		AC:FGSG_10941	10	15	7	67	84	100	0	Confident
1028	AC:FGSG_08485	PF02809.12_Ubiquitin interaction motif			64.8951	44.46	11.59	0.0176487	oxidation of m(M180)	oxidation of m(1)			Single Protein		AC:FGSG_08485	6	8	8	12	14	100	0	Confident
1030	AC:FGSG_05480	no_pfam			29.2422	85.16	26.17	0.010474					Single Protein		AC:FGSG_05480	5	5	5	5	7	100	0	Confident
1031	AC:FGSG_05387	no_pfam			141.934	90.79	41.84	0.00730511					Single Protein		AC:FGSG_05387	32	41	41	78	92	100	0	Confident
1032	AC:FGSG_00504	PF07728.6_ATPase family associated with various cellular activities (AAA)			112.352	83.04	3.82	0.00174285					Single Protein		AC:FGSG_00504	3	8	8	3	9	100	0	Confident
1033	AC:FGSG_00680	PF00004.21_ATPase family associated with various cellular activities (AAA)			96.2811	90.18	9.47	0.0024086					Single Protein		AC:FGSG_00680	6	12	12	6	12	100	0	Confident
1034	AC:FGSG_01629	PF01424.14_R3H domain			67.2714	87.46	15.27	0.00734711					Single Protein		AC:FGSG_01629	5	12	12	10	17	100	0	Confident
1037	AC:FGSG_02472	no_pfam			127.722	90.33	6.08	0.00169127					Single Protein		AC:FGSG_02472	4	8	8	4	12	100	0	Confident
1038	AC:FGSG_04571	PF01467.18_Cytidylyltransferase			50.0198	92.9	33.92	0.00803488					Single Protein		AC:FGSG_04571	10	15	15	18	25	100	0	Confident
1039	AC:FGSG_05404	PF06814.5_Lung seven transmembrane receptor			60.6017	66.54	6.88	0.00512104					Single Protein		AC:FGSG_05404	3	4	4	3	4	100	0	Confident
1040	AC:FGSG_01504	PF01198.11_Ribosomal protein L31e			13.9986	100	32.52	0.0699961					Single Protein		AC:FGSG_01504	7	10	10	21	29	100	0	Confident
1041	AC:FGSG_06183	PF00004.21_ATPase family associated with various cellular activities (AAA)			118.953	85.73	18.42	0.00175509					Single Protein		AC:FGSG_06183	13	22	22	16	26	100	0	Confident
1042	AC:FGSG_06874	PF01028.12_Eukaryotic DNA topoisomerase I, catalytic core			103.755	95.71	1.98	0.00126292					Single Protein		AC:FGSG_06874	2	9	8	2	9	94.2029	0	Confident
1043	AC:FGSG_04357	no_pfam			75.1628	57.76	7.18	0.00456053					Single Protein		AC:FGSG_04357	3	4	4	3	5	100	0	Confident
1045	AC:FGSG_09497	PF04366.4_Family of unknown function (DUF500)			41.977	89.78	14.46	0.00449735					Single Protein		AC:FGSG_09497	3	7	7	5	10	100	0	Confident
1046	AC:FGSG_09958	PF10213.1_Mitochondrial ribosomal subunit protein			44.3494	91.73	13.44	0.00549296					Single Protein		AC:FGSG_09958	4	9	9	4	9	100	0	Confident
1047	AC:FGSG_00367	PF00227.18_Proteasome A-type and B-type			29.222	61.85	21.11	0.0129741					Single Protein		AC:FGSG_00367	3	4	4	6	7	100	0	Confident
1048	AC:FGSG_01391	PF00679.16_Elongation factor G C-terminus			87.0277	84.22	4.96	0.00187743					Single Protein		AC:FGSG_01391	2	12	12	4	15	100	0	Confident
1049	AC:FGSG_01924	PF00755.12_Choline/Carnitine o-acyltransferase			65.3279	85.19	18.64	0.00662637					Single Protein		AC:FGSG_01924	8	13	13	15	21	100	0	Confident
1052	AC:FGSG_02783	PF08498.2_Sterol methyltransferase C-terminal			42.4518	89.76	53.54	0.0127298					Single Protein		AC:FGSG_02783	13	17	16	30	35	100	0	Confident
1053	AC:FGSG_11627	PF00125.16_Core histone H2A/H2B/H3/H4			14.1518	100	27.61	0.0652985					Single Protein		AC:FGSG_11627	4	7	6	38	47	100	0	Confident
1055	AC:FGSG_05108	PF00270.21_DEAD/DEAH box helicase			73.0339	95.07	23.28	0.00664069					Single Protein		AC:FGSG_05108	10	14	14	21	27	100	0	Confident
1056	AC:FGSG_02551	no_pfam			40.9456	62.09	18.32	0.0159885					Single Protein		AC:FGSG_02551	6	10	10	17	21	100	0	Confident
1058	AC:FGSG_05487	no_pfam			97.9619	70.56	2.7	0.00212314					Single Protein		AC:FGSG_05487	2	4	4	3	5	100	0	Confident
1059	AC:FGSG_05454	TIGR03182_pyruvate dehydrogenase (acetyl-transferring) E1 component, alpha subunit			45.2598	92.42	47.92	0.0113862					Single Protein		AC:FGSG_05454	15	23	23	41	51	100	0	Confident
1060	AC:FGSG_06784	PF00348.9_Polyprenyl synthetase			39.9865	63.69	24.78	0.010966					Single Protein		AC:FGSG_06784	6	11	11	15	21	100	0	Confident
1061	AC:FGSG_02909	no_pfam			26.8699	44.27	11.83	0.0258621					Single Protein		AC:FGSG_02909	2	3	2	4	5	100	0	Confident
1062	AC:FGSG_08979	PF01965.16_DJ-1/PfpI family			24.3364	78.32	46.02	0.0281141					Single Protein		AC:FGSG_08979	6	6	5	14	17	100	0	Confident
1063	AC:FGSG_02589	PF02535.14_ZIP Zinc transporter			36.467	52.51	20.94	0.0211343					Single Protein		AC:FGSG_02589	5	8	8	10	14	100	0	Confident
1064	AC:FGSG_09639	PF10590.1_Pyridoxine 5'-phosphate oxidase C-terminal dimerisation region			27.9811	100	20.41	0.003207					Single Protein		AC:FGSG_09639	3	7	7	3	9	100	0	Confident
1065	AC:FGSG_06927	PF03465.7_eRF1 domain 3			48.8261	100	40	0.0118536					Single Protein		AC:FGSG_06927	12	15	15	25	31	100	0	Confident
1066	AC:FGSG_06104	PF00106.17_short chain dehydrogenase			31.1207	76.9	16.55	0.00426009					Single Protein		AC:FGSG_06104	3	5	5	3	6	100	0	Confident
1068	AC:FGSG_06315	PF03399.8_SAC3/GANP/Nin1/mts3/eIF-3 p25 family			26.0891	85.71	54.11	0.0296879					Single Protein		AC:FGSG_06315	11	11	11	22	26	100	0	Confident
1069	AC:FGSG_07908	PF00248.13_Aldo/keto reductase family			36.6715	100	32.52	0.0158127					Single Protein		AC:FGSG_07908	6	8	8	16	19	100	0	Confident
1070	AC:FGSG_01000	PF00067.14_Cytochrome P450			59.2142	72.62	9.13	0.00370855					Single Protein		AC:FGSG_01000	3	6	6	3	7	100	0	Confident
1071	AC:FGSG_06164	PF00156.19_Phosphoribosyl transferase domain			25.4095	100	46.58	0.0210996					Single Protein		AC:FGSG_06164	8	10	10	14	20	100	0	Confident
1072	AC:FGSG_10757	PF00271.23_Helicase conserved C-terminal domain			86.682	91.02	11.98	0.00106274					Single Protein		AC:FGSG_10757	5	11	11	4	18	100	0	Confident
1073	AC:FGSG_04899	PF07690.8_Major Facilitator Superfamily			54.5065	71.37	13.09	0.0117274					Single Protein		AC:FGSG_04899	5	9	9	9	14	100	0	Confident
1074	AC:FGSG_09951	PF03645.5_Tctex-1 family			16.6792	100	74.36	0.0334758					Single Protein		AC:FGSG_09951	7	10	10	13	18	100	0	Confident
1075	AC:FGSG_06350	PF00790.11_VHS domain			69.7668	65.06	13.51	0.00543244					Single Protein		AC:FGSG_06350	6	11	11	6	12	100	0	Confident
1077	AC:FGSG_01161	PF00613.12_Phosphoinositide 3-kinase family, accessory domain (PIK domain)			216.33	88.17	2.33	0.000123746					Single Protein		AC:FGSG_01161	2	13	13	2	21	100	0	Confident
1078	AC:FGSG_06880	PF00587.17_tRNA synthetase class II core domain (G, H, P, S and T)			58.3019	87.83	26.24	0.0047841					Single Protein		AC:FGSG_06880	12	18	18	17	25	100	0	Confident
1079	AC:FGSG_10856	PF00022.11_Actin			47.7521	75.63	36.9	0.0192191					Single Protein		AC:FGSG_10856	9	13	13	31	38	100	0	Confident
1081	AC:FGSG_00373	PF05405.6_Mitochondrial ATP synthase B chain precursor (ATP-synt_B)			26.3312	83.06	35.95	0.0330227					Single Protein		AC:FGSG_00373	9	12	12	28	34	100	0	Confident
1083	AC:FGSG_10139	PF00579.17_tRNA synthetases class I (W and Y)			51.255	90.69	40.8	0.0122427					Single Protein		AC:FGSG_10139	13	18	18	24	30	100	0	Confident
1084	AC:FGSG_05418	PF00069.17_Protein kinase domain			100.608	73.5	8.35	0.0023768					Single Protein		AC:FGSG_05418	5	12	12	7	17	100	0	Confident
1085	AC:FGSG_00276	PF04193.6_PQ loop repeat			31.3151	64.43	8.72	0.0190972					Single Protein		AC:FGSG_00276	2	5	5	5	11	100	0	Confident
1086	AC:FGSG_06678	PF00515.20_Tetratricopeptide repeat			76.6699	92.69	9.6	0.00261892					Single Protein		AC:FGSG_06678	5	10	10	6	12	100	0	Confident
1087	AC:FGSG_10352	PF00160.13_Cyclophilin type peptidyl-prolyl cis-trans isomerase/CLD			40.2344	90.86	30.11	0.00745654					Single Protein		AC:FGSG_10352	10	12	12	15	17	100	0	Confident
1089	AC:FGSG_01900	PF08492.4_SRP72 RNA-binding domain			69.4479	83.36	12.6	0.00570807					Single Protein		AC:FGSG_01900	5	9	9	6	11	100	0	Confident
1091	AC:FGSG_05169	PF00155.13_Aminotransferase class I and II			52.9624	63.97	29.85	0.00924578					Single Protein		AC:FGSG_05169	11	17	17	22	33	100	0	Confident
1092	AC:FGSG_09465	TIGR02343_T-complex protein 1, epsilon subunit			59.0347	100	60.11	0.0100593					Single Protein		AC:FGSG_09465	19	24	23	42	61	100	0	Confident
1093	AC:FGSG_13665	PF02985.14_HEAT repeat			212.022	86.29	19.57	0.00182261					Single Protein		AC:FGSG_13665	21	26	26	34	43	100	0	Confident
1095	AC:FGSG_05571	PF00664.15_ABC transporter transmembrane region			173.24	72.18	5.22	0.00185846					Single Protein		AC:FGSG_05571	5	12	12	7	14	100	0	Confident
1096	AC:FGSG_09399	no_pfam			33.8231	87.58	7.64	0.00545455					Single Protein		AC:FGSG_09399	2	2	2	2	3	94.2029	0	Confident
1097	AC:FGSG_09507	no_pfam			108.031	78.08	11.41	0.00253701					Single Protein		AC:FGSG_09507	6	14	14	7	16	100	0	Confident
1098	AC:FGSG_06427	no_pfam			61.0884	76.46	16.06	0.00437834					Single Protein		AC:FGSG_06427	5	9	9	6	10	100	0	Confident
1099	AC:FGSG_08564	PF07955.3_Protein of unknown function (DUF1687)			15.3	100	25.9	0.0185851					Single Protein		AC:FGSG_08564	4	5	5	6	7	100	0	Confident
1100	AC:FGSG_09815	PF00149.20_Calcineurin-like phosphoesterase			37.3101	88.72	28.05	0.00776469					Single Protein		AC:FGSG_09815	7	10	10	10	17	100	0	Confident
1101	AC:FGSG_05543	PF02953.7_Tim10/DDP family zinc finger			10.0727	100	48.28	0.0295019					Single Protein		AC:FGSG_05543	3	5	5	7	9	100	0	Confident
1102	AC:FGSG_11467	no_pfam			43.1944	82.53	21.77	0.00844579					Single Protein		AC:FGSG_11467	7	7	7	7	10	100	0	Confident
1103	AC:FGSG_01200	PF00227.18_Proteasome A-type and B-type			29.0106	80.84	23.75	0.00552923					Single Protein		AC:FGSG_01200	3	6	6	5	10	100	0	Confident
1104	AC:FGSG_04570	TIGR01123_branched-chain amino acid aminotransferase			44.7808	91.15	28.01	0.0195548					Single Protein		AC:FGSG_04570	8	11	11	19	23	100	0	Confident
1105	AC:FGSG_05251	PF00355.18_Rieske [2Fe-2S] domain			25.1327	82.13	38.72	0.0421396					Single Protein		AC:FGSG_05251	8	9	9	20	28	100	0	Confident
1106	AC:FGSG_00529	PF00909.13_Ammonium Transporter Family			55.7998	28.07	8.77	0.0266204					Single Protein		AC:FGSG_00529	3	4	4	6	7	100	0	Confident
1107	AC:FGSG_01386	PF01926.15_GTPase of unknown function			68.4473	94.01	7.28	0.00387263					Single Protein		AC:FGSG_01386	3	7	7	4	9	100	0	Confident
1108	AC:FGSG_00590	PF10637.1_Oxoglutarate and iron-dependent oxygenase C-terminal degradation domain			70.9293	84.42	6.52	0.00094162					Single Protein		AC:FGSG_00590	2	7	7	2	8	100	0	Confident
1109	AC:FGSG_05844	PF04053.6_Coatomer WD associated region			94.418	83.45	27.9	0.00642611					Single Protein		AC:FGSG_05844	14	18	18	28	35	100	0	Confident
1110	AC:FGSG_04213	no_pfam			18.195	100	27.71	0.0205823					Single Protein		AC:FGSG_04213	3	4	4	7	8	100	0	Confident
1112	AC:FGSG_13666	no_pfam			54.1991	77.23	4.95	0.00115385					Single Protein		AC:FGSG_13666	2	5	5	2	6	100	0	Confident
1114	AC:FGSG_10733	TIGR00982_ribosomal protein S23 (S12)			15.7347	100	38.62	0.0365818					Single Protein		AC:FGSG_10733	7	11	10	30	37	100	0	Confident
1118	AC:FGSG_05649	PF07933.6_Protein of unknown function (DUF1681)			27.1026	70.08	16.93	0.0102996					Single Protein		AC:FGSG_05649	3	4	4	3	4	100	0	Confident
1119	AC:FGSG_01572	TIGR01788_glutamate decarboxylase			63.6392	87.5	30.46	0.0166449					Single Protein		AC:FGSG_01572	11	16	16	29	34	100	0	Confident
1120	AC:FGSG_01085	PF06201.5_Domain of Unknown Function (DUF1000)			34.9347	88.75	23.13	0.00974178					Single Protein		AC:FGSG_01085	4	6	6	9	10	100	0	Confident
1121	AC:FGSG_01962	PF00764.11_Arginosuccinate synthase			46.3855	91.06	43	0.0197768					Single Protein		AC:FGSG_01962	14	16	16	32	37	100	0	Confident
1122	AC:FGSG_10974	PF09351.2_Domain of unknown function (DUF1993)			18.9408	100	62.57	0.0614588					Single Protein		AC:FGSG_10974	12	15	15	38	44	100	0	Confident
1124	AC:FGSG_08509	PF01039.14_Carboxyl transferase domain			61.6946	81.96	25.04	0.0113082					Single Protein		AC:FGSG_08509	9	14	14	19	27	100	0	Confident
1125	AC:FGSG_09991	PF03074.8_Glutamate-cysteine ligase			80.932	85.63	4.74	0.00257872					Single Protein		AC:FGSG_09991	3	5	5	3	5	100	0	Confident
1126	AC:FGSG_02220	PF00171.14_Aldehyde dehydrogenase family			52.8662	92.77	20.04	0.0102821					Single Protein		AC:FGSG_02220	5	6	6	9	10	100	0	Confident
1127	AC:FGSG_02851	PF09298.3_Domain of unknown function (DUF1969)			46.2647	77.7	22.54	0.00695224					Single Protein		AC:FGSG_02851	6	8	8	6	9	100	0	Confident
1128	AC:FGSG_01377	PF01920.12_Prefoldin subunit			13.5031	100	21.19	0.00706215					Single Protein		AC:FGSG_01377	2	4	4	3	5	100	0	Confident
1129	AC:FGSG_06950	PF00787.16_PX domain			67.1595	76.29	4.01	0.00273523					Single Protein		AC:FGSG_06950	2	6	6	3	11	100	0	Confident
1130	AC:FGSG_07122	PF01399.19_PCI domain			50.891	80.94	27.58	0.0135319					Single Protein		AC:FGSG_07122	8	11	11	23	27	100	0	Confident
1131	AC:FGSG_13725	TIGR00417_spermidine synthase			28.4022	100	45.85	0.0245784					Single Protein		AC:FGSG_13725	9	14	14	32	36	100	0	Confident
1132	AC:FGSG_12745	PF00004.21_ATPase family associated with various cellular activities (AAA)			102.781	84.42	16.56	0.00537273					Single Protein		AC:FGSG_12745	10	15	15	21	24	100	0	Confident
1133	AC:FGSG_00489	PF01494.11_FAD binding domain			73.7793	89.21	25.84	0.00550897					Single Protein		AC:FGSG_00489	9	16	16	16	25	100	0	Confident
1134	AC:FGSG_06652	no_pfam			66.9801	85.51	4.35	0.00235405					Single Protein		AC:FGSG_06652	2	4	4	3	5	100	0	Confident
1135	AC:FGSG_07380	PF00735.10_Septin			44.5871	100	51.95	0.0151118					Single Protein		AC:FGSG_07380	14	16	16	32	46	100	0	Confident
1136	AC:FGSG_13137	PF00787.16_PX domain			108.179	81.73	9.19	0.00280239					Single Protein		AC:FGSG_13137	6	13	12	10	19	100	0	Confident
1137	AC:FGSG_06264	no_pfam			35.6141	73.13	13.13	0.00489796					Single Protein		AC:FGSG_06264	2	5	5	2	5	100	0	Confident
1138	AC:FGSG_01322	PF00240.15_Ubiquitin family			10.7642	69.39	50	0.0379902					Single Protein		AC:FGSG_01322	4	4	4	5	5	100	0	Confident
1139	AC:FGSG_00777	PF00160.13_Cyclophilin type peptidyl-prolyl cis-trans isomerase/CLD			19.5567	81.11	55	0.153528					Single Protein		AC:FGSG_00777	8	9	9	85	96	100	0	Confident
1141	AC:FGSG_01567	PF00962.14_Adenosine/AMP deaminase			39.7491	90.37	30.31	0.011085					Single Protein		AC:FGSG_01567	6	10	10	13	17	100	0	Confident
1142	AC:FGSG_10305	PF02939.8_UcrQ family			11.9017	100	26.92	0.0264423					Single Protein		AC:FGSG_10305	2	4	4	5	9	100	0	Confident
1144	AC:FGSG_07328	PF09090.3_MIF4G like			89.708	74.81	4.89	0.00102364					Single Protein		AC:FGSG_07328	3	13	13	4	14	100	0	Confident
1145	AC:FGSG_02661	PF03179.7_Vacuolar (H+)-ATPase G subunit			13.0127	100	57.26	0.032716					Single Protein		AC:FGSG_02661	7	10	10	15	19	100	0	Confident
1146	AC:FGSG_01332	PF03914.9_CBF/Mak21 family			110.118	87.2	5.04	0.00263327					Single Protein		AC:FGSG_01332	3	10	10	4	11	100	0	Confident
1147	AC:FGSG_09381	PF00494.11_Squalene/phytoene synthase			53.48	91.99	12.77	0.00659477					Single Protein		AC:FGSG_09381	4	10	10	7	15	100	0	Confident
1148	AC:FGSG_03311	PF01232.15_Mannitol dehydrogenase Rossmann domain			56.7078	100	35.39	0.0117676					Single Protein		AC:FGSG_03311	12	21	21	31	38	100	0	Confident
1149	AC:FGSG_10940	PF08060.5_NOSIC (NUC001) domain			56.1543	100	47.24	0.00982135					Single Protein		AC:FGSG_10940	19	25	25	41	50	100	0	Confident
1150	AC:FGSG_01282	no_pfam			52.3446	75.66	10.43	0.00864865					Single Protein		AC:FGSG_01282	2	5	5	4	8	100	0	Confident
1151	AC:FGSG_00559	PF00004.21_ATPase family associated with various cellular activities (AAA)			49.1063	100	31.59	0.00716705					Single Protein		AC:FGSG_00559	12	27	27	18	37	100	0	Confident
1153	AC:FGSG_08920	PF00443.21_Ubiquitin carboxyl-terminal hydrolase			62.5036	93.3	28.92	0.00577766					Single Protein		AC:FGSG_08920	9	17	17	12	21	100	0	Confident
1154	AC:FGSG_13033	PF04147.4_Nop14-like family			96.1928	83.61	4.83	0.00155148					Single Protein		AC:FGSG_13033	2	8	8	5	11	100	0	Confident
1155	AC:FGSG_09359	TIGR02251_Dullard-like phosphatase domain			59.7872	92.57	12.95	0.00521262					Single Protein		AC:FGSG_09359	5	7	6	6	9	100	0	Confident
1156	AC:FGSG_08885	no_pfam			34.8632	100	13.03	0.00515744					Single Protein		AC:FGSG_08885	3	9	9	4	12	100	0	Confident
1157	AC:FGSG_04085	TIGR00131_galactokinase			57.139	74.71	17.11	0.00631891					Single Protein		AC:FGSG_04085	5	5	5	6	7	100	0	Confident
1160	AC:FGSG_06084	PF00378.12_Enoyl-CoA hydratase/isomerase family			34.1752	89.03	26.02	0.0165144					Single Protein		AC:FGSG_06084	6	9	9	12	15	100	0	Confident
1161	AC:FGSG_09341	PF00173.20_Cytochrome b5-like Heme/Steroid binding domain			67.8684	84.13	8.57	0.00584906					Single Protein		AC:FGSG_09341	3	5	5	7	10	100	0	Confident
1163	AC:FGSG_09866	PF00828.11_Eukaryotic ribosomal protein L18			20.6065	100	42.93	0.0599324					Single Protein		AC:FGSG_09866	8	11	11	36	44	100	0	Confident
1164	AC:FGSG_10893	no_pfam			48.2508	66.59	26.37	0.00819975					Single Protein		AC:FGSG_10893	7	9	8	11	14	100	0	Confident
1165	AC:FGSG_06675	TIGR00169_3-isopropylmalate dehydrogenase			38.8371	87.16	48.63	0.0251932					Single Protein		AC:FGSG_06675	12	15	15	33	41	100	0	Confident
1166	AC:FGSG_09417	PF03190.7_Protein of unknown function, DUF255			75.7663	85.55	9.59	0.00470033					Single Protein		AC:FGSG_09417	4	7	7	7	10	100	0	Confident
1167	AC:FGSG_05542	no_pfam			202.262	78.71	4.9	0.0011389					Single Protein		AC:FGSG_05542	5	10	10	8	13	100	0	Confident
1168	AC:FGSG_09891	TIGR00345_arsenite-activated ATPase (arsA)			37.3719	61	32.55	0.020612					Single Protein		AC:FGSG_09891	8	9	9	14	17	100	0	Confident
1169	AC:FGSG_00841	PF00806.11_Pumilio-family RNA binding repeat			85.1956	69.45	9.88	0.00375847					Single Protein		AC:FGSG_00841	4	7	7	5	10	100	0	Confident
1171	AC:FGSG_09704	PF06202.6_Amylo-alpha-1,6-glucosidase			174.841	84.67	2.51	0.001109					Single Protein		AC:FGSG_09704	3	9	9	5	11	100	0	Confident
1173	AC:FGSG_08334	no_pfam			71.6291	83.79	9.17	0.00197689					Single Protein		AC:FGSG_08334	3	5	4	3	6	100	0	Confident
1174	AC:FGSG_02756	PF03635.9_Vacuolar protein sorting-associated protein 35			101.462	74.61	12.2	0.00497064					Single Protein		AC:FGSG_02756	6	7	7	10	12	100	0	Confident
1176	AC:FGSG_08358	TIGR01015_homogentisate 1,2-dioxygenase			51.7944	77.23	16.81	0.00606389					Single Protein		AC:FGSG_08358	5	8	8	9	13	100	0	Confident
1177	AC:FGSG_05150	PF06068.5_TIP49 C-terminus			43.1294	83.12	27.71	0.01114					Single Protein		AC:FGSG_05150	8	9	9	15	18	100	0	Confident
1180	AC:FGSG_05690	PF00107.18_Zinc-binding dehydrogenase			35.2788	100	33.74	0.00728157					Single Protein		AC:FGSG_05690	7	9	9	12	17	100	0	Confident
1181	AC:FGSG_09833	PF04777.5_Erv1 / Alr family			20.2689	100	16.3	0.00815217					Single Protein		AC:FGSG_09833	2	2	2	2	2	100	0	Confident
1182	AC:FGSG_08757	PF03639.5_Glycosyl hydrolase family 81			93.6626	73.41	2.12	0.00213675					Single Protein		AC:FGSG_08757	2	5	5	2	5	100	0	Confident
1184	AC:FGSG_04546	PF00450.14_Serine carboxypeptidase			59.3319	70.49	18.61	0.0128285					Single Protein		AC:FGSG_04546	8	14	14	17	23	100	0	Confident
1185	AC:FGSG_00969	TIGR00355_phosphoribosylaminoimidazolecarboxamide formyltransferase/IMP cyclohydrolase			65.0876	100	68.4	0.0222803					Single Protein		AC:FGSG_00969	26	28	27	73	76	100	0	Confident
1186	AC:FGSG_02474	PF04800.4_ETC complex I subunit conserved region			22.2052	100	18.27	0.0249577					Single Protein		AC:FGSG_02474	3	5	5	9	10	100	0	Confident
1187	AC:FGSG_01871	TIGR01038_ribosomal protein L22			20.678	100	52.97	0.0588353	oxidation of m(M140)	oxidation of m(1)			Single Protein		AC:FGSG_01871	10	12	12	64	74	100	0	Confident
1188	AC:FGSG_01152	PF03224.6_V-ATPase subunit H			53.449	77.04	31.52	0.00788186					Single Protein		AC:FGSG_01152	11	18	18	21	32	100	0	Confident
1189	AC:FGSG_05156	PF00215.16_Orotidine 5'-phosphate decarboxylase / HUMPS family			40.026	88.77	25.75	0.0129189					Single Protein		AC:FGSG_05156	6	8	8	14	17	100	0	Confident
1190	AC:FGSG_03017	PF00722.13_Glycosyl hydrolases family 16			41.3752	69.87	19.22	0.0172862					Single Protein		AC:FGSG_03017	4	7	7	11	14	100	0	Confident
1191	AC:FGSG_12302	PF00271.23_Helicase conserved C-terminal domain			42.7301	91.34	40.42	0.0106556					Single Protein		AC:FGSG_12302	14	23	21	23	37	100	0	Confident
1192	AC:FGSG_04287	TIGR01809_shikimate-5-dehydrogenase			170.422	78.38	19.39	0.00238857					Single Protein		AC:FGSG_04287	18	32	32	34	53	100	0	Confident
1193	AC:FGSG_05447	PF08477.5_Miro-like protein			21.7241	80	20	0.0117521					Single Protein		AC:FGSG_05447	2	3	3	4	6	100	0	Confident
1194	AC:FGSG_06777	PF00493.15_MCM2/3/5 family			80.5381	100	8.46	0.00208044					Single Protein		AC:FGSG_06777	3	10	10	4	13	100	0	Confident
1195	AC:FGSG_10246	PF00252.10_Ribosomal protein L16p/L10e			25.3324	100	52.49	0.0296076	oxidation of m(M136)	oxidation of m(1)			Single Protein		AC:FGSG_10246	15	21	21	66	84	100	0	Confident
1196	AC:FGSG_01485	PF01263.12_Aldose 1-epimerase			33.5149	77.64	16.29	0.00747599					Single Protein		AC:FGSG_01485	3	6	5	7	11	100	0	Confident
1197	AC:FGSG_00429	PF05680.4_ATP synthase E chain			10.0783	100	25.56	0.0416667					Single Protein		AC:FGSG_00429	3	4	4	6	10	100	0	Confident
1198	AC:FGSG_08607	PF01214.10_Casein kinase II regulatory subunit			38.4522	75.95	14.96	0.00518478					Single Protein		AC:FGSG_08607	3	7	7	5	9	100	0	Confident
1199	AC:FGSG_09667	PF09796.1_Ubiquinol-cytochrome-c reductase complex subunit (QCR10)			9.72304	100	63.64	0.0833333					Single Protein		AC:FGSG_09667	4	4	4	12	13	100	0	Confident
1200	AC:FGSG_04037	PF03604.5_DNA directed RNA polymerase, 7 kDa subunit			7.94386	100	34.72	0.0115741					Single Protein		AC:FGSG_04037	2	3	3	2	4	100	0	Confident
1202	AC:FGSG_07433	PF00611.15_Fes/CIP4 homology domain			93.9976	95.49	18.41	0.00358913					Single Protein		AC:FGSG_07433	8	15	15	15	23	100	0	Confident
1203	AC:FGSG_00610	PF00400.24_WD domain, G-beta repeat			39.4627	85.67	42.7	0.00989001					Single Protein		AC:FGSG_00610	10	12	12	16	27	100	0	Confident
1204	AC:FGSG_03180	PF00578.13_AhpC/TSA family			22.7456	82.84	72.55	0.0502052					Single Protein		AC:FGSG_03180	13	15	14	39	46	100	0	Confident
1205	AC:FGSG_12139	PF01168.12_Alanine racemase, N-terminal domain			42.4009	87.31	8.29	0.00173096					Single Protein		AC:FGSG_12139	2	4	4	2	5	100	0	Confident
1207	AC:FGSG_04350	PF00271.23_Helicase conserved C-terminal domain			66.2662	89.68	12.01	0.00373166					Single Protein		AC:FGSG_04350	5	10	10	6	16	100	0	Confident
1208	AC:FGSG_00564	PF00227.18_Proteasome A-type and B-type			31.9847	85.47	30.74	0.0210913					Single Protein		AC:FGSG_00564	7	10	10	14	18	100	0	Confident
1209	AC:FGSG_01329	TIGR00455_adenylylsulfate kinase			23.153	85.02	46.86	0.0189665					Single Protein		AC:FGSG_01329	6	7	7	14	26	100	0	Confident
1210	AC:FGSG_07011	no_pfam			82.2322	74.12	21	0.00467643					Single Protein		AC:FGSG_07011	10	11	11	15	16	100	0	Confident
1212	AC:FGSG_07051	PF08920.2_Splicing factor 3B subunit 1			135.097	88.41	6	0.000782597					Single Protein		AC:FGSG_07051	4	14	13	5	17	100	0	Confident
1213	AC:FGSG_07135	no_pfam			31.4738	88.03	21.83	0.0142667					Single Protein		AC:FGSG_07135	4	5	5	7	10	100	0	Confident
1214	AC:FGSG_10007	PF02666.7_Phosphatidylserine decarboxylase			125.902	86.58	4.5	0.00275229					Single Protein		AC:FGSG_10007	4	9	9	5	10	100	0	Confident
1215	AC:FGSG_01397	PF00557.16_metallopeptidase family M24			44.3108	83.75	10.75	0.00447761					Single Protein		AC:FGSG_01397	2	4	4	3	9	100	0	Confident
1216	AC:FGSG_02828	no_pfam			30.9089	62	13.67	0.0165771	oxidation of m(M130)	oxidation of m(1)			Single Protein		AC:FGSG_02828	4	6	6	10	12	100	0	Confident
1219	AC:FGSG_09042	PF03069.7_Acetamidase/Formamidase family			44.6202	83.74	19.66	0.00927536					Single Protein		AC:FGSG_09042	4	8	7	7	12	100	0	Confident
1220	AC:FGSG_05427	no_pfam			102.805	54.14	14.33	0.00912232					Single Protein		AC:FGSG_05427	6	8	8	11	14	100	0	Confident
1221	AC:FGSG_05035	TIGR00343_pyridoxine biosynthesis protein			32.7446	77.17	31.83	0.0254266					Single Protein		AC:FGSG_05035	7	8	8	15	21	100	0	Confident
1222	AC:FGSG_01544	PF03105.11_SPX domain			115.978	81.7	4.39	0.000952937					Single Protein		AC:FGSG_01544	3	12	12	4	13	100	0	Confident
1223	AC:FGSG_04103	TIGR01217_acetoacetate-CoA ligase			75.8296	71.96	10.73	0.00164489					Single Protein		AC:FGSG_04103	4	9	9	5	11	100	0	Confident
1224	AC:FGSG_06356	PF04516.7_CP2 transcription factor			86.1942	70.47	5.32	0.00419664					Single Protein		AC:FGSG_06356	2	9	9	3	12	100	0	Confident
1227	AC:FGSG_05671	PF03177.6_Non-repetitive/WGA-negative nucleoporin			154.788	84.45	13.12	0.00273331					Single Protein		AC:FGSG_05671	10	17	17	21	30	100	0	Confident
1228	AC:FGSG_12442	PF01425.13_Amidase			60.0074	100	20.63	0.00383482					Single Protein		AC:FGSG_12442	6	12	12	9	18	100	0	Confident
1229	AC:FGSG_06319	PF01784.10_NIF3 (NGG1p interacting factor 3)			32.3247	77.08	15.95	0.00574713					Single Protein		AC:FGSG_06319	3	5	5	3	9	100	0	Confident
1230	AC:FGSG_03593	PF01565.15_FAD binding domain			64.6159	100	5.07	0.002331					Single Protein		AC:FGSG_03593	2	4	3	2	4	100	0	Confident
1231	AC:FGSG_04072	TIGR00451_uncharacterized domain 2			22.4648	100	16.26	0.0044335					Single Protein		AC:FGSG_04072	2	5	5	3	9	100	0	Confident
1232	AC:FGSG_01892	PF01532.12_Glycosyl hydrolase family 47			69.066	93.97	6.03	0.00129983					Single Protein		AC:FGSG_01892	2	7	7	2	8	100	0	Confident
1233	AC:FGSG_09512	TIGR01123_branched-chain amino acid aminotransferase			45.3522	100	42.89	0.0176355					Single Protein		AC:FGSG_09512	12	17	17	31	36	100	0	Confident
1236	AC:FGSG_01131	PF00677.9_Lumazine binding domain			25.2688	74.79	16.24	0.0171429					Single Protein		AC:FGSG_01131	2	2	2	5	6	100	0	Confident
1237	AC:FGSG_01591	PF00153.19_Mitochondrial carrier protein			30.9703	87.97	61.51	0.0509427					Single Protein		AC:FGSG_01591	15	18	17	100	108	100	0	Confident
1238	AC:FGSG_12292	PF04828.6_Glutathione-dependent formaldehyde-activating enzyme			14.746	100	53.28	0.0338895					Single Protein		AC:FGSG_12292	5	7	7	11	15	100	0	Confident
1239	AC:FGSG_09016	PF10559.1_Plug domain of Sec61p			52.1342	64.08	17.65	0.0180419					Single Protein		AC:FGSG_09016	7	9	9	18	22	100	0	Confident
1241	AC:FGSG_09869	PF04756.5_OST3 / OST6 family			36.2943	77.51	17.33	0.00437908					Single Protein		AC:FGSG_09869	3	6	6	5	7	100	0	Confident
1243	AC:FGSG_13560	no_pfam			12.7965	100	57.94	0.0693146					Single Protein		AC:FGSG_13560	4	5	5	14	19	100	0	Confident
1244	AC:FGSG_07131	PF00153.19_Mitochondrial carrier protein			76.7838	90.07	30.5	0.00833031					Single Protein		AC:FGSG_07131	13	15	15	28	32	100	0	Confident
1245	AC:FGSG_06655	PF02127.7_Aminopeptidase I zinc metalloprotease (M18)			53.9164	93.51	36.51	0.0142244					Single Protein		AC:FGSG_06655	9	13	13	22	29	100	0	Confident
1246	AC:FGSG_06294	PF02996.9_Prefoldin subunit			22.9506	84.58	12.94	0.00431373					Single Protein		AC:FGSG_06294	2	7	7	3	9	100	0	Confident
1247	AC:FGSG_02523	PF00838.9_Translationally controlled tumour protein			18.9013	75.29	52.35	0.0757791	oxidation of m(M1)	oxidation of m(1)			Single Protein		AC:FGSG_02523	10	15	15	47	53	100	0	Confident
1250	AC:FGSG_13630	PF03060.7_2-nitropropane dioxygenase			38.7462	79.28	7.46	0.00696864					Single Protein		AC:FGSG_13630	2	3	3	3	4	100	0	Confident
1251	AC:FGSG_07182	TIGR00231_small GTP-binding protein domain			49.1651	92.13	56.18	0.017628					Single Protein		AC:FGSG_07182	20	25	25	42	48	100	0	Confident
1252	AC:FGSG_01265	PF00702.18_haloacid dehalogenase-like hydrolase			108.096	68.3	29.89	0.00598357					Single Protein		AC:FGSG_01265	16	18	18	27	33	100	0	Confident
1253	AC:FGSG_02100	PF07719.9_Tetratricopeptide repeat			22.7556	100	24.26	0.0218647					Single Protein		AC:FGSG_02100	3	4	4	11	12	100	0	Confident
1254	AC:FGSG_08428	PF01266.16_FAD dependent oxidoreductase			51.635	93.23	11.42	0.00699169					Single Protein		AC:FGSG_08428	4	6	6	5	7	100	0	Confident
1256	AC:FGSG_02029	PF00179.18_Ubiquitin-conjugating enzyme			25.9618	100	25.64	0.00961538					Single Protein		AC:FGSG_02029	3	6	6	6	9	100	0	Confident
1257	AC:FGSG_04184	PF02213.8_GYF domain			152.344	56.28	4.91	0.00336945					Single Protein		AC:FGSG_04184	5	11	11	8	15	100	0	Confident
1259	AC:FGSG_10788	no_pfam			75.0236	59.97	4.16	0.00167464					Single Protein		AC:FGSG_10788	2	6	6	2	6	100	0	Confident
1260	AC:FGSG_01920	PF00493.15_MCM2/3/5 family			96.5228	94.14	12.28	0.00254032					Single Protein		AC:FGSG_01920	6	17	17	6	18	100	0	Confident
1261	AC:FGSG_00998	no_pfam			14.6214	100	21.26	0.0341207					Single Protein		AC:FGSG_00998	2	3	3	6	8	100	0	Confident
1262	AC:FGSG_07382	PF00443.21_Ubiquitin carboxyl-terminal hydrolase			131.989	86.67	3.68	0.0018556					Single Protein		AC:FGSG_07382	3	9	9	4	11	100	0	Confident
1263	AC:FGSG_06542	PF00023.22_Ankyrin repeat			78.1159	63.68	5.84	0.00372856					Single Protein		AC:FGSG_06542	2	3	3	4	6	100	0	Confident
1265	AC:FGSG_04402	TIGR00101_urease accessory protein UreG			27.8041	85.99	27.24	0.0118783					Single Protein		AC:FGSG_04402	7	12	12	14	20	100	0	Confident
1266	AC:FGSG_11629	PF06437.3_IMP-specific 5'-nucleotidase			47.6992	82.09	19.07	0.00306893					Single Protein		AC:FGSG_11629	4	6	6	4	8	100	0	Confident
1268	AC:FGSG_11794	PF00566.10_TBC domain			69.5622	84.49	6.95	0.00458891					Single Protein		AC:FGSG_11794	3	5	5	5	7	100	0	Confident
1269	AC:FGSG_01128	PF08144.3_CPL (NUC119) domain			75.3907	79.59	13.51	0.0036915					Single Protein		AC:FGSG_01128	5	10	10	9	16	100	0	Confident
1270	AC:FGSG_00853	no_pfam			36.6894	100	8.75	0.00340136					Single Protein		AC:FGSG_00853	2	8	8	4	11	100	0	Confident
1272	AC:FGSG_00192	PF00082.14_Subtilase family			57.0964	78.61	22.33	0.0131464					Single Protein		AC:FGSG_00192	8	12	12	16	23	100	0	Confident
1273	AC:FGSG_07999	no_pfam			25.6603	84.14	24.23	0.0122164					Single Protein		AC:FGSG_07999	3	4	4	4	6	100	0	Confident
1275	AC:FGSG_08631	no_pfam			46.5974	87.94	12.06	0.00873656					Single Protein		AC:FGSG_08631	2	4	4	4	7	100	0	Confident
1276	AC:FGSG_07258	PF07728.6_ATPase family associated with various cellular activities (AAA)			552.076	79.62	0.41	1.93106e-05					Single Protein		AC:FGSG_07258	2	26	24	2	28	86.9565	0	Confident
1277	AC:FGSG_01343	PF08597.2_Translation initiation factor eIF3 subunit			30.171	100	36.59	0.0119515					Single Protein		AC:FGSG_01343	8	16	16	15	25	100	0	Confident
1278	AC:FGSG_01238	PF01158.10_Ribosomal protein L36e			11.7707	100	21.7	0.0424528					Single Protein		AC:FGSG_01238	3	4	4	6	10	100	0	Confident
1279	AC:FGSG_09233	PF00076.14_RNA recognition motif. (a.k.a. RRM, RBD, or RNP domain)			168.102	76.27	2.47	0.000508412					Single Protein		AC:FGSG_09233	2	11	11	3	13	100	0	Confident
1280	AC:FGSG_09936	PF04614.4_Pex19 protein family			48.7012	75.82	8.35	0.000993789					Single Protein		AC:FGSG_09936	2	8	8	2	8	100	0	Confident
1282	AC:FGSG_01189	no_pfam			52.0727	84.05	10.34	0.00726496					Single Protein		AC:FGSG_01189	2	3	3	5	6	100	0	Confident
1284	AC:FGSG_04168	PF01369.12_Sec7 domain			206.541	89.79	5.68	0.000341024					Single Protein		AC:FGSG_04168	5	20	20	7	22	100	0	Confident
1286	AC:FGSG_08982	PF00928.13_Adaptor complexes medium subunit family			49.0915	100	21.86	0.00591731					Single Protein		AC:FGSG_08982	7	10	10	9	12	100	0	Confident
1287	AC:FGSG_02056	TIGR00110_dihydroxy-acid dehydratase			64.2338	70.53	23.51	0.00363076					Single Protein		AC:FGSG_02056	7	13	13	8	19	100	0	Confident
1289	AC:FGSG_06731	TIGR00106_conserved hypothetical protein TIGR00106			12.2893	67.54	30.7	0.0140693					Single Protein		AC:FGSG_06731	3	4	4	3	4	100	0	Confident
1292	AC:FGSG_02887	PF00685.19_Sulfotransferase domain			35.8757	87.95	15.31	0.0111111					Single Protein		AC:FGSG_02887	3	7	7	6	11	100	0	Confident
1293	AC:FGSG_13605	PF01412.10_Putative GTPase activating protein for Arf			39.48	100	6.59	0.00160256					Single Protein		AC:FGSG_13605	2	5	5	2	5	94.2029	0	Confident
1294	AC:FGSG_00385	PF00505.11_HMG (high mobility group) box			11.4808	100	49.5	0.0661716					Single Protein		AC:FGSG_00385	5	5	5	14	14	100	0	Confident
1295	AC:FGSG_10301	PF01008.9_Initiation factor 2 subunit family			48.8583	69.69	17.26	0.00225246					Single Protein		AC:FGSG_10301	5	7	7	4	10	100	0	Confident
1296	AC:FGSG_06281	PF00185.16_Aspartate/ornithine carbamoyltransferase, Asp/Orn binding domain			36.6188	89.5	29.45	0.0107673					Single Protein		AC:FGSG_06281	6	11	11	11	17	100	0	Confident
1297	AC:FGSG_04194	PF00171.14_Aldehyde dehydrogenase family			54.3828	93.8	36.8	0.00812937					Single Protein		AC:FGSG_04194	13	14	14	20	22	100	0	Confident
1298	AC:FGSG_00365	PF01000.18_RNA polymerase Rpb3/RpoA insert domain			42.5126	83.73	7.61	0.0023511					Single Protein		AC:FGSG_00365	3	6	6	3	6	100	0	Confident
1299	AC:FGSG_05072	PF08622.2_Svf1-like			41.4014	81.17	33.16	0.0132392					Single Protein		AC:FGSG_05072	8	8	8	10	11	100	0	Confident
1300	AC:FGSG_00740	PF00547.10_Urease, gamma subunit			89.8869	61.72	8.73	0.00410207					Single Protein		AC:FGSG_00740	5	7	7	5	7	100	0	Confident
1301	AC:FGSG_05205	PF00481.13_Protein phosphatase 2C			64.8151	86.87	9.09	0.00484496					Single Protein		AC:FGSG_05205	3	4	4	5	7	100	0	Confident
1302	AC:FGSG_00243	no_pfam			39.8861	89.07	32	0.0104363	oxidation of m(M134)	oxidation of m(1)			Single Protein		AC:FGSG_00243	8	9	9	11	12	100	0	Confident
1304	AC:FGSG_01432	PF03105.11_SPX domain			88.3343	93.75	25.13	0.00734513					Single Protein		AC:FGSG_01432	11	17	17	23	41	100	0	Confident
1305	AC:FGSG_00409	PF00383.14_Cytidine and deoxycytidylate deaminase zinc-binding region			19.4037	78.02	30.77	0.0181925					Single Protein		AC:FGSG_00409	4	6	6	5	9	100	0	Confident
1307	AC:FGSG_06885	PF00168.22_C2 domain			159.943	81.4	14.87	0.00387368					Single Protein		AC:FGSG_06885	12	21	20	18	32	100	0	Confident
1308	AC:FGSG_05874	no_pfam			26.1177	100	24.58	0.0120056					Single Protein		AC:FGSG_05874	3	3	3	4	5	100	0	Confident
1310	AC:FGSG_01184	TIGR00358_VacB and RNase II family 3'-5' exoribonucleases			111.184	92.37	3.46	0.00146843					Single Protein		AC:FGSG_01184	2	5	5	2	7	100	0	Confident
1311	AC:FGSG_10755	no_pfam			14.2202	100	26.67	0.00925926					Single Protein		AC:FGSG_10755	2	4	4	2	5	100	0	Confident
1312	AC:FGSG_10122	PF01336.17_OB-fold nucleic acid binding domain			60.8942	93.21	23.49	0.00503453					Single Protein		AC:FGSG_10122	7	9	9	11	14	100	0	Confident
1313	AC:FGSG_07471	PF01725.8_Ham1 family			20.2944	100	38.04	0.0167572					Single Protein		AC:FGSG_07471	4	4	4	5	5	100	0	Confident
1314	AC:FGSG_00663	no_pfam			26.2074	100	18.97	0.0161279					Single Protein		AC:FGSG_00663	5	7	6	8	12	100	0	Confident
1315	AC:FGSG_10010	PF00861.14_Ribosomal L18p/L5e family			34.7367	100	68.11	0.0240177					Single Protein		AC:FGSG_10010	22	27	27	79	101	100	0	Confident
1316	AC:FGSG_09373	PF00890.16_FAD binding domain			53.995	76.95	4.69	0.00380711					Single Protein		AC:FGSG_09373	2	2	2	2	3	100	0	Confident
1317	AC:FGSG_09482	PF00903.17_Glyoxalase/Bleomycin resistance protein/Dioxygenase superfamily			41.4353	100	20	0.00740741					Single Protein		AC:FGSG_09482	4	6	6	6	12	100	0	Confident
1318	AC:FGSG_07049	PF00076.14_RNA recognition motif. (a.k.a. RRM, RBD, or RNP domain)			63.1127	87.23	10.46	0.00119693					Single Protein		AC:FGSG_07049	3	10	10	4	14	100	0	Confident
1319	AC:FGSG_10822	PF01920.12_Prefoldin subunit			16.057	100	27.54	0.00543478					Single Protein		AC:FGSG_10822	2	5	5	2	5	100	0	Confident
1320	AC:FGSG_01236	PF00227.18_Proteasome A-type and B-type			21.2088	77.49	44.5	0.0223134					Single Protein		AC:FGSG_01236	6	7	7	11	12	100	0	Confident
1321	AC:FGSG_03238	PF00107.18_Zinc-binding dehydrogenase			38.3837	75.85	17.9	0.00605493					Single Protein		AC:FGSG_03238	4	6	6	4	6	100	0	Confident
1323	AC:FGSG_06317	PF01602.12_Adaptin N terminal region			81.8251	64.93	8.84	0.00350932					Single Protein		AC:FGSG_06317	5	13	13	7	14	100	0	Confident
1324	AC:FGSG_12291	no_pfam			65.1346	100	4.89	0.00290867					Single Protein		AC:FGSG_12291	2	3	3	3	4	100	0	Confident
1327	AC:FGSG_07169	PF08506.2_Cse1			107.906	87.89	29.75	0.00630258					Single Protein		AC:FGSG_07169	16	20	20	37	47	100	0	Confident
1328	AC:FGSG_12033	PF00638.10_RanBP1 domain			48.7307	62.23	11.16	0.00545977					Single Protein		AC:FGSG_12033	3	5	5	3	5	100	0	Confident
1329	AC:FGSG_04527	PF00450.14_Serine carboxypeptidase			51.7471	60.89	23.68	0.0113798					Single Protein		AC:FGSG_04527	7	8	8	10	13	100	0	Confident
1330	AC:FGSG_08997	PF00514.15_Armadillo/beta-catenin-like repeat			60.7913	78.53	19.14	0.00570109					Single Protein		AC:FGSG_08997	6	10	10	7	13	100	0	Confident
1331	AC:FGSG_04841	no_pfam			28.7608	32.6	23.44	0.0543071					Single Protein		AC:FGSG_04841	3	3	3	6	7	100	0	Confident
1332	AC:FGSG_06724	PF01246.12_Ribosomal protein L24e			25.9068	79.45	9.59	0.00335249					Single Protein		AC:FGSG_06724	2	10	10	2	13	100	0	Confident
1333	AC:FGSG_07266	TIGR01821_5-aminolevulinic acid synthase			66.6967	87.4	12.6	0.00582255					Single Protein		AC:FGSG_07266	5	7	7	7	10	100	0	Confident
1334	AC:FGSG_06059	PF01263.12_Aldose 1-epimerase			36.6224	67.35	7.94	0.00873362					Single Protein		AC:FGSG_06059	2	3	3	3	5	100	0	Confident
1336	AC:FGSG_00824	PF02883.12_Adaptin C-terminal domain			112.866	88.96	3.48	0.000559284					Single Protein		AC:FGSG_00824	2	11	11	2	12	100	0	Confident
1337	AC:FGSG_05433	PF00189.12_Ribosomal protein S3, C-terminal domain			28.5519	100	69.23	0.0962707					Single Protein		AC:FGSG_05433	19	23	23	94	110	100	0	Confident
1338	AC:FGSG_13254	PF02985.14_HEAT repeat			114.414	74.17	27.67	0.00480765					Single Protein		AC:FGSG_13254	18	24	24	34	45	100	0	Confident
1340	AC:FGSG_05183	TIGR01421_glutathione-disulfide reductase			54.7972	85.57	33	0.00856295					Single Protein		AC:FGSG_05183	10	12	12	19	24	100	0	Confident
1341	AC:FGSG_10964	PF00004.21_ATPase family associated with various cellular activities (AAA)			47.8533	100	7.16	0.0034642					Single Protein		AC:FGSG_10964	2	5	5	3	7	100	0	Confident
1342	AC:FGSG_06845	PF05064.5_Nsp1-like C-terminal region			68.4361	34.7	12.83	0.0210705					Single Protein		AC:FGSG_06845	5	5	5	13	16	100	0	Confident
1343	AC:FGSG_00510	PF02970.8_Tubulin binding cofactor A			12.9908	100	36.97	0.0260504					Single Protein		AC:FGSG_00510	2	5	5	6	11	100	0	Confident
1344	AC:FGSG_10424	PF08544.5_GHMP kinases C terminal			40.6503	88.22	42.93	0.0106164					Single Protein		AC:FGSG_10424	10	14	14	20	25	100	0	Confident
1345	AC:FGSG_00369	PF07970.4_Protein of unknown function (DUF1692)			48.484	85.19	7.74	0.00307487					Single Protein		AC:FGSG_00369	3	5	5	4	8	100	0	Confident
1346	AC:FGSG_02494	PF02953.7_Tim10/DDP family zinc finger			10.7773	100	54.84	0.0433692					Single Protein		AC:FGSG_02494	5	6	6	11	13	100	0	Confident
1347	AC:FGSG_08328	PF06420.4_Mitochondrial genome maintenance MGM101			33.9414	79.8	16.29	0.0113605					Single Protein		AC:FGSG_08328	3	5	5	5	8	100	0	Confident
1349	AC:FGSG_07970	PF00198.15_2-oxoacid dehydrogenases acyltransferase (catalytic domain)			46.2068	90.02	30.17	0.0112242					Single Protein		AC:FGSG_07970	10	12	12	15	21	100	0	Confident
1350	AC:FGSG_08310	no_pfam			44.7074	92.19	13.1	0.00865209					Single Protein		AC:FGSG_08310	3	4	4	5	7	100	0	Confident
1351	AC:FGSG_09780	PF08389.4_Exportin 1-like protein			109.471	92.58	13.08	0.00285635					Single Protein		AC:FGSG_09780	8	11	11	11	15	100	0	Confident
1352	AC:FGSG_04202	PF00587.17_tRNA synthetase class II core domain (G, H, P, S and T)			53.429	100	59.02	0.013389					Single Protein		AC:FGSG_04202	19	23	23	41	52	100	0	Confident
1354	AC:FGSG_03947	PF00561.12_alpha/beta hydrolase fold			35.2652	80.12	26.09	0.00798265					Single Protein		AC:FGSG_03947	5	7	7	7	10	100	0	Confident
1357	AC:FGSG_00861	PF00478.17_IMP dehydrogenase / GMP reductase domain			56.9902	86.09	52.63	0.0286607					Single Protein		AC:FGSG_00861	16	21	21	48	57	100	0	Confident
1358	AC:FGSG_04044	PF00535.18_Glycosyl transferase family 2			26.6539	87.08	47.92	0.0187932					Single Protein		AC:FGSG_04044	8	10	10	15	17	100	0	Confident
1359	AC:FGSG_12901	PF07719.9_Tetratricopeptide repeat			67.592	70.48	5.31	0.00352941					Single Protein		AC:FGSG_12901	2	4	4	2	5	100	0	Confident
1360	AC:FGSG_10286	PF00098.15_Zinc knuckle			19.2551	100	47.22	0.0338272					Single Protein		AC:FGSG_10286	6	9	9	16	62	100	0	Confident
1362	AC:FGSG_09933	PF01459.14_Eukaryotic porin			29.7973	86.93	65.72	0.0580093					Single Protein		AC:FGSG_09933	16	16	16	69	86	100	0	Confident
1363	AC:FGSG_03295	no_pfam			21.2172	57.51	35.75	0.024024					Single Protein		AC:FGSG_03295	4	4	4	6	6	100	0	Confident
1364	AC:FGSG_01836	PF03033.12_Glycosyltransferase family 28 N-terminal domain			87.0879	68.25	8.75	0.004884					Single Protein		AC:FGSG_01836	4	7	6	6	9	100	0	Confident
1365	AC:FGSG_06372	PF04410.6_Gar1 protein RNA binding region			21.699	100	32.26	0.00960061					Single Protein		AC:FGSG_06372	4	4	4	4	6	100	0	Confident
1366	AC:FGSG_03662	no_pfam			21.1134	100	60.62	0.0476869			oxidation of m (M129-{M129})	oxidation of m (1)	Single Protein		AC:FGSG_03662	9	9	9	31	37	100	0	Confident
1369	AC:FGSG_05223	PF03641.6_Possible lysine decarboxylase			25.5936	82.5	40.42	0.0192761					Single Protein		AC:FGSG_05223	5	5	5	9	12	100	0	Confident
1371	AC:FGSG_06925	PF02985.14_HEAT repeat			173.457	85.99	3.02	0.000492028					Single Protein		AC:FGSG_06925	4	11	10	5	15	100	0	Confident
1372	AC:FGSG_00177	PF00106.17_short chain dehydrogenase			30.0995	69.61	39.58	0.0332249					Single Protein		AC:FGSG_00177	9	11	11	18	25	100	0	Confident
1373	AC:FGSG_05159	PF07732.7_Multicopper oxidase			68.6682	73.31	5.63	0.00219298					Single Protein		AC:FGSG_05159	2	4	4	3	5	100	0	Confident
1376	AC:FGSG_08313	PF01103.15_Surface antigen			55.7198	87.24	35.05	0.00477411					Single Protein		AC:FGSG_08313	10	11	11	10	15	100	0	Confident
1377	AC:FGSG_09729	no_pfam			72.3072	56.32	12.63	0.00572072					Single Protein		AC:FGSG_09729	5	6	6	5	8	100	0	Confident
1378	AC:FGSG_06642	TIGR00530_1-acylglycerol-3-phosphate O-acyltransferases			32.7572	72.94	18.81	0.0128205					Single Protein		AC:FGSG_06642	3	3	3	4	5	100	0	Confident
1379	AC:FGSG_10939	PF00704.20_Glycosyl hydrolases family 18			44.8455	70.93	16.29	0.01649					Single Protein		AC:FGSG_10939	4	5	5	8	9	100	0	Confident
1380	AC:FGSG_05177	no_pfam			20.3785	80.77	36.81	0.0345805					Single Protein		AC:FGSG_05177	5	6	6	12	14	100	0	Confident
1381	AC:FGSG_09591	PF00036.24_EF hand			22.0138	100	21.58	0.00938596					Single Protein		AC:FGSG_09591	4	5	5	4	5	100	0	Confident
1382	AC:FGSG_02480	PF06026.6_Ribose 5-phosphate isomerase A (phosphoriboisomerase A)			41.934	89.69	26.8	0.0102798					Single Protein		AC:FGSG_02480	6	8	8	12	14	100	0	Confident
1383	AC:FGSG_05377	PF07647.9_SAM domain (Sterile alpha motif)			65.9194	67.91	11.02	0.014996					Single Protein		AC:FGSG_05377	4	6	6	9	10	100	0	Confident
1384	AC:FGSG_04285	TIGR00309_V-type ATPase, D subunit			28.9671	100	10.38	0.00480769					Single Protein		AC:FGSG_04285	2	4	4	2	5	100	0	Confident
1385	AC:FGSG_06184	PF00173.20_Cytochrome b5-like Heme/Steroid binding domain			53.3171	83.16	14.11	0.00451477					Single Protein		AC:FGSG_06184	5	12	11	9	18	100	0	Confident
1387	AC:FGSG_07398	PF00795.14_Carbon-nitrogen hydrolase			77.9065	73.42	10.92	0.00675613					Single Protein		AC:FGSG_07398	5	8	8	8	11	100	0	Confident
1388	AC:FGSG_06767	PF00627.23_UBA/TS-N domain			40.3279	64.04	30.97	0.0307182					Single Protein		AC:FGSG_06767	7	7	7	18	20	100	0	Confident
1390	AC:FGSG_04481	PF01238.13_Phosphomannose isomerase type I			48.6422	78.57	17.41	0.0158144					Single Protein		AC:FGSG_04481	4	6	6	9	11	100	0	Confident
1391	AC:FGSG_01175	PF04427.10_Brix domain			36.4712	100	11.6	0.00339603					Single Protein		AC:FGSG_01175	2	5	5	3	5	100	0	Confident
1392	AC:FGSG_05143	PF01150.9_GDA1/CD39 (nucleoside phosphatase) family			60.1213	92.14	4.57	0.00462963					Single Protein		AC:FGSG_05143	2	5	5	4	7	100	0	Confident
1393	AC:FGSG_02600	PF03079.6_ARD/ARD' family			20.8023	80.11	27.84	0.00835866					Single Protein		AC:FGSG_02600	4	9	9	9	15	100	0	Confident
1394	AC:FGSG_08865	TIGR00457_asparaginyl-tRNA synthetase			63.5573	94.14	47.96	0.0139027					Single Protein		AC:FGSG_08865	18	25	25	43	57	100	0	Confident
1395	AC:FGSG_10373	PF00635.18_MSP (Major sperm protein) domain			31.5179	87.11	29.97	0.0179333					Single Protein		AC:FGSG_10373	6	7	7	10	13	100	0	Confident
1396	AC:FGSG_09807	PF00249.23_Myb-like DNA-binding domain			86.7064	100	10.67	0.0017484					Single Protein		AC:FGSG_09807	4	13	13	5	17	100	0	Confident
1397	AC:FGSG_10817	no_pfam			17.6677	100	17.61	0.0104822					Single Protein		AC:FGSG_10817	2	4	4	4	7	100	0	Confident
1398	AC:FGSG_11878	PF00076.14_RNA recognition motif. (a.k.a. RRM, RBD, or RNP domain)			28.5789	100	54.64	0.0222251					Single Protein		AC:FGSG_11878	10	10	10	20	21	100	0	Confident
1399	AC:FGSG_13617	PF01266.16_FAD dependent oxidoreductase			39.5501	90.58	15.79	0.00451434					Single Protein		AC:FGSG_13617	3	8	8	4	10	100	0	Confident
1400	AC:FGSG_08351	PF01597.11_Glycine cleavage H-protein			18.4332	75.72	23.7	0.019084					Single Protein		AC:FGSG_08351	2	2	2	4	4	100	0	Confident
1401	AC:FGSG_07074	PF03650.5_Uncharacterised protein family (UPF0041)			15.0417	76.81	36.23	0.0172956					Single Protein		AC:FGSG_07074	4	6	6	7	9	100	0	Confident
1402	AC:FGSG_09773	no_pfam			36.5123	90.21	29.97	0.0116228					Single Protein		AC:FGSG_09773	5	7	7	8	10	100	0	Confident
1405	AC:FGSG_01301	no_pfam			79.1917	100	7	0.00108932					Single Protein		AC:FGSG_01301	3	22	22	4	23	99.8197	0	Confident
1406	AC:FGSG_01409	PF02755.7_RPEL repeat			13.5909	100	28.33	0.0145833					Single Protein		AC:FGSG_01409	3	4	4	3	4	100	0	Confident
1407	AC:FGSG_12261	PF01981.8_Peptidyl-tRNA hydrolase PTH2			68.3784	69.8	7.26	0.00236407					Single Protein		AC:FGSG_12261	3	8	8	3	8	100	0	Confident
1410	AC:FGSG_09572	TIGR00677_methylenetetrahydrofolate reductase			69.2467	88.31	25.32	0.00813439					Single Protein		AC:FGSG_09572	9	12	12	17	22	100	0	Confident
1411	AC:FGSG_08495	PF02265.8_S1/P1 Nuclease			33.8907	85.43	18.21	0.0109819					Single Protein		AC:FGSG_08495	3	3	3	6	8	100	0	Confident
1414	AC:FGSG_00762	no_pfam			27.3809	100	41.42	0.0124344					Single Protein		AC:FGSG_00762	7	10	10	12	16	100	0	Confident
1416	AC:FGSG_09205	PF00397.18_WW domain			43.877	26.78	13.03	0.0479351					Single Protein		AC:FGSG_09205	4	4	4	10	10	100	0	Confident
1417	AC:FGSG_06816	PF01434.10_Peptidase family M41			97.467	92.54	11.86	0.00586759					Single Protein		AC:FGSG_06816	7	11	11	13	20	100	0	Confident
1418	AC:FGSG_01372	PF00018.20_SH3 domain			122.16	59.31	4.75	0.00259259					Single Protein		AC:FGSG_01372	3	8	7	5	10	100	0	Confident
1419	AC:FGSG_04286	PF00076.14_RNA recognition motif. (a.k.a. RRM, RBD, or RNP domain)			26.962	87.19	25.62	0.014139					Single Protein		AC:FGSG_04286	4	6	6	11	13	100	0	Confident
1420	AC:FGSG_04124	PF00403.18_Heavy-metal-associated domain			26.5775	100	13.71	0.0100806					Single Protein		AC:FGSG_04124	2	2	2	3	3	100	0	Confident
1421	AC:FGSG_08857	PF00071.14_Ras family			22.1503	74.87	12.06	0.00782998					Single Protein		AC:FGSG_08857	2	4	4	4	6	100	0	Confident
1423	AC:FGSG_08126	PF07915.5_Glucosidase II beta subunit-like protein			62.8768	77.86	13.88	0.00933659					Single Protein		AC:FGSG_08126	5	9	9	8	12	100	0	Confident
1424	AC:FGSG_01499	PF03151.8_Triose-phosphate Transporter family			40.2898	59.24	12.77	0.014526					Single Protein		AC:FGSG_01499	3	4	4	7	8	100	0	Confident
1425	AC:FGSG_01106	no_pfam			98.5745	89.89	10.23	0.00283461					Single Protein		AC:FGSG_01106	6	15	15	6	22	100	0	Confident
1426	AC:FGSG_01476	PF01370.13_NAD dependent epimerase/dehydratase family			37.5089	100	14.04	0.00925926					Single Protein		AC:FGSG_01476	3	3	3	5	5	100	0	Confident
1427	AC:FGSG_09690	PF00254.20_FKBP-type peptidyl-prolyl cis-trans isomerase			15.9292	100	68.49	0.132784	oxidation of m(M105)	oxidation of m(1)			Single Protein		AC:FGSG_09690	10	10	10	63	70	100	0	Confident
1428	AC:FGSG_01606	PF01699.16_Sodium/calcium exchanger protein			124.121	59.46	3.3	0.00225225					Single Protein		AC:FGSG_01606	2	3	3	4	11	100	0	Confident
1429	AC:FGSG_06301	no_pfam			89.4927	95.68	6.35	0.00199203					Single Protein		AC:FGSG_06301	2	4	4	4	6	100	0	Confident
1430	AC:FGSG_06586	PF01416.12_tRNA pseudouridine synthase			68.1033	87.54	10.47	0.00173941					Single Protein		AC:FGSG_06586	4	8	8	3	14	100	0	Confident
1431	AC:FGSG_03460	TIGR00728_oligopeptide transporters, OPT superfamily			88.3738	37.72	7.93	0.0126554					Single Protein		AC:FGSG_03460	5	6	6	8	10	100	0	Confident
1432	AC:FGSG_07893	no_pfam			24.5121	78.38	9.91	0.0158046					Single Protein		AC:FGSG_07893	2	5	5	4	7	100	0	Confident
1433	AC:FGSG_07286	no_pfam			31.1632	100	13.77	0.00951087					Single Protein		AC:FGSG_07286	3	8	8	4	9	100	0	Confident
1434	AC:FGSG_05963	PF01406.11_tRNA synthetases class I (C) catalytic domain			82.1495	78.06	28.67	0.00554367					Single Protein		AC:FGSG_05963	13	22	22	22	38	100	0	Confident
1436	AC:FGSG_01203	PF01370.13_NAD dependent epimerase/dehydratase family			41.2652	78.82	31.1	0.0114931					Single Protein		AC:FGSG_01203	6	9	9	13	21	100	0	Confident
1437	AC:FGSG_06240	PF00248.13_Aldo/keto reductase family			33.9087	100	16.78	0.0109179					Single Protein		AC:FGSG_06240	3	7	7	8	11	100	0	Confident
1438	AC:FGSG_00637	PF02874.15_ATP synthase alpha/beta family, beta-barrel domain			56.605	92.76	45.99	0.0100807					Single Protein		AC:FGSG_00637	17	23	23	42	49	100	0	Confident
1440	AC:FGSG_02628	PF02894.9_Oxidoreductase family, C-terminal alpha/beta domain			38.8054	91.06	16.2	0.00562372					Single Protein		AC:FGSG_02628	3	6	6	6	10	100	0	Confident
1441	AC:FGSG_05736	no_pfam			203.218	90.86	3.23	0.000507745					Single Protein		AC:FGSG_05736	3	17	17	4	25	100	0	Confident
1443	AC:FGSG_01222	PF04968.4_CHORD			34.7572	75.95	33.23	0.0139848					Single Protein		AC:FGSG_01222	8	9	9	14	17	100	0	Confident
1444	AC:FGSG_09760	PF04981.5_NMD3 family			58.8126	68.28	11.61	0.0074194					Single Protein		AC:FGSG_09760	4	7	7	6	9	100	0	Confident
1445	AC:FGSG_01099	PF08477.5_Miro-like protein			24.4516	84.72	38.43	0.0575066					Single Protein		AC:FGSG_01099	11	14	14	32	37	100	0	Confident
1446	AC:FGSG_08545	PF00790.11_VHS domain			78.5062	63.74	4.74	0.00200584					Single Protein		AC:FGSG_08545	2	4	4	3	5	100	0	Confident
1448	AC:FGSG_10216	PF00248.13_Aldo/keto reductase family			39.9202	100	20.68	0.00463825					Single Protein		AC:FGSG_10216	6	10	10	7	11	100	0	Confident
1451	AC:FGSG_10276	TIGR01957_NADH-quinone oxidoreductase, B subunit			24.5834	100	44.59	0.013106					Single Protein		AC:FGSG_10276	6	8	8	13	16	100	0	Confident
1453	AC:FGSG_04521	no_pfam			27.3165	40.75	13.21	0.0231481					Single Protein		AC:FGSG_04521	2	2	2	3	3	100	0	Confident
1454	AC:FGSG_06282	TIGR00119_acetolactate synthase, small subunit			33.9837	100	48.4	0.0183851					Single Protein		AC:FGSG_06282	9	11	11	26	33	100	0	Confident
1456	AC:FGSG_11398	PF00106.17_short chain dehydrogenase			28.4319	100	46.72	0.0117378					Single Protein		AC:FGSG_11398	8	10	10	14	16	100	0	Confident
1458	AC:FGSG_02648	PF00400.24_WD domain, G-beta repeat			38.0429	90.29	8.29	0.00474684					Single Protein		AC:FGSG_02648	2	7	7	3	10	100	0	Confident
1459	AC:FGSG_06245	PF00241.12_Cofilin/tropomyosin-type actin-binding protein			16.9586	100	70.59	0.0742634					Single Protein		AC:FGSG_06245	9	10	10	47	54	100	0	Confident
1461	AC:FGSG_10032	PF07720.4_Tetratricopeptide repeat			54.174	84.83	28.14	0.00633491					Single Protein		AC:FGSG_10032	9	13	13	15	21	100	0	Confident
1462	AC:FGSG_07181	PF00253.13_Ribosomal protein S14p/S29e			6.68838	100	33.93	0.0333333					Single Protein		AC:FGSG_07181	3	5	5	5	11	100	0	Confident
1464	AC:FGSG_01211	PF00855.9_PWWP domain			63.332	84.55	9.55	0.00219028					Single Protein		AC:FGSG_01211	2	5	5	4	13	100	0	Confident
1465	AC:FGSG_06705	PF00466.12_Ribosomal protein L10			27.3959	73.36	14.75	0.0167598					Single Protein		AC:FGSG_06705	2	3	3	4	6	100	0	Confident
1467	AC:FGSG_02273	PF00171.14_Aldehyde dehydrogenase family			54.0527	74.4	15.8	0.00949821					Single Protein		AC:FGSG_02273	5	6	6	11	13	100	0	Confident
1472	AC:FGSG_06832	PF00069.17_Protein kinase domain			45.3555	79.26	12.35	0.00275923					Single Protein		AC:FGSG_06832	3	10	10	4	11	100	0	Confident
1473	AC:FGSG_02606	PF00338.14_Ribosomal protein S10p/S20e			27.2573	100	13.98	0.00131154					Single Protein		AC:FGSG_02606	2	7	7	2	7	100	0	Confident
1474	AC:FGSG_02309	no_pfam			15.3014	55.63	17.22	0.0297619					Single Protein		AC:FGSG_02309	2	2	2	3	3	100	0	Confident
1475	AC:FGSG_04998	PF03770.8_Inositol polyphosphate kinase			41.7829	89.92	10.08	0.00344149					Single Protein		AC:FGSG_04998	2	4	4	3	6	100	0	Confident
1476	AC:FGSG_10388	PF07970.4_Protein of unknown function (DUF1692)			42.1651	90.43	7.71	0.00637255					Single Protein		AC:FGSG_10388	2	8	8	3	17	100	0	Confident
1477	AC:FGSG_04189	PF00702.18_haloacid dehalogenase-like hydrolase			34.3226	78.83	18.89	0.00964187					Single Protein		AC:FGSG_04189	3	4	4	6	9	100	0	Confident
1478	AC:FGSG_06864	PF10308.1_Hypothetical protein (DUF2412)			27.1042	85.6	17.2	0.00950156					Single Protein		AC:FGSG_06864	3	6	6	6	8	100	0	Confident
1479	AC:FGSG_13072	PF00753.19_Metallo-beta-lactamase superfamily			24.7501	100	30.09	0.0196165					Single Protein		AC:FGSG_13072	4	10	10	9	17	100	0	Confident
1481	AC:FGSG_07377	no_pfam			35.7713	62.58	22.58	0.0122484					Single Protein		AC:FGSG_07377	5	10	10	9	14	100	0	Confident
1482	AC:FGSG_04126	PF01014.10_Uricase			33.7771	86.42	55.3	0.0421371					Single Protein		AC:FGSG_04126	14	16	16	46	56	100	0	Confident
1483	AC:FGSG_12214	no_pfam			9.9685	56.25	48.96	0.0895062					Single Protein		AC:FGSG_12214	3	3	3	8	8	100	0	Confident
1484	AC:FGSG_10905	TIGR01409_Tat (twin-arginine translocation) pathway signal sequence			31.6637	66.33	43.2	0.0606741					Single Protein		AC:FGSG_10905	11	13	13	41	48	100	0	Confident
1485	AC:FGSG_08487	PF04096.6_Nucleoporin autopeptidase			197.979	52.28	4.14	0.0035956					Single Protein		AC:FGSG_08487	5	8	8	6	12	100	0	Confident
1487	AC:FGSG_03577	no_pfam			67.8623	88.82	4.44	0.00694444					Single Protein		AC:FGSG_03577	2	5	5	5	7	100	0	Confident
1488	AC:FGSG_12846	PF01423.14_LSM domain			12.6638	100	46.09	0.025942					Single Protein		AC:FGSG_12846	4	5	5	7	7	100	0	Confident
1489	AC:FGSG_06156	no_pfam			67.6781	88.57	15.3	0.00194307					Single Protein		AC:FGSG_06156	5	11	11	6	13	100	0	Confident
1490	AC:FGSG_00370	PF00076.14_RNA recognition motif. (a.k.a. RRM, RBD, or RNP domain)			31.4137	57.14	23.13	0.0189484					Single Protein		AC:FGSG_00370	4	5	5	7	9	100	0	Confident
1491	AC:FGSG_09599	PF08240.4_Alcohol dehydrogenase GroES-like domain			44.7796	76.64	19.86	0.00772358					Single Protein		AC:FGSG_09599	4	5	5	5	6	100	0	Confident
1492	AC:FGSG_04260	PF00106.17_short chain dehydrogenase			29.0454	81.25	40.07	0.0175305					Single Protein		AC:FGSG_04260	7	11	11	13	19	100	0	Confident
1493	AC:FGSG_06636	PF03820.9_Tricarboxylate carrier			38.03	77.05	15.58	0.00563725					Single Protein		AC:FGSG_06636	3	5	5	3	6	100	0	Confident
1495	AC:FGSG_02271	PF01179.12_Copper amine oxidase, enzyme domain			61.404	73.49	8.41	0.00334044					Single Protein		AC:FGSG_02271	3	7	7	3	7	100	0	Confident
1496	AC:FGSG_08596	PF00171.14_Aldehyde dehydrogenase family			65.3919	74.39	9.3	0.00343567					Single Protein		AC:FGSG_08596	3	6	6	4	8	100	0	Confident
1497	AC:FGSG_08275	PF00156.19_Phosphoribosyl transferase domain			22.8068	100	71.08	0.0264116					Single Protein		AC:FGSG_08275	11	13	13	29	36	100	0	Confident
1498	AC:FGSG_10345	PF00995.15_Sec1 family			77.1462	88.51	13.9	0.00299145					Single Protein		AC:FGSG_10345	5	9	9	6	11	100	0	Confident
1499	AC:FGSG_03035	no_pfam			15.4566	77.18	38.26	0.0326087					Single Protein		AC:FGSG_03035	3	4	4	5	6	100	0	Confident
1502	AC:FGSG_00175	TIGR01793_citrate (Si)-synthase, eukaryotic			43.5931	77.86	34.35	0.0174453					Single Protein		AC:FGSG_00175	9	14	13	20	29	100	0	Confident
1503	AC:FGSG_01925	PF04433.9_SWIRM domain			73.4549	79.14	19.37	0.00568871					Single Protein		AC:FGSG_01925	9	18	18	12	25	100	0	Confident
1505	AC:FGSG_07257	PF00542.11_Ribosomal protein L7/L12 C-terminal domain			19.2801	80.56	23.89	0.020936					Single Protein		AC:FGSG_07257	3	8	8	20	26	100	0	Confident
1506	AC:FGSG_13892	no_pfam			33.7304	100	8.14	0.00271444					Single Protein		AC:FGSG_13892	2	4	4	3	5	100	0	Confident
1507	AC:FGSG_02733	no_pfam			98.8533	76.11	3.54	0.00109012					Single Protein		AC:FGSG_02733	2	4	4	2	4	100	0	Confident
1508	AC:FGSG_06177	PF03839.8_Translocation protein Sec62			44.0278	62.4	13.04	0.00598165					Single Protein		AC:FGSG_06177	5	7	7	6	8	100	0	Confident
1510	AC:FGSG_06973	PF00035.17_Double-stranded RNA binding motif			32.7506	89.49	16.27	0.0094697					Single Protein		AC:FGSG_06973	2	3	3	4	5	100	0	Confident
1511	AC:FGSG_08383	no_pfam			30.7628	88.89	14.34	0.0094086					Single Protein		AC:FGSG_08383	2	3	3	3	4	100	0	Confident
1513	AC:FGSG_08888	PF02046.7_Cytochrome c oxidase subunit VIa			14.8433	70.63	27.78	0.0365169					Single Protein		AC:FGSG_08888	3	5	5	5	9	100	0	Confident
1514	AC:FGSG_00898	PF05529.4_B-cell receptor-associated protein 31-like			24.643	85.45	22.07	0.0212454					Single Protein		AC:FGSG_00898	5	7	7	9	12	100	0	Confident
1516	AC:FGSG_06890	no_pfam			70.2465	72.33	5.41	0.0042735					Single Protein		AC:FGSG_06890	2	5	5	3	6	100	0	Confident
1517	AC:FGSG_10255	PF10584.1_Proteasome subunit A N-terminal signature			27.762	100	30.83	0.0207431					Single Protein		AC:FGSG_10255	7	9	9	18	23	100	0	Confident
1518	AC:FGSG_13299	PF01553.13_Acyltransferase			85.4034	91.42	5.85	0.000414889					Single Protein		AC:FGSG_13299	2	9	9	2	9	100	0	Confident
1519	AC:FGSG_13398	PF02803.10_Thiolase, C-terminal domain			44.0623	91.85	7.67	0.00137801					Single Protein		AC:FGSG_13398	2	8	7	3	8	100	0	Confident
1520	AC:FGSG_05585	PF00400.24_WD domain, G-beta repeat			54.3369	85.91	5.16	0.00577367					Single Protein		AC:FGSG_05585	2	2	2	3	3	100	0	Confident
1521	AC:FGSG_04983	no_pfam			31.2934	82.62	21.63	0.0279685					Single Protein		AC:FGSG_04983	5	7	6	13	17	100	0	Confident
1522	AC:FGSG_07475	TIGR01091_uracil phosphoribosyltransferase			28.6579	85.94	55.86	0.0259216					Single Protein		AC:FGSG_07475	14	14	14	30	34	100	0	Confident
1523	AC:FGSG_07248	PF02953.7_Tim10/DDP family zinc finger			9.11041	100	52.44	0.0254065					Single Protein		AC:FGSG_07248	3	5	5	5	8	100	0	Confident
1524	AC:FGSG_00776	PF01417.12_ENTH domain			55.786	47.78	9.81	0.026938					Single Protein		AC:FGSG_00776	4	5	5	11	14	100	0	Confident
1525	AC:FGSG_09321	PF00108.15_Thiolase, N-terminal domain			41.1635	82.32	57.58	0.0239786					Single Protein		AC:FGSG_09321	14	14	14	41	48	100	0	Confident
1526	AC:FGSG_11843	PF00171.14_Aldehyde dehydrogenase family			54.0454	93.82	11.55	0.00307856					Single Protein		AC:FGSG_11843	3	5	5	3	5	100	0	Confident
1527	AC:FGSG_08721	PF00080.12_Copper/zinc superoxide dismutase (SODC)			15.8678	100	84.42	0.126515					Single Protein		AC:FGSG_08721	7	7	7	42	50	100	0	Confident
1528	AC:FGSG_08015	no_pfam			13.7531	59.23	32.31	0.0692641					Single Protein		AC:FGSG_08015	3	4	4	9	11	100	0	Confident
1530	AC:FGSG_01886	PF04818.5_Protein of unknown function, DUF618			42.0684	69.29	10.41	0.00610501					Single Protein		AC:FGSG_01886	3	6	6	4	7	100	0	Confident
1531	AC:FGSG_01136	no_pfam			23.5897	100	11.11	0.00402576					Single Protein		AC:FGSG_01136	2	3	3	2	3	100	0	Confident
1532	AC:FGSG_06527	PF04389.9_Peptidase family M28			55.0532	91.76	22.16	0.00593712					Single Protein		AC:FGSG_06527	6	7	7	10	14	100	0	Confident
1533	AC:FGSG_00292	PF03715.5_Noc2p family			86.7577	80.62	7.67	0.00215054					Single Protein		AC:FGSG_00292	3	4	4	4	5	100	0	Confident
1534	AC:FGSG_05197	PF02696.6_Uncharacterized ACR, YdiU/UPF0061 family			75.7729	92.22	4.49	0.00135281					Single Protein		AC:FGSG_05197	2	3	3	2	3	94.2029	0	Confident
1535	AC:FGSG_13313	PF00170.13_bZIP transcription factor			33.9697	68.73	12.05	0.007109					Single Protein		AC:FGSG_13313	2	2	2	2	2	100	0	Confident
1536	AC:FGSG_09204	PF00656.14_Caspase domain			43.733	66.17	19.15	0.00455603					Single Protein		AC:FGSG_09204	4	7	7	7	11	100	0	Confident
1537	AC:FGSG_10257	PF05721.5_Phytanoyl-CoA dioxygenase (PhyH)			33.9439	83.93	12.46	0.00195312					Single Protein		AC:FGSG_10257	2	9	9	4	11	100	0	Confident
1538	AC:FGSG_05283	PF04383.5_KilA-N domain			45.7408	100	31.82	0.0121632					Single Protein		AC:FGSG_05283	8	14	14	16	25	100	0	Confident
1539	AC:FGSG_01475	TIGR01241_ATP-dependent metallopeptidase HflB			79.8651	95.12	5.43	0.00104612					Single Protein		AC:FGSG_01475	2	5	5	3	8	100	0	Confident
1541	AC:FGSG_00746	PF00240.15_Ubiquitin family			46.3969	42.25	11.01	0.00576241					Single Protein		AC:FGSG_00746	3	5	5	3	5	100	0	Confident
1542	AC:FGSG_12266	no_pfam			48.4974	88.94	14.29	0.0034789					Single Protein		AC:FGSG_12266	3	7	7	3	9	100	0	Confident
1546	AC:FGSG_07851	no_pfam			13.613	100	26.89	0.00448179					Single Protein		AC:FGSG_07851	2	7	7	3	10	100	0	Confident
1547	AC:FGSG_04149	PF01199.10_Ribosomal protein L34e			13.2792	100	23.28	0.045977					Single Protein		AC:FGSG_04149	3	4	4	7	12	100	0	Confident
1548	AC:FGSG_07331	TIGR00989_mitochondrial import receptor subunit			38.5104	91.29	41.01	0.0191016					Single Protein		AC:FGSG_07331	7	12	12	16	22	100	0	Confident
1549	AC:FGSG_03917	TIGR00112_pyrroline-5-carboxylate reductase			29.1621	85.41	34.88	0.0203274					Single Protein		AC:FGSG_03917	7	8	8	12	14	100	0	Confident
1550	AC:FGSG_01197	PF09282.2_Mago binding			21.119	100	25.65	0.0128272					Single Protein		AC:FGSG_01197	3	5	5	4	6	100	0	Confident
1552	AC:FGSG_01015	PF00004.21_ATPase family associated with various cellular activities (AAA)			87.4894	95.31	11.03	0.00639564					Single Protein		AC:FGSG_01015	5	10	10	9	15	100	0	Confident
1553	AC:FGSG_09500	TIGR00357_methionine-R-sulfoxide reductase			22.5701	100	22.66	0.0123153					Single Protein		AC:FGSG_09500	2	2	2	4	6	100	0	Confident
1554	AC:FGSG_00833	PF05879.4_Root hair defective 3 GTP-binding protein (RHD3)			95.894	86.38	8.15	0.00118459					Single Protein		AC:FGSG_00833	5	11	11	5	11	100	0	Confident
1555	AC:FGSG_08122	no_pfam			20.7824	100	69.63	0.0432217	oxidation of m(M99)	oxidation of m(1)			Single Protein		AC:FGSG_08122	10	11	11	27	30	100	0	Confident
1556	AC:FGSG_05952	PF04969.8_CS domain			52.3552	100	6.62	0.00124644					Single Protein		AC:FGSG_05952	2	6	6	2	6	100	0	Confident
1557	AC:FGSG_08689	PF01243.12_Pyridoxamine 5'-phosphate oxidase			25.1234	81.66	24.45	0.0187166					Single Protein		AC:FGSG_08689	3	5	5	8	12	100	0	Confident
1558	AC:FGSG_09252	no_pfam			25.2489	68.56	11.79	0.0127389					Single Protein		AC:FGSG_09252	2	2	2	3	3	100	0	Confident
1560	AC:FGSG_05733	TIGR00175_isocitrate dehydrogenase, NAD-dependent			41.1143	84.13	44.97	0.0197362					Single Protein		AC:FGSG_05733	14	16	16	30	36	100	0	Confident
1561	AC:FGSG_05365	PF00227.18_Proteasome A-type and B-type			27.9801	100	27.49	0.0195883					Single Protein		AC:FGSG_05365	5	6	6	17	18	100	0	Confident
1563	AC:FGSG_01466	no_pfam			22.8948	66.33	16.84	0.0102564					Single Protein		AC:FGSG_01466	2	5	5	2	6	100	0	Confident
1564	AC:FGSG_05187	TIGR00184_adenylosuccinate synthetase			46.353	92.09	31.65	0.00680196					Single Protein		AC:FGSG_05187	10	14	14	21	27	100	0	Confident
1565	AC:FGSG_04349	PF00013.21_KH domain			59.9017	69.43	5.3	0.00381679					Single Protein		AC:FGSG_04349	2	3	3	2	3	100	0	Confident
1566	AC:FGSG_00314	no_pfam			40.1857	75.79	20.79	0.0115327					Single Protein		AC:FGSG_00314	5	8	8	13	17	100	0	Confident
1567	AC:FGSG_08425	PF05187.5_Electron transfer flavoprotein-ubiquinone oxidoreductase			70.2801	88.49	11.99	0.0038608					Single Protein		AC:FGSG_08425	6	10	9	7	13	100	0	Confident
1569	AC:FGSG_06931	PF03947.10_Ribosomal Proteins L2, C-terminal domain			27.5448	100	48.82	0.0621096	oxidation of m(M107, M165, M204)	oxidation of m(3)			Single Protein		AC:FGSG_06931	13	16	16	46	52	100	0	Confident
1572	AC:FGSG_04979	no_pfam			41.4752	100	27.03	0.00789361					Single Protein		AC:FGSG_04979	7	9	9	10	13	100	0	Confident
1573	AC:FGSG_00602	no_pfam			31.8059	85.57	36.39	0.0135833					Single Protein		AC:FGSG_00602	7	7	7	11	11	100	0	Confident
1576	AC:FGSG_00443	PF04752.4_ChaC-like protein			27.9479	100	12.05	0.0060241					Single Protein		AC:FGSG_00443	2	3	3	2	3	100	0	Confident
1580	AC:FGSG_10873	PF00071.14_Ras family			22.4111	85.15	46.04	0.0252096					Single Protein		AC:FGSG_10873	8	9	7	25	26	100	0	Confident
1582	AC:FGSG_04558	PF00484.11_Carbonic anhydrase			25.443	100	56.5	0.0570325					Single Protein		AC:FGSG_04558	8	9	9	40	46	100	0	Confident
1583	AC:FGSG_09539	PF04428.6_Choline kinase N terminus			64.6614	93.31	7.92	0.00165094					Single Protein		AC:FGSG_09539	2	10	10	4	12	100	0	Confident
1584	AC:FGSG_14016	PF00023.22_Ankyrin repeat			70.2956	73.89	3.98	0.00150862					Single Protein		AC:FGSG_14016	2	6	6	2	9	100	0	Confident
1586	AC:FGSG_06394	PF00957.13_Synaptobrevin			22.5044	100	36.55	0.0168359					Single Protein		AC:FGSG_06394	5	6	6	8	13	100	0	Confident
1587	AC:FGSG_10362	PF00501.20_AMP-binding enzyme			56.2215	85.21	20.43	0.00589901					Single Protein		AC:FGSG_10362	8	12	12	9	14	100	0	Confident
1588	AC:FGSG_01667	PF10032.1_Phosphate transporter (Pho88)			21.0919	83.77	27.23	0.0392708					Single Protein		AC:FGSG_01667	4	8	8	11	18	100	0	Confident
1589	AC:FGSG_06103	PF00149.20_Calcineurin-like phosphoesterase			59.0413	100	24.12	0.00492017					Single Protein		AC:FGSG_06103	7	10	10	11	16	100	0	Confident
1590	AC:FGSG_06844	no_pfam			54.4053	70.4	8	0.0142045					Single Protein		AC:FGSG_06844	3	4	4	8	9	100	0	Confident
1592	AC:FGSG_07458	TIGR00673_cyanate hydratase			17.9162	100	44.51	0.014685					Single Protein		AC:FGSG_07458	5	8	8	9	12	100	0	Confident
1593	AC:FGSG_04392	PF00076.14_RNA recognition motif. (a.k.a. RRM, RBD, or RNP domain)			40.5623	100	8.38	0.0027027					Single Protein		AC:FGSG_04392	2	5	5	3	6	100	0	Confident
1596	AC:FGSG_13110	PF02913.11_FAD linked oxidases, C-terminal domain			60.9449	87.21	20.9	0.00455693					Single Protein		AC:FGSG_13110	5	9	9	10	15	100	0	Confident
1597	AC:FGSG_03520	no_pfam			25.1016	100	43.84	0.0199391					Single Protein		AC:FGSG_03520	4	5	5	14	17	100	0	Confident
1599	AC:FGSG_04915	PF04758.6_Ribosomal protein S30			6.8569	100	19.35	0.120968					Single Protein		AC:FGSG_04915	4	4	4	13	14	100	0	Confident
1600	AC:FGSG_10756	PF05185.8_PRMT5 arginine-N-methyltransferase			86.3263	70.14	6.05	0.0029052					Single Protein		AC:FGSG_10756	3	6	6	4	9	100	0	Confident
1604	AC:FGSG_04306	no_pfam			34.3596	89.15	23.05	0.00904551					Single Protein		AC:FGSG_04306	4	12	12	5	17	100	0	Confident
1605	AC:FGSG_06847	PF00244.12_14-3-3 protein			30.1771	100	56.99	0.124781					Single Protein		AC:FGSG_06847	15	17	14	89	97	100	0	Confident
1609	AC:FGSG_07179	no_pfam			10.7353	100	54.46	0.0132013					Single Protein		AC:FGSG_07179	3	4	4	4	5	100	0	Confident
1610	AC:FGSG_09890	PF00576.13_HIUase/Transthyretin family			16.122	100	50.69	0.0829861					Single Protein		AC:FGSG_09890	4	6	6	19	23	100	0	Confident
1611	AC:FGSG_11136	no_pfam			44.6709	46.93	3.3	0.00753769					Single Protein		AC:FGSG_11136	2	2	2	2	2	94.2029	0	Confident
1612	AC:FGSG_07031	TIGR01198_6-phosphogluconolactonase			28.3586	85.38	27.69	0.0222973					Single Protein		AC:FGSG_07031	4	5	5	13	15	100	0	Confident
1613	AC:FGSG_01535	PF02366.10_Dolichyl-phosphate-mannose-protein mannosyltransferase			84.6743	100	13.23	0.0060312					Single Protein		AC:FGSG_01535	9	14	14	18	23	100	0	Confident
1614	AC:FGSG_00646	PF00153.19_Mitochondrial carrier protein			32.4401	100	49.83	0.0138074					Single Protein		AC:FGSG_00646	12	12	12	19	25	100	0	Confident
1615	AC:FGSG_07588	PF05433.7_Rickettsia 17 kDa surface antigen			34.582	47.37	8.88	0.00632123					Single Protein		AC:FGSG_07588	3	13	13	3	15	100	0	Confident
1616	AC:FGSG_07329	PF00069.17_Protein kinase domain			45.0373	83.5	30.96	0.0134541					Single Protein		AC:FGSG_07329	10	15	15	19	25	100	0	Confident
1619	AC:FGSG_11808	PF00071.14_Ras family			23.3277	82.46	37.44	0.0157567					Single Protein		AC:FGSG_11808	6	7	6	9	12	100	0	Confident
1620	AC:FGSG_08696	PF00319.10_SRF-type transcription factor (DNA-binding and dimerisation domain)			24.4479	65.32	22.97	0.0390805					Single Protein		AC:FGSG_08696	2	3	3	13	15	100	0	Confident
1622	AC:FGSG_06644	PF00226.23_DnaJ domain			77.8554	78.51	16.76	0.00636369					Single Protein		AC:FGSG_06644	8	10	10	11	13	100	0	Confident
1623	AC:FGSG_05488	PF00076.14_RNA recognition motif. (a.k.a. RRM, RBD, or RNP domain)			19.9877	76.3	39.31	0.0277417					Single Protein		AC:FGSG_05488	5	7	7	10	12	100	0	Confident
1624	AC:FGSG_06043	no_pfam			28.3059	70.27	28.57	0.0232077					Single Protein		AC:FGSG_06043	6	7	7	14	20	100	0	Confident
1625	AC:FGSG_05393	PF07714.9_Protein tyrosine kinase			36.9659	88.85	25.7	0.00911731					Single Protein		AC:FGSG_05393	5	6	6	10	12	100	0	Confident
1626	AC:FGSG_01129	PF05773.14_RWD domain			26.215	85.96	20.18	0.00685131					Single Protein		AC:FGSG_01129	3	8	8	4	11	100	0	Confident
1629	AC:FGSG_09267	PF08740.3_BCS1 N terminal			75.9107	80.29	8.82	0.00137363					Single Protein		AC:FGSG_09267	3	6	6	3	6	100	0	Confident
1631	AC:FGSG_09647	PF00155.13_Aminotransferase class I and II			43.3913	87.5	25	0.0095					Single Protein		AC:FGSG_09647	6	8	8	10	13	100	0	Confident
1632	AC:FGSG_05173	PF01026.13_TatD related DNase			47.2679	87.62	7.01	0.00355556					Single Protein		AC:FGSG_05173	2	3	3	2	3	100	0	Confident
1634	AC:FGSG_01134	no_pfam			39.5588	100	33.91	0.0131278					Single Protein		AC:FGSG_01134	9	12	12	26	51	100	0	Confident
1635	AC:FGSG_00320	PF01408.14_Oxidoreductase family, NAD-binding Rossmann fold			42.7965	79.28	9.46	0.013172					Single Protein		AC:FGSG_00320	3	4	4	7	9	100	0	Confident
1639	AC:FGSG_01573	TIGR00707_acetylornithine and succinylornithine aminotransferases			47.9369	100	18.39	0.00414798					Single Protein		AC:FGSG_01573	4	6	6	8	10	100	0	Confident
1640	AC:FGSG_00614	no_pfam			72.901	88.4	18.63	0.00184911					Single Protein		AC:FGSG_00614	6	9	9	7	11	100	0	Confident
1641	AC:FGSG_10303	PF08570.2_Protein of unknown function (DUF1761)			15.8504	50	15.33	0.0266667					Single Protein		AC:FGSG_10303	2	2	2	3	3	100	0	Confident
1642	AC:FGSG_09919	PF03126.10_Plus-3 domain			66.8314	93.62	6.38	0.00149343					Single Protein		AC:FGSG_09919	2	6	6	4	10	100	0	Confident
1643	AC:FGSG_05305	no_pfam			27.1174	86.01	28.81	0.0085327					Single Protein		AC:FGSG_05305	4	5	5	4	5	100	0	Confident
1644	AC:FGSG_06660	no_pfam			131.131	80.03	2.78	0.000614035					Single Protein		AC:FGSG_06660	2	6	6	2	7	100	0	Confident
1646	AC:FGSG_00286	PF01652.10_Eukaryotic initiation factor 4E			28.5494	100	19.22	0.00764706					Single Protein		AC:FGSG_00286	3	6	6	6	9	100	0	Confident
1647	AC:FGSG_10293	PF02271.8_Ubiquinol-cytochrome C reductase complex 14kD subunit			14.5165	100	69.92	0.113124					Single Protein		AC:FGSG_10293	7	8	8	31	34	100	0	Confident
1648	AC:FGSG_06697	PF04418.4_Domain of unknown function (DUF543)			9.94024	100	57.14	0.0375458					Single Protein		AC:FGSG_06697	3	6	6	7	12	100	0	Confident
1650	AC:FGSG_11959	PF05907.5_Eukaryotic protein of unknown function (DUF866)			17.075	78.91	21.09	0.0265805					Single Protein		AC:FGSG_11959	3	4	4	5	5	100	0	Confident
1652	AC:FGSG_04136	PF00380.11_Ribosomal protein S9/S16			15.9147	100	60.84	0.111534					Single Protein		AC:FGSG_04136	13	15	15	39	42	100	0	Confident
1653	AC:FGSG_07250	PF03388.5_Legume-like lectin family			36.1429	86.46	37.54	0.0157021					Single Protein		AC:FGSG_07250	8	9	9	15	18	100	0	Confident
1654	AC:FGSG_07467	PF00956.10_Nucleosome assembly protein (NAP)			45.525	78.33	46.06	0.022686					Single Protein		AC:FGSG_07467	14	18	18	43	58	100	0	Confident
1655	AC:FGSG_01376	no_pfam			66.9915	87.34	6.24	0.000793651					Single Protein		AC:FGSG_01376	2	17	17	3	19	100	0	Confident
1657	AC:FGSG_10417	TIGR01068_thioredoxin			12.2822	100	34.82	0.0230655					Single Protein		AC:FGSG_10417	3	4	4	5	5	100	0	Confident
1660	AC:FGSG_06300	PF00153.19_Mitochondrial carrier protein			32.4434	89	16.67	0.00805243					Single Protein		AC:FGSG_06300	4	6	6	5	7	100	0	Confident
1662	AC:FGSG_07255	TIGR00112_pyrroline-5-carboxylate reductase			35.017	69.55	6.57	0.00250358					Single Protein		AC:FGSG_07255	2	5	5	2	5	99.8194	0	Confident
1668	AC:FGSG_08426	PF00696.20_Amino acid kinase family			57.9412	84.82	28.27	0.00942955					Single Protein		AC:FGSG_08426	11	17	17	19	28	100	0	Confident
1669	AC:FGSG_01574	PF09451.2_Autophagy-related protein 27			38.4942	86.49	10.63	0.00276855					Single Protein		AC:FGSG_01574	2	5	5	2	6	100	0	Confident
1670	AC:FGSG_07268	TIGR01986_glutathione synthetase			57.238	100	6.37	0.00225225					Single Protein		AC:FGSG_07268	2	7	7	5	11	100	0	Confident
1672	AC:FGSG_06014	no_pfam			63.8669	85.39	6.61	0.00186694					Single Protein		AC:FGSG_06014	2	6	6	3	7	94.2029	0	Confident
1673	AC:FGSG_05631	PF00227.18_Proteasome A-type and B-type			24.8573	79.91	20.96	0.00974499					Single Protein		AC:FGSG_05631	4	5	5	5	7	100	0	Confident
1674	AC:FGSG_00804	PF10310.1_Protein of unknown function (DUF2413)			54.4744	71.17	8.15	0.0111732					Single Protein		AC:FGSG_00804	3	3	3	7	7	100	0	Confident
1675	AC:FGSG_10181	PF00935.11_Ribosomal protein L44			12.1047	100	26.42	0.0220126					Single Protein		AC:FGSG_10181	4	4	4	5	5	100	0	Confident
1680	AC:FGSG_08339	no_pfam			42.9648	100	8.95	0.00482456					Single Protein		AC:FGSG_08339	3	5	5	3	6	99.9094	0	Confident
1681	AC:FGSG_12067	PF08386.2_TAP-like protein			53.4788	79	4.6	0.00379747					Single Protein		AC:FGSG_12067	2	2	2	2	2	100	0	Confident
1682	AC:FGSG_09552	no_pfam			32.0334	77.55	29.25	0.00883111					Single Protein		AC:FGSG_09552	5	9	9	10	13	100	0	Confident
1683	AC:FGSG_07320	PF04190.5_Protein of unknown function (DUF410)			35.9782	100	24.01	0.00752181					Single Protein		AC:FGSG_07320	6	11	11	15	20	100	0	Confident
1684	AC:FGSG_05163	PF07217.3_Heterokaryon incompatibility protein Het-C			83.5092	78.83	5.32	0.001265					Single Protein		AC:FGSG_05163	3	8	8	3	9	100	0	Confident
1685	AC:FGSG_05956	PF00625.13_Guanylate kinase			25.2449	100	36.77	0.0238789					Single Protein		AC:FGSG_05956	7	10	10	19	22	100	0	Confident
1689	AC:FGSG_08996	PF00707.14_Translation initiation factor IF-3, C-terminal domain			35.6484	100	7.52	0.0043573					Single Protein		AC:FGSG_08996	2	5	5	3	6	100	0	Confident
1690	AC:FGSG_09842	no_pfam			14.2785	100	35.94	0.0143229					Single Protein		AC:FGSG_09842	2	4	4	6	10	100	0	Confident
1691	AC:FGSG_05230	PF04064.5_Domain of unknown function (DUF384)			42.4218	87.67	17.69	0.00341488					Single Protein		AC:FGSG_05230	4	6	6	4	7	100	0	Confident
1692	AC:FGSG_02637	PF00270.21_DEAD/DEAH box helicase			63.8173	93.46	11.88	0.00395364					Single Protein		AC:FGSG_02637	5	10	10	6	11	100	0	Confident
1693	AC:FGSG_06818	PF01193.16_RNA polymerase Rpb3/Rpb11 dimerisation domain			16.4282	100	24.65	0.0129108					Single Protein		AC:FGSG_06818	3	3	3	3	3	100	0	Confident
1694	AC:FGSG_13947	no_pfam			33.335	27.52	12.54	0.0425926	oxidation of m(M223)	oxidation of m(1)			Single Protein		AC:FGSG_13947	4	4	4	7	7	100	0	Confident
1695	AC:FGSG_08792	PF07876.4_Stress responsive A/B Barrel Domain			13.0303	100	42.24	0.0272989					Single Protein		AC:FGSG_08792	3	4	4	5	6	100	0	Confident
1696	AC:FGSG_10831	PF04969.8_CS domain			23.4131	61.4	21.86	0.0325216					Single Protein		AC:FGSG_10831	5	7	7	9	11	100	0	Confident
1697	AC:FGSG_06150	PF00255.11_Glutathione peroxidase			19.1148	74.85	41.52	0.0244978					Single Protein		AC:FGSG_06150	5	7	7	10	12	100	0	Confident
1698	AC:FGSG_07470	no_pfam			19.9887	75.43	13.71	0.0189394					Single Protein		AC:FGSG_07470	2	2	2	3	4	100	0	Confident
1699	AC:FGSG_06290	PF00464.11_Serine hydroxymethyltransferase			53.4223	92.77	64.05	0.0149261					Single Protein		AC:FGSG_06290	28	33	31	78	95	100	0	Confident
1700	AC:FGSG_09628	PF00590.12_Tetrapyrrole (Corrin/Porphyrin) Methylases			32.2996	85.37	22.65	0.00693878					Single Protein		AC:FGSG_09628	3	6	6	5	9	100	0	Confident
1701	AC:FGSG_03158	PF09994.1_Uncharacterized conserved protein (DUF2235)			57.5248	92.9	9.27	0.00201699					Single Protein		AC:FGSG_03158	3	8	8	3	8	100	0	Confident
1702	AC:FGSG_07375	PF00245.12_Alkaline phosphatase			71.938	80.12	29.36	0.00731592					Single Protein		AC:FGSG_07375	12	20	19	31	38	100	0	Confident
1703	AC:FGSG_02575	PF00076.14_RNA recognition motif. (a.k.a. RRM, RBD, or RNP domain)			59.2143	73.73	23.01	0.00617273					Single Protein		AC:FGSG_02575	9	12	12	11	15	100	0	Confident
1704	AC:FGSG_08336	no_pfam			30.7049	100	21.94	0.0190048					Single Protein		AC:FGSG_08336	5	5	5	8	9	100	0	Confident
1706	AC:FGSG_05065	PF00076.14_RNA recognition motif. (a.k.a. RRM, RBD, or RNP domain)			32.098	89.42	32.76	0.0144099					Single Protein		AC:FGSG_05065	7	8	7	13	16	100	0	Confident
1707	AC:FGSG_00306	PF01399.19_PCI domain			47.6887	100	19.86	0.00543641					Single Protein		AC:FGSG_00306	7	10	10	12	15	100	0	Confident
1709	AC:FGSG_01055	PF00013.21_KH domain			49.6295	80.59	28.27	0.0161649					Single Protein		AC:FGSG_01055	8	9	8	17	19	100	0	Confident
1711	AC:FGSG_10281	no_pfam			22.4823	72.2	26.34	0.0315315					Single Protein		AC:FGSG_10281	4	4	4	10	10	100	0	Confident
1712	AC:FGSG_11487	PF00331.12_Glycosyl hydrolase family 10			35.7163	88.38	10.09	0.00634371					Single Protein		AC:FGSG_11487	2	4	4	3	4	100	0	Confident
1713	AC:FGSG_02706	PF00400.24_WD domain, G-beta repeat			50.6829	54.2	15.55	0.00904393					Single Protein		AC:FGSG_02706	3	4	4	4	6	100	0	Confident
1714	AC:FGSG_12407	no_pfam			38.4044	69.63	10.89	0.00925926					Single Protein		AC:FGSG_12407	2	4	4	4	5	100	0	Confident
1715	AC:FGSG_10224	no_pfam			9.64799	100	26.74	0.0310078					Single Protein		AC:FGSG_10224	2	3	3	6	8	100	0	Confident
1716	AC:FGSG_04454	PF02777.10_Iron/manganese superoxide dismutases, C-terminal domain			24.9476	69.13	26.96	0.0312369					Single Protein		AC:FGSG_04454	5	6	6	13	14	100	0	Confident
1717	AC:FGSG_00499	PF04597.6_Ribophorin I			55.2018	100	27.99	0.00717425					Single Protein		AC:FGSG_00499	8	8	8	13	17	100	0	Confident
1723	AC:FGSG_01964	PF03142.7_Chitin synthase			206.975	87.34	5.69	0.00209711					Single Protein		AC:FGSG_01964	6	14	13	11	20	100	0	Confident
1724	AC:FGSG_08526	PF07956.3_Protein of Unknown function (DUF1690)			21.2457	76.6	35.64	0.0114583					Single Protein		AC:FGSG_08526	4	6	6	7	10	100	0	Confident
1727	AC:FGSG_06646	PF00025.13_ADP-ribosylation factor family			21.5111	100	58.73	0.025347					Single Protein		AC:FGSG_06646	9	11	11	25	29	100	0	Confident
1728	AC:FGSG_06172	no_pfam			74.3988	62.43	6.43	0.00468384					Single Protein		AC:FGSG_06172	2	3	3	3	4	100	0	Confident
1729	AC:FGSG_01095	PF00326.13_Prolyl oligopeptidase family			79.0522	77.32	3.42	0.00138376					Single Protein		AC:FGSG_01095	2	9	9	2	10	100	0	Confident
1730	AC:FGSG_06583	no_pfam			129.278	67.36	2.57	0.00431566					Single Protein		AC:FGSG_06583	2	4	4	4	6	100	0	Confident
1731	AC:FGSG_08521	PF00107.18_Zinc-binding dehydrogenase			45.2815	69.93	5.73	0.00511945					Single Protein		AC:FGSG_08521	2	2	2	2	2	100	0	Confident
1733	AC:FGSG_09516	PF03133.7_Tubulin-tyrosine ligase family			86.1854	66.15	3.5	0.00686275					Single Protein		AC:FGSG_09516	2	2	2	4	4	100	0	Confident
1734	AC:FGSG_09764	PF00288.18_GHMP kinases N terminal domain			47.6094	74.72	14.22	0.00931521					Single Protein		AC:FGSG_09764	5	8	8	9	14	100	0	Confident
1739	AC:FGSG_13726	no_pfam			5.81098	100	54	0.0666667					Single Protein		AC:FGSG_13726	3	3	3	5	6	100	0	Confident
1741	AC:FGSG_09974	PF01776.9_Ribosomal L22e protein family			14.2285	100	57.26	0.0960733					Single Protein		AC:FGSG_09974	10	10	10	48	50	100	0	Confident
1743	AC:FGSG_09719	PF00887.11_Acyl CoA binding protein			11.5029	100	58.1	0.078836					Single Protein		AC:FGSG_09719	7	10	10	25	34	100	0	Confident
1745	AC:FGSG_06744	PF00561.12_alpha/beta hydrolase fold			38.3661	90.99	14.24	0.0103834					Single Protein		AC:FGSG_06744	3	4	4	6	8	100	0	Confident
1746	AC:FGSG_12138	no_pfam			13.9862	100	30.23	0.0413437					Single Protein		AC:FGSG_12138	2	3	3	13	13	100	0	Confident
1747	AC:FGSG_06895	PF00450.14_Serine carboxypeptidase			60.1932	64.26	19.63	0.00542997					Single Protein		AC:FGSG_06895	6	15	15	13	26	100	0	Confident
1748	AC:FGSG_07121	PF00069.17_Protein kinase domain			75.2704	94.49	8.18	0.00367454					Single Protein		AC:FGSG_07121	2	4	4	8	10	100	0	Confident
1751	AC:FGSG_10198	PF00330.12_Aconitase family (aconitate hydratase)			86.8961	68.81	11.76	0.0036707					Single Protein		AC:FGSG_10198	5	11	11	8	16	100	0	Confident
1752	AC:FGSG_06346	PF05719.3_Golgi phosphoprotein 3 (GPP34)			38.6978	100	19.48	0.00593533					Single Protein		AC:FGSG_06346	4	8	8	12	16	100	0	Confident
1754	AC:FGSG_02839	PF07690.8_Major Facilitator Superfamily			67.7387	63.03	6.51	0.0047373					Single Protein		AC:FGSG_02839	3	4	4	3	5	100	0	Confident
1755	AC:FGSG_09495	PF01388.13_ARID/BRIGHT DNA binding domain			106.236	87.05	4.56	0.00270035					Single Protein		AC:FGSG_09495	3	6	5	7	10	100	0	Confident
1756	AC:FGSG_04413	no_pfam			62.6526	79.2	8.39	0.00239146					Single Protein		AC:FGSG_04413	2	4	4	3	4	99.8643	0	Confident
1757	AC:FGSG_07315	PF04622.4_ERG2 and Sigma1 receptor like protein			26.0634	53.62	12.34	0.00661376					Single Protein		AC:FGSG_07315	2	4	4	2	4	100	0	Confident
1760	AC:FGSG_09053	PF00324.13_Amino acid permease			57.8511	75.28	9.55	0.00321606					Single Protein		AC:FGSG_09053	4	6	5	5	7	100	0	Confident
1761	AC:FGSG_04027	PF04427.10_Brix domain			47.569	82.46	10.66	0.00210728					Single Protein		AC:FGSG_04027	2	8	8	3	10	100	0	Confident
1763	AC:FGSG_13620	no_pfam			15.9184	100	20.9	0.00895522					Single Protein		AC:FGSG_13620	2	6	6	4	11	100	0	Confident
1764	AC:FGSG_08477	PF02136.12_Nuclear transport factor 2 (NTF2) domain			14.062	66.4	53.6	0.049428					Single Protein		AC:FGSG_08477	6	11	11	25	31	100	0	Confident
1767	AC:FGSG_03687	PF00135.20_Carboxylesterase			62.7141	66.1	13.01	0.00280656					Single Protein		AC:FGSG_03687	3	8	8	4	9	100	0	Confident
1768	AC:FGSG_10740	PF02991.8_Microtubule associated protein 1A/1B, light chain 3			13.7112	100	23.73	0.0134181					Single Protein		AC:FGSG_10740	3	4	4	4	5	100	0	Confident
1770	AC:FGSG_02812	PF00400.24_WD domain, G-beta repeat			37.992	90.26	15.47	0.00312169					Single Protein		AC:FGSG_02812	3	5	5	4	7	100	0	Confident
1771	AC:FGSG_12856	TIGR01643_YD repeat (two copies)			43.795	80.64	6.86	0.00253293					Single Protein		AC:FGSG_12856	2	5	5	2	5	100	0	Confident
1773	AC:FGSG_13906	PF05008.7_Vesicle transport v-SNARE protein			25.4372	100	16.3	0.00550661					Single Protein		AC:FGSG_13906	2	4	4	3	5	100	0	Confident
1778	AC:FGSG_01947	PF00173.20_Cytochrome b5-like Heme/Steroid binding domain			86.8313	84.46	9.2	0.00190323					Single Protein		AC:FGSG_01947	4	13	13	5	15	100	0	Confident
1783	AC:FGSG_07491	no_pfam			46.5698	92.6	14.08	0.0056701					Single Protein		AC:FGSG_07491	4	6	6	6	9	100	0	Confident
1784	AC:FGSG_05347	no_pfam			18.4276	100	45.12	0.0192073					Single Protein		AC:FGSG_05347	4	6	6	10	12	100	0	Confident
1786	AC:FGSG_02789	PF07950.3_Protein of unknown function (DUF1691)			38.5187	100	12.64	0.00702247					Single Protein		AC:FGSG_02789	2	2	2	4	4	100	0	Confident
1787	AC:FGSG_08657	no_pfam			6.94043	100	45.16	0.0456989					Single Protein		AC:FGSG_08657	3	4	4	4	5	100	0	Confident
1788	AC:FGSG_10244	no_pfam			70.7362	89.03	8.04	0.00448495					Single Protein		AC:FGSG_10244	3	4	4	7	8	100	0	Confident
1790	AC:FGSG_12889	PF09424.2_Yqey-like protein			21.3764	100	18.37	0.00552721					Single Protein		AC:FGSG_12889	2	4	4	3	4	100	0	Confident
1791	AC:FGSG_02055	PF01553.13_Acyltransferase			27.4668	85.32	14.68	0.00930233					Single Protein		AC:FGSG_02055	2	2	2	3	3	94.2029	0	Confident
1793	AC:FGSG_08352	TIGR00461_glycine dehydrogenase			115.233	78.46	20.78	0.00432266					Single Protein		AC:FGSG_08352	15	24	24	28	41	100	0	Confident
1795	AC:FGSG_05546	TIGR01885_ornithine--oxo-acid transaminase			47.6934	91.99	60.87	0.0143458					Single Protein		AC:FGSG_05546	17	20	20	35	43	100	0	Confident
1796	AC:FGSG_10092	PF03357.13_Snf7			24.7143	79.82	37.22	0.0139335					Single Protein		AC:FGSG_10092	7	10	10	10	13	100	0	Confident
1797	AC:FGSG_04922	PF00107.18_Zinc-binding dehydrogenase			37.215	66.01	6.23	0.00643777					Single Protein		AC:FGSG_04922	2	2	2	2	2	100	0	Confident
1798	AC:FGSG_05323	TIGR02967_guanine deaminase			53.2567	75.1	12.13	0.00264624					Single Protein		AC:FGSG_05323	4	6	6	4	11	100	0	Confident
1799	AC:FGSG_01285	no_pfam			62.0916	93.74	36.14	0.011599					Single Protein		AC:FGSG_01285	10	13	13	18	22	100	0	Confident
1800	AC:FGSG_08700	PF01274.14_Malate synthase			60.947	85.24	37.64	0.00717508					Single Protein		AC:FGSG_08700	15	19	19	23	32	100	0	Confident
1801	AC:FGSG_03445	no_pfam			15.3476	72.11	16.33	0.0377358					Single Protein		AC:FGSG_03445	2	3	3	6	8	100	0	Confident
1804	AC:FGSG_12878	PF09668.2_Aspartyl protease			45.1158	89.1	15.5	0.00584239					Single Protein		AC:FGSG_12878	4	5	5	5	7	100	0	Confident
1805	AC:FGSG_06068	PF00067.14_Cytochrome P450			59.8728	77.59	12.99	0.00552578					Single Protein		AC:FGSG_06068	6	11	11	8	16	100	0	Confident
1808	AC:FGSG_10212	PF07249.4_Cerato-platanin			14.4892	76.26	25.9	0.0503145					Single Protein		AC:FGSG_10212	3	3	3	9	12	100	0	Confident
1809	AC:FGSG_12858	PF00327.12_Ribosomal protein L30p/L7e			9.96252	100	21.84	0.0229885					Single Protein		AC:FGSG_12858	2	2	2	3	3	100	0	Confident
1811	AC:FGSG_10865	PF09531.2_Nucleoporin protein Ndc1-Nup			70.2386	75.32	7.1	0.00344992					Single Protein		AC:FGSG_10865	3	9	7	3	10	94.2029	0	Confident
1812	AC:FGSG_09981	PF00169.21_PH domain			107.665	85.67	4.37	0.00324239					Single Protein		AC:FGSG_09981	3	5	5	5	7	100	0	Confident
1814	AC:FGSG_10906	TIGR00952_ribosomal protein S15			34.489	87.75	19.54	0.00849057					Single Protein		AC:FGSG_10906	5	8	8	5	8	100	0	Confident
1817	AC:FGSG_06612	PF07883.3_Cupin domain			53.6899	76.91	21.08	0.010246					Single Protein		AC:FGSG_06612	7	9	9	13	15	100	0	Confident
1820	AC:FGSG_10934	PF01979.12_Amidohydrolase family			57.084	71.51	35.85	0.00892929					Single Protein		AC:FGSG_10934	9	11	11	14	27	100	0	Confident
1822	AC:FGSG_01123	PF00092.20_von Willebrand factor type A domain			30.9976	71.53	32.29	0.0261558					Single Protein		AC:FGSG_01123	6	7	7	15	19	100	0	Confident
1823	AC:FGSG_08496	PF04193.6_PQ loop repeat			34.8771	41.61	10.87	0.011194					Single Protein		AC:FGSG_08496	2	2	2	2	2	100	0	Confident
1824	AC:FGSG_07907	TIGR01456_HAD-superfamily subfamily IIA hydrolase, TIGR01456, CECR5			52.324	92.19	45.78	0.0104338					Single Protein		AC:FGSG_07907	13	17	17	26	32	100	0	Confident
1825	AC:FGSG_07334	PF08609.2_Nucleotide exchange factor Fes1			23.5378	84.04	20.66	0.0223464					Single Protein		AC:FGSG_07334	2	2	2	5	7	100	0	Confident
1826	AC:FGSG_01967	PF00459.17_Inositol monophosphatase family			31.967	61.28	22.56	0.0160256					Single Protein		AC:FGSG_01967	4	5	5	9	10	100	0	Confident
1827	AC:FGSG_01151	PF01571.13_Aminomethyltransferase folate-binding domain			47.0791	92.95	18.18	0.00794621					Single Protein		AC:FGSG_01151	5	7	7	6	10	100	0	Confident
1828	AC:FGSG_11408	PF07110.3_EthD protein			11.2736	100	43.56	0.0247525					Single Protein		AC:FGSG_11408	3	3	3	5	5	100	0	Confident
1829	AC:FGSG_01215	PF09802.1_Preprotein translocase subunit Sec66			24.1352	85.58	17.67	0.00996377					Single Protein		AC:FGSG_01215	3	3	3	3	4	100	0	Confident
1831	AC:FGSG_08620	PF00173.20_Cytochrome b5-like Heme/Steroid binding domain			14.9661	47.1	26.09	0.0369231					Single Protein		AC:FGSG_08620	4	5	5	7	12	100	0	Confident
1833	AC:FGSG_03529	no_pfam			33.4378	100	25.58	0.00800506					Single Protein		AC:FGSG_03529	5	8	8	7	10	100	0	Confident
1834	AC:FGSG_05384	no_pfam			45.7696	63.77	7.73	0.00505051					Single Protein		AC:FGSG_05384	2	3	3	3	4	100	0	Confident
1836	AC:FGSG_01072	PF09351.2_Domain of unknown function (DUF1993)			18.7996	100	14.04	0.00633528					Single Protein		AC:FGSG_01072	2	6	6	5	9	100	0	Confident
1837	AC:FGSG_10725	PF00069.17_Protein kinase domain			87.647	86.95	5.67	0.00472144					Single Protein		AC:FGSG_10725	2	3	3	4	5	100	0	Confident
1838	AC:FGSG_03774	no_pfam			37.257	100	8.79	0.00353535					Single Protein		AC:FGSG_03774	2	4	4	3	5	100	0	Confident
1839	AC:FGSG_09724	PF08784.3_Replication protein A C terminal			29.2761	75.27	19.64	0.00885668					Single Protein		AC:FGSG_09724	3	3	3	3	3	100	0	Confident
1840	AC:FGSG_08819	no_pfam			122.48	79.68	2.78	0.00093633					Single Protein		AC:FGSG_08819	2	5	5	2	7	100	0	Confident
1841	AC:FGSG_01304	PF05383.9_La domain			82.2812	78.27	5.89	0.00128205					Single Protein		AC:FGSG_01304	2	9	9	4	12	100	0	Confident
1843	AC:FGSG_01392	PF00180.12_Isocitrate/isopropylmalate dehydrogenase			38.1181	81.18	33.71	0.0149118					Single Protein		AC:FGSG_01392	9	11	11	18	20	100	0	Confident
1844	AC:FGSG_08429	TIGR00639_phosphoribosylglycinamide formyltransferase			24.7019	100	17.33	0.00333333					Single Protein		AC:FGSG_08429	2	4	4	2	5	100	0	Confident
1845	AC:FGSG_10299	PF00583.16_Acetyltransferase (GNAT) family			25.5188	100	11.84	0.00637009					Single Protein		AC:FGSG_10299	3	10	10	5	13	100	0	Confident
1846	AC:FGSG_10180	PF04733.6_Coatomer epsilon subunit			31.8903	85.71	35.37	0.029469					Single Protein		AC:FGSG_10180	6	7	7	16	17	100	0	Confident
1847	AC:FGSG_06692	no_pfam			28.4236	84.41	42.97	0.0808845					Single Protein		AC:FGSG_06692	13	14	14	70	77	100	0	Confident
1848	AC:FGSG_05375	PF00171.14_Aldehyde dehydrogenase family			54.4493	49.12	14.34	0.0102667					Single Protein		AC:FGSG_05375	4	6	6	6	8	100	0	Confident
1849	AC:FGSG_00374	PF09402.2_MAN1 C terminal			76.7482	88.25	4.85	0.00221852					Single Protein		AC:FGSG_00374	2	3	3	3	4	100	0	Confident
1853	AC:FGSG_01195	no_pfam			5.79373	100	38.78	0.0323129					Single Protein		AC:FGSG_01195	3	4	4	4	5	100	0	Confident
1854	AC:FGSG_01866	PF00881.16_Nitroreductase family			22.6988	80.98	47.32	0.0203528					Single Protein		AC:FGSG_01866	6	8	8	13	18	100	0	Confident
1855	AC:FGSG_02595	PF00995.15_Sec1 family			64.4543	88.91	6.59	0.00233918					Single Protein		AC:FGSG_02595	2	5	5	2	5	97.1014	0	Confident
1857	AC:FGSG_02501	PF08581.2_Tup N-terminal			34.6575	59.38	9.69	0.00877193					Single Protein		AC:FGSG_02501	2	3	3	3	4	100	0	Confident
1859	AC:FGSG_07942	PF00571.20_CBS domain pair			55.6005	69.67	13.24	0.00849403					Single Protein		AC:FGSG_07942	4	5	5	5	6	100	0	Confident
1860	AC:FGSG_06342	TIGR02429_3-oxoacid CoA-transferase, A subunit			55.5757	82.08	14.45	0.00535994					Single Protein		AC:FGSG_06342	5	8	8	6	12	100	0	Confident
1861	AC:FGSG_11332	PF07883.3_Cupin domain			31.1712	73.38	11.51	0.0114379					Single Protein		AC:FGSG_11332	2	4	4	3	5	100	0	Confident
1863	AC:FGSG_10048	PF07653.9_Variant SH3 domain			49.4341	91.47	18.89	0.00920395					Single Protein		AC:FGSG_10048	5	8	7	9	15	100	0	Confident
1864	AC:FGSG_06337	no_pfam			22.2425	100	62.8	0.0214939					Single Protein		AC:FGSG_06337	9	11	11	20	21	100	0	Confident
1865	AC:FGSG_06328	PF09364.2_XFP N-terminal domain			91.9311	72.28	20.76	0.00564879					Single Protein		AC:FGSG_06328	9	14	14	13	20	100	0	Confident
1866	AC:FGSG_06564	no_pfam			23.8326	56.58	21.93	0.0361757					Single Protein		AC:FGSG_06564	3	3	3	8	8	100	0	Confident
1868	AC:FGSG_04826	PF00106.17_short chain dehydrogenase			28.4191	84.96	30.45	0.0172672					Single Protein		AC:FGSG_04826	7	8	8	12	16	100	0	Confident
1869	AC:FGSG_04111	PF00481.13_Protein phosphatase 2C			61.3145	77.3	7.45	0.00355007					Single Protein		AC:FGSG_04111	3	6	6	3	7	100	0	Confident
1870	AC:FGSG_10265	PF01940.8_Integral membrane protein DUF92			39.9244	49.73	7.49	0.0134409					Single Protein		AC:FGSG_10265	2	3	3	3	6	100	0	Confident
1872	AC:FGSG_08417	no_pfam			38.5063	87.78	11.36	0.00755124					Single Protein		AC:FGSG_08417	3	6	6	5	7	100	0	Confident
1873	AC:FGSG_10963	PF01920.12_Prefoldin subunit			14.3434	100	46.46	0.017979					Single Protein		AC:FGSG_10963	5	7	7	5	8	100	0	Confident
1876	AC:FGSG_13616	TIGR01068_thioredoxin			15.359	100	24.65	0.00938967					Single Protein		AC:FGSG_13616	2	3	3	3	4	100	0	Confident
1877	AC:FGSG_07402	PF00380.11_Ribosomal protein S9/S16			35.1857	100	12.06	0.0047619					Single Protein		AC:FGSG_07402	2	2	2	2	2	94.2857	0	Confident
1882	AC:FGSG_10369	PF00789.12_UBX domain			35.1731	89.91	22.71	0.017076					Single Protein		AC:FGSG_10369	4	6	6	8	12	100	0	Confident
1885	AC:FGSG_05139	PF01926.15_GTPase of unknown function			40.9465	88.86	19.02	0.0077472					Single Protein		AC:FGSG_05139	5	6	6	6	7	100	0	Confident
1887	AC:FGSG_01016	PF01159.11_Ribosomal protein L6e			22.232	100	55	0.0349076					Single Protein		AC:FGSG_01016	14	18	18	47	57	100	0	Confident
1888	AC:FGSG_12937	PF00241.12_Cofilin/tropomyosin-type actin-binding protein			36.7428	90.06	31.93	0.0102644					Single Protein		AC:FGSG_12937	6	7	7	10	14	100	0	Confident
1892	AC:FGSG_02433	PF07992.6_Pyridine nucleotide-disulphide oxidoreductase			57.2591	93.52	8.52	0.0039604					Single Protein		AC:FGSG_02433	3	4	4	4	5	100	0	Confident
1893	AC:FGSG_12129	PF02728.8_Copper amine oxidase, N3 domain			76.9288	76.25	9.82	0.00269689					Single Protein		AC:FGSG_12129	5	7	7	6	8	100	0	Confident
1896	AC:FGSG_04326	PF04427.10_Brix domain			35.0023	100	11.65	0.00291262					Single Protein		AC:FGSG_04326	2	5	5	4	7	100	0	Confident
1897	AC:FGSG_01511	PF10165.1_Guanine nucleotide exchange factor synembryn			50.9431	73.75	9.33	0.00289216					Single Protein		AC:FGSG_01511	2	5	5	4	6	100	0	Confident
1899	AC:FGSG_05192	no_pfam			25.6344	61.04	13.65	0.0164474					Single Protein		AC:FGSG_05192	2	2	2	3	3	100	0	Confident
1900	AC:FGSG_00986	PF00191.12_Annexin			49.9318	66.15	10.18	0.00372454					Single Protein		AC:FGSG_00986	4	11	11	9	18	100	0	Confident
1901	AC:FGSG_09158	PF07766.5_LETM1-like protein			60.7966	83.09	11.27	0.00299052					Single Protein		AC:FGSG_09158	3	6	6	5	10	100	0	Confident
1902	AC:FGSG_09241	PF00632.17_HECT-domain (ubiquitin-transferase)			205.561	77.15	2.82	0.000252525					Single Protein		AC:FGSG_09241	2	10	10	2	11	100	0	Confident
1904	AC:FGSG_00176	TIGR01346_isocitrate lyase			66.4096	89.98	20.37	0.00306479					Single Protein		AC:FGSG_00176	6	18	18	11	25	100	0	Confident
1905	AC:FGSG_06308	PF00318.12_Ribosomal protein S2			70.0376	71.01	24.96	0.00574452					Single Protein		AC:FGSG_06308	10	12	12	11	16	100	0	Confident
1909	AC:FGSG_03148	PF07958.3_Protein of unknown function (DUF1688)			48.2413	92.59	25.46	0.0091002					Single Protein		AC:FGSG_03148	7	10	10	11	16	100	0	Confident
1910	AC:FGSG_01527	TIGR02251_Dullard-like phosphatase domain			52.7123	87.65	13.17	0.00770736					Single Protein		AC:FGSG_01527	5	8	8	7	10	100	0	Confident
1912	AC:FGSG_00417	PF00763.15_Tetrahydrofolate dehydrogenase/cyclohydrolase, catalytic domain			37.3623	90.53	13.31	0.0041939					Single Protein		AC:FGSG_00417	3	6	6	5	8	100	0	Confident
1913	AC:FGSG_04485	PF00022.11_Actin			43.9857	77.95	25.9	0.0222627					Single Protein		AC:FGSG_04485	8	14	14	18	26	100	0	Confident
1914	AC:FGSG_06907	no_pfam			29.7889	84.85	20.83	0.0141369					Single Protein		AC:FGSG_06907	3	3	3	5	6	100	0	Confident
1915	AC:FGSG_09012	PF01127.14_Succinate dehydrogenase cytochrome b subunit			19.6946	76.47	18.72	0.0355478					Single Protein		AC:FGSG_09012	3	4	4	9	11	100	0	Confident
1916	AC:FGSG_06953	TIGR00012_ribosomal protein L29			170.666	81.22	5.38	0.00126747					Single Protein		AC:FGSG_06953	5	10	10	5	10	100	0	Confident
1918	AC:FGSG_08694	PF01565.15_FAD binding domain			58.1591	84.63	12.26	0.00429119					Single Protein		AC:FGSG_08694	4	6	6	6	10	100	0	Confident
1919	AC:FGSG_04400	TIGR00231_small GTP-binding protein domain			22.0744	100	73.33	0.0334357					Single Protein		AC:FGSG_04400	11	13	13	39	41	100	0	Confident
1920	AC:FGSG_01267	PF01172.10_Shwachman-Bodian-Diamond syndrome (SBDS) protein			12.5181	100	70.8	0.0538559					Single Protein		AC:FGSG_01267	7	7	7	17	19	100	0	Confident
1921	AC:FGSG_04382	PF00069.17_Protein kinase domain			68.2315	81.58	7.59	0.00165017					Single Protein		AC:FGSG_04382	2	4	4	2	4	84.058	0	Confident
1923	AC:FGSG_09165	PF04969.8_CS domain			21.0146	83.51	31.38	0.0288596					Single Protein		AC:FGSG_09165	6	7	7	14	15	100	0	Confident
1924	AC:FGSG_09549	PF02749.8_Quinolinate phosphoribosyl transferase, N-terminal domain			31.646	61.22	11.22	0.00833333					Single Protein		AC:FGSG_09549	2	2	2	2	2	100	0	Confident
1926	AC:FGSG_10396	no_pfam			15.1142	100	46.72	0.0144769					Single Protein		AC:FGSG_10396	4	6	6	8	12	100	0	Confident
1927	AC:FGSG_08365	PF00076.14_RNA recognition motif. (a.k.a. RRM, RBD, or RNP domain)			29.7378	75.09	29.6	0.0227163					Single Protein		AC:FGSG_08365	6	8	8	10	13	100	0	Confident
1928	AC:FGSG_05014	PF02833.6_DHHA2 domain			43.198	100	10.1	0.00431779					Single Protein		AC:FGSG_05014	3	7	7	3	7	100	0	Confident
1929	AC:FGSG_07127	TIGR00677_methylenetetrahydrofolate reductase			74.8985	79.61	3.57	0.0017134					Single Protein		AC:FGSG_07127	2	4	4	3	5	100	0	Confident
1930	AC:FGSG_02503	PF01778.9_Ribosomal L28e protein family			17.103	100	42.14	0.0384546					Single Protein		AC:FGSG_02503	7	8	8	18	22	100	0	Confident
1931	AC:FGSG_10531	PF01773.12_Na+ dependent nucleoside transporter N-terminus			70.6577	70.63	8.96	0.0109409					Single Protein		AC:FGSG_10531	3	5	5	8	10	100	0	Confident
1932	AC:FGSG_11922	PF01200.10_Ribosomal protein S28e			7.76121	100	45.59	0.183859	oxidation of m(M34)	oxidation of m(1)			Single Protein		AC:FGSG_11922	6	7	7	31	32	100	0	Confident
1933	AC:FGSG_06353	PF08662.3_Eukaryotic translation initiation factor eIF2A			73.7975	80.03	27.37	0.00617074					Single Protein		AC:FGSG_06353	10	13	13	14	21	100	0	Confident
1936	AC:FGSG_07359	PF00226.23_DnaJ domain			45.4836	72.57	10.68	0.0080825					Single Protein		AC:FGSG_07359	4	4	4	5	5	100	0	Confident
1937	AC:FGSG_10776	PF04828.6_Glutathione-dependent formaldehyde-activating enzyme			20.141	100	45.16	0.0285842					Single Protein		AC:FGSG_10776	4	5	5	14	14	100	0	Confident
1940	AC:FGSG_01125	PF03874.8_RNA polymerase Rpb4			17.486	71.97	45.22	0.0228614					Single Protein		AC:FGSG_01125	4	5	4	6	7	100	0	Confident
1941	AC:FGSG_08622	PF02780.12_Transketolase, C-terminal domain			44.4539	79.46	38.37	0.00423921					Single Protein		AC:FGSG_08622	9	11	11	9	15	100	0	Confident
1942	AC:FGSG_04410	PF10584.1_Proteasome subunit A N-terminal signature			30.5426	73.84	39.07	0.0200474					Single Protein		AC:FGSG_04410	9	10	10	19	19	100	0	Confident
1944	AC:FGSG_00393	no_pfam			18.8094	73.33	17.58	0.0247934					Single Protein		AC:FGSG_00393	2	3	3	5	6	100	0	Confident
1947	AC:FGSG_08677	PF00578.13_AhpC/TSA family			17.8089	76.51	26.51	0.0472441					Single Protein		AC:FGSG_08677	2	2	2	7	8	100	0	Confident
1948	AC:FGSG_02692	no_pfam			19.2999	100	46.51	0.0144518					Single Protein		AC:FGSG_02692	5	8	8	7	11	100	0	Confident
1950	AC:FGSG_07054	PF04045.6_Arp2/3 complex, 34 kD subunit p34-Arc			36.5798	90.28	31.03	0.0109706					Single Protein		AC:FGSG_07054	7	11	11	14	20	100	0	Confident
1951	AC:FGSG_05515	PF08568.2_Fungal protein of unknown function (DUF1760)			66.089	74.62	6.68	0.00559284					Single Protein		AC:FGSG_05515	2	2	2	3	3	100	0	Confident
1952	AC:FGSG_00576	no_pfam			27.5947	54.34	18.11	0.0162037					Single Protein		AC:FGSG_00576	3	3	3	4	4	100	0	Confident
1953	AC:FGSG_06045	PF08375.3_Proteasome regulatory subunit C-terminal			64.4914	82.84	10.57	0.00679916					Single Protein		AC:FGSG_06045	5	10	10	6	13	100	0	Confident
1954	AC:FGSG_01185	PF08701.3_GNL3L/Grn1 putative GTPase			59.0778	85.77	9.06	0.0077227					Single Protein		AC:FGSG_01185	3	6	6	7	10	100	0	Confident
1956	AC:FGSG_10144	PF05093.5_Anamorsin family			35.1858	83.69	12.39	0.0099278					Single Protein		AC:FGSG_10144	2	4	4	5	7	100	0	Confident
1958	AC:FGSG_01164	PF00885.11_6,7-dimethyl-8-ribityllumazine synthase			20.4134	75	39.29	0.0129819					Single Protein		AC:FGSG_01164	4	9	9	11	16	100	0	Confident
1959	AC:FGSG_07414	PF09597.2_IGR protein motif			27.5317	83.4	18.62	0.0092233					Single Protein		AC:FGSG_07414	3	5	5	5	7	100	0	Confident
1961	AC:FGSG_01037	PF01156.11_Inosine-uridine preferring nucleoside hydrolase			40.2006	55.17	11.14	0.00560897					Single Protein		AC:FGSG_01037	2	4	4	3	6	100	0	Confident
1962	AC:FGSG_10942	PF01283.11_Ribosomal protein S26e			13.2732	100	30.77	0.0676638					Single Protein		AC:FGSG_10942	3	4	4	13	14	100	0	Confident
1964	AC:FGSG_07282	PF00227.18_Proteasome A-type and B-type			29.2401	100	40.89	0.0194548					Single Protein		AC:FGSG_07282	7	8	8	19	22	100	0	Confident
1966	AC:FGSG_04104	PF00400.24_WD domain, G-beta repeat			39.6655	71.59	18.66	0.00737138					Single Protein		AC:FGSG_04104	5	11	9	7	14	100	0	Confident
1967	AC:FGSG_02646	PF00098.15_Zinc knuckle			23.9891	82.63	40.25	0.0286447					Single Protein		AC:FGSG_02646	7	10	10	14	20	100	0	Confident
1968	AC:FGSG_06049	PF01612.12_3'-5' exonuclease			92.0439	84.88	4.71	0.00175182					Single Protein		AC:FGSG_06049	2	7	7	2	7	99.8195	0	Confident
1969	AC:FGSG_02761	PF04280.7_Tim44-like domain			56.4192	100	12.75	0.00904952					Single Protein		AC:FGSG_02761	5	7	7	11	14	100	0	Confident
1973	AC:FGSG_02498	no_pfam			40.4571	79.84	11.67	0.00775194					Single Protein		AC:FGSG_02498	2	4	4	3	5	100	0	Confident
1974	AC:FGSG_02077	PF05730.3_CFEM domain			18.2772	66.3	24.46	0.0163934					Single Protein		AC:FGSG_02077	2	2	2	3	3	100	0	Confident
1976	AC:FGSG_05428	PF01912.10_eIF-6 family			26.5506	67.07	26.02	0.0257576					Single Protein		AC:FGSG_05428	3	4	4	9	10	100	0	Confident
1977	AC:FGSG_04113	no_pfam			98.8338	88.08	4.45	0.000632111					Single Protein		AC:FGSG_04113	2	7	7	2	7	100	0	Confident
1979	AC:FGSG_06749	PF07946.6_Protein of unknown function (DUF1682)			48.3951	89.51	34.97	0.00819567					Single Protein		AC:FGSG_06749	9	15	15	16	26	100	0	Confident
1980	AC:FGSG_06858	PF03208.11_PRA1 family protein			19.5673	40.91	22.16	0.0428241					Single Protein		AC:FGSG_06858	4	6	5	5	8	100	0	Confident
1981	AC:FGSG_08780	no_pfam			30.2121	71.64	6.72	0.0104167					Single Protein		AC:FGSG_08780	2	3	3	4	5	100	0	Confident
1983	AC:FGSG_02578	no_pfam			9.08585	100	35.29	0.0372549					Single Protein		AC:FGSG_02578	3	3	3	5	5	100	0	Confident
1984	AC:FGSG_13714	PF04115.4_Ureidoglycolate hydrolase			26.4937	68.83	14.57	0.0147059					Single Protein		AC:FGSG_13714	2	3	3	3	4	100	0	Confident
1986	AC:FGSG_06634	PF01613.10_Flavin reductase like domain			31.6106	82.52	8.39	0.00776836					Single Protein		AC:FGSG_06634	2	4	4	4	7	100	0	Confident
1988	AC:FGSG_07019	PF00378.12_Enoyl-CoA hydratase/isomerase family			56.2607	85.97	30.83	0.00587874					Single Protein		AC:FGSG_07019	8	11	11	18	24	100	0	Confident
1991	AC:FGSG_04363	PF01627.15_Hpt domain			16.3888	64.38	28.08	0.0620567					Single Protein		AC:FGSG_04363	4	5	5	9	11	100	0	Confident
1992	AC:FGSG_04980	PF02089.7_Palmitoyl protein thioesterase			36.3809	85.8	14.2	0.00659472					Single Protein		AC:FGSG_04980	3	3	3	3	3	100	0	Confident
1993	AC:FGSG_03069	PF00701.14_Dihydrodipicolinate synthetase family			36.6089	65.6	9.04	0.00777778					Single Protein		AC:FGSG_03069	3	5	5	3	5	100	0	Confident
1997	AC:FGSG_05164	PF04116.5_Fatty acid hydroxylase superfamily			43.6986	70.45	11.35	0.0101124					Single Protein		AC:FGSG_05164	2	5	5	5	7	100	0	Confident
1998	AC:FGSG_12483	PF00248.13_Aldo/keto reductase family			27.33	87.25	35.06	0.0197108					Single Protein		AC:FGSG_12483	6	10	10	13	18	100	0	Confident
1999	AC:FGSG_08489	PF00153.19_Mitochondrial carrier protein			33.4696	88.85	28.2	0.0158408	oxidation of m(M106)	oxidation of m(1)			Single Protein		AC:FGSG_08489	7	7	7	14	15	100	0	Confident
2002	AC:FGSG_01560	PF00155.13_Aminotransferase class I and II			47.6965	70.89	8.22	0.00496689					Single Protein		AC:FGSG_01560	2	2	2	2	3	94.2029	0	Confident
2003	AC:FGSG_00472	PF00168.22_C2 domain			98.4084	72.43	5.92	0.00261941					Single Protein		AC:FGSG_00472	3	7	7	4	9	100	0	Confident
2004	AC:FGSG_10304	PF01248.18_Ribosomal protein L7Ae/L30e/S12e/Gadd45 family			26.0908	80.33	20.08	0.00911458					Single Protein		AC:FGSG_10304	3	4	4	3	5	100	0	Confident
2005	AC:FGSG_07269	PF00436.17_Single-strand binding protein family			15.1107	100	31.88	0.0130435					Single Protein		AC:FGSG_07269	4	6	6	7	9	100	0	Confident
2006	AC:FGSG_01033	PF08229.3_ER membrane protein SH3			24.5329	68.47	13.06	0.0131579					Single Protein		AC:FGSG_01033	2	4	4	4	6	100	0	Confident
2011	AC:FGSG_01408	PF00254.20_FKBP-type peptidyl-prolyl cis-trans isomerase			20.4086	100	50.26	0.0213555					Single Protein		AC:FGSG_01408	10	11	11	14	19	100	0	Confident
2013	AC:FGSG_10067	PF01105.16_emp24/gp25L/p24 family/GOLD			24.8008	100	19.63	0.00799087					Single Protein		AC:FGSG_10067	3	4	4	3	4	100	0	Confident
2014	AC:FGSG_02588	PF01090.11_Ribosomal protein S19e			16.6317	100	44.67	0.114169					Single Protein		AC:FGSG_02588	9	9	9	41	47	100	0	Confident
2015	AC:FGSG_06718	TIGR01452_phosphoglycolate/pyridoxal phosphate phosphatase family			33.7911	82.08	12.05	0.00330688					Single Protein		AC:FGSG_06718	2	4	4	2	4	99.8202	0	Confident
2016	AC:FGSG_11882	no_pfam			22.6337	83.33	29.41	0.0286275	oxidation of m(M161)	oxidation of m(1)			Single Protein		AC:FGSG_11882	4	7	7	8	11	100	0	Confident
2017	AC:FGSG_06020	PF03297.7_S25 ribosomal protein			10.4788	100	58.51	0.0508865					Single Protein		AC:FGSG_06020	6	6	6	13	13	100	0	Confident
2026	AC:FGSG_10830	PF00076.14_RNA recognition motif. (a.k.a. RRM, RBD, or RNP domain)			26.2959	83	17.79	0.0146032					Single Protein		AC:FGSG_10830	4	5	5	7	8	100	0	Confident
2028	AC:FGSG_11542	PF00171.14_Aldehyde dehydrogenase family			51.9946	92.72	13.51	0.00717489					Single Protein		AC:FGSG_11542	4	5	5	7	9	100	0	Confident
2029	AC:FGSG_02473	PF10791.1_Mitochondrial F1-F0 ATP synthase subunit F of fungi			11.2522	100	16.83	0.0247525					Single Protein		AC:FGSG_02473	2	2	2	3	4	99.8197	0	Confident
2031	AC:FGSG_00815	PF01625.13_Peptide methionine sulfoxide reductase			23.1444	83.98	15.05	0.0144509					Single Protein		AC:FGSG_00815	2	2	2	3	3	100	0	Confident
2032	AC:FGSG_04567	TIGR00365_glutaredoxin homolog			17.4971	100	32.7	0.0196017					Single Protein		AC:FGSG_04567	4	5	5	7	7	100	0	Confident
2034	AC:FGSG_03127	PF00316.12_Fructose-1-6-bisphosphatase			36.1876	84.38	16.52	0.00622776					Single Protein		AC:FGSG_03127	3	4	4	3	4	100	0	Confident
2035	AC:FGSG_09915	no_pfam			37.9408	79.54	20.46	0.00615942					Single Protein		AC:FGSG_09915	4	6	6	4	7	100	0	Confident
2036	AC:FGSG_09048	PF00202.13_Aminotransferase class-III			81.4186	86.43	8.28	0.00153248					Single Protein		AC:FGSG_09048	3	8	8	3	11	100	0	Confident
2038	AC:FGSG_07473	PF00071.14_Ras family			20.6945	100	36.02	0.015681					Single Protein		AC:FGSG_07473	4	6	6	7	9	100	0	Confident
2039	AC:FGSG_00305	PF01025.11_GrpE			27.5093	100	11.48	0.0122951					Single Protein		AC:FGSG_00305	3	3	3	6	7	100	0	Confident
2040	AC:FGSG_12866	PF00443.21_Ubiquitin carboxyl-terminal hydrolase			138.11	76.16	2.12	0.00213675					Single Protein		AC:FGSG_12866	2	7	7	3	10	100	0	Confident
2044	AC:FGSG_06115	PF01105.16_emp24/gp25L/p24 family/GOLD			23.4097	100	18.1	0.0150794					Single Protein		AC:FGSG_06115	3	4	4	5	6	100	0	Confident
2045	AC:FGSG_07890	PF00487.16_Fatty acid desaturase			45.8564	70.22	10.92	0.00500589					Single Protein		AC:FGSG_07890	3	4	4	4	6	100	0	Confident
2046	AC:FGSG_13502	PF01088.13_Ubiquitin carboxyl-terminal hydrolase, family 1			24.2274	79.82	17.49	0.00842697					Single Protein		AC:FGSG_13502	2	2	2	2	3	100	0	Confident
2048	AC:FGSG_05686	PF08159.4_NUC153 domain			77.4939	88.99	4.41	0.000825083					Single Protein		AC:FGSG_05686	2	6	6	2	6	100	0	Confident
2050	AC:FGSG_01053	TIGR00687_pyridoxal kinase			39.6132	90.22	14.8	0.00515996					Single Protein		AC:FGSG_01053	3	6	6	4	9	100	0	Confident
2052	AC:FGSG_01358	no_pfam			45.1128	81.97	19.95	0.0108749					Single Protein		AC:FGSG_01358	5	8	8	10	14	100	0	Confident
2058	AC:FGSG_09366	no_pfam			47.6159	64.43	14.53	0.00875421					Single Protein		AC:FGSG_09366	5	6	6	11	13	100	0	Confident
2061	AC:FGSG_07200	PF00004.21_ATPase family associated with various cellular activities (AAA)			39.2674	100	7.91	0.00376648					Single Protein		AC:FGSG_07200	2	5	5	2	7	100	0	Confident
2063	AC:FGSG_00623	PF01399.19_PCI domain			46.2606	100	10.24	0.00416667					Single Protein		AC:FGSG_00623	2	4	4	5	9	100	0	Confident
2064	AC:FGSG_12028	PF00298.11_Ribosomal protein L11, RNA binding domain			17.6796	78.79	26.06	0.0480769					Single Protein		AC:FGSG_12028	3	4	4	12	13	100	0	Confident
2065	AC:FGSG_09299	TIGR01251_ribose-phosphate diphosphokinase			34.797	86.69	17.34	0.00565476					Single Protein		AC:FGSG_09299	3	4	4	5	6	100	0	Confident
2067	AC:FGSG_06052	PF08553.2_VID27 cytoplasmic protein			91.7289	79.09	15.13	0.0033437					Single Protein		AC:FGSG_06052	5	6	6	8	11	100	0	Confident
2068	AC:FGSG_11440	PF03171.12_2OG-Fe(II) oxygenase superfamily			39.7135	61.58	18.93	0.0259939					Single Protein		AC:FGSG_11440	3	3	3	10	10	100	0	Confident
2071	AC:FGSG_01317	PF00462.16_Glutaredoxin			27.3798	75.89	15.81	0.0164931					Single Protein		AC:FGSG_01317	3	4	4	5	6	100	0	Confident
2075	AC:FGSG_00849	PF06687.4_SUR7 protein			37.1311	70.18	7.89	0.0152778					Single Protein		AC:FGSG_00849	3	3	3	6	6	100	0	Confident
2076	AC:FGSG_06309	PF00571.20_CBS domain pair			73.4372	77.94	16.62	0.00292834					Single Protein		AC:FGSG_06309	7	12	12	9	16	100	0	Confident
2077	AC:FGSG_05828	no_pfam			37.0975	90.29	23.24	0.00743757					Single Protein		AC:FGSG_05828	5	5	5	5	7	100	0	Confident
2079	AC:FGSG_06507	TIGR01746_thioester reductase domain			138.924	82.53	6.08	0.000989559					Single Protein		AC:FGSG_06507	4	14	14	8	18	100	0	Confident
2080	AC:FGSG_05518	no_pfam			186.736	72.18	1.86	0.000749376					Single Protein		AC:FGSG_05518	2	5	5	3	6	99.8643	0	Confident
2081	AC:FGSG_04134	PF00096.18_Zinc finger, C2H2 type			45.8007	54.29	4.05	0.00511696					Single Protein		AC:FGSG_04134	2	3	3	3	5	99.8198	0	Confident
2082	AC:FGSG_05327	PF01479.17_S4 domain			54.8566	93.57	10.17	0.0022912					Single Protein		AC:FGSG_05327	3	5	5	3	6	100	0	Confident
2083	AC:FGSG_07379	PF04047.6_Periodic tryptophan protein 2 WD repeat associated presumed domain			99.1108	76.82	6.05	0.00182216					Single Protein		AC:FGSG_07379	2	6	6	6	10	100	0	Confident
2084	AC:FGSG_07464	PF00179.18_Ubiquitin-conjugating enzyme			33.759	86.73	7.44	0.00932836					Single Protein		AC:FGSG_07464	2	2	2	3	3	100	0	Confident
2086	AC:FGSG_05769	PF09797.1_N-acetyltransferase B complex (NatB) non catalytic subunit			109.353	84.68	6.03	0.00341777					Single Protein		AC:FGSG_05769	3	5	5	6	8	100	0	Confident
2088	AC:FGSG_06659	PF08389.4_Exportin 1-like protein			114.631	73.09	10.86	0.00232199					Single Protein		AC:FGSG_06659	6	15	15	7	16	100	0	Confident
2089	AC:FGSG_07333	PF00673.13_ribosomal L5P family C-terminus			38.9971	79.38	10.73	0.00652432					Single Protein		AC:FGSG_07333	3	5	5	3	5	100	0	Confident
2090	AC:FGSG_00786	PF00069.17_Protein kinase domain			65.8463	88.98	10.67	0.00338491					Single Protein		AC:FGSG_00786	4	7	7	5	9	100	0	Confident
2092	AC:FGSG_07018	PF01423.14_LSM domain			13.3872	100	32.48	0.017094					Single Protein		AC:FGSG_07018	2	2	2	3	4	100	0	Confident
2094	AC:FGSG_02097	PF00462.16_Glutaredoxin			11.639	100	31.13	0.0424528					Single Protein		AC:FGSG_02097	2	2	2	7	10	100	0	Confident
2095	AC:FGSG_09721	PF00036.24_EF hand			45.4369	100	12.59	0.00650714					Single Protein		AC:FGSG_09721	3	4	4	6	7	100	0	Confident
2097	AC:FGSG_00894	PF08927.2_Domain of unknown function (DUF1909)			8.14813	100	28.77	0.0342466					Single Protein		AC:FGSG_00894	2	2	2	4	4	100	0	Confident
2099	AC:FGSG_05073	no_pfam			38.0694	68.19	7.45	0.00840336					Single Protein		AC:FGSG_05073	2	2	2	3	3	100	0	Confident
2101	AC:FGSG_06406	no_pfam			29.2306	100	11.54	0.00320513					Single Protein		AC:FGSG_06406	2	3	3	2	3	100	0	Confident
2103	AC:FGSG_06798	PF00400.24_WD domain, G-beta repeat			48.9024	80.37	11.78	0.00670498					Single Protein		AC:FGSG_06798	3	4	4	4	5	100	0	Confident
2104	AC:FGSG_07041	PF02330.8_Mitochondrial glycoprotein			32.052	76.21	27.93	0.0137255					Single Protein		AC:FGSG_07041	5	5	5	7	9	100	0	Confident
2109	AC:FGSG_07867	PF00037.19_4Fe-4S binding domain			24.0799	84.58	16.82	0.0101289					Single Protein		AC:FGSG_07867	3	3	3	3	3	100	0	Confident
2114	AC:FGSG_11064	PF00076.14_RNA recognition motif. (a.k.a. RRM, RBD, or RNP domain)			13.2122	100	65.35	0.13937					Single Protein		AC:FGSG_11064	6	7	7	55	102	100	0	Confident
2118	AC:FGSG_06474	PF00241.12_Cofilin/tropomyosin-type actin-binding protein			15.8202	100	43.84	0.0159817					Single Protein		AC:FGSG_06474	3	3	3	4	4	100	0	Confident
2119	AC:FGSG_10969	no_pfam			8.03382	100	46.67	0.0813333	oxidation of m(M8)	oxidation of m(1)			Single Protein		AC:FGSG_10969	6	8	8	22	35	100	0	Confident
2121	AC:FGSG_09063	no_pfam			49.7109	83.15	7.32	0.004					Single Protein		AC:FGSG_09063	2	4	4	2	4	100	0	Confident
2123	AC:FGSG_01388	PF00005.19_ABC transporter			117.826	61.9	2.6	0.00225225					Single Protein		AC:FGSG_01388	2	2	2	2	2	94.2029	0	Confident
2124	AC:FGSG_04256	no_pfam			52.5764	91.23	5.43	0.00400458					Single Protein		AC:FGSG_04256	2	4	4	5	6	100	0	Confident
2128	AC:FGSG_01177	PF01053.12_Cys/Met metabolism PLP-dependent enzyme			44.7649	67.38	38.3	0.0192109					Single Protein		AC:FGSG_01177	9	11	11	28	32	100	0	Confident
2134	AC:FGSG_09630	PF00179.18_Ubiquitin-conjugating enzyme			19.9966	63.64	17.05	0.0178571					Single Protein		AC:FGSG_09630	2	2	2	3	3	100	0	Confident
2135	AC:FGSG_04555	PF09347.2_Domain of unknown function (DUF1989)			33.767	87.04	16.61	0.00763359					Single Protein		AC:FGSG_04555	3	5	5	4	6	100	0	Confident
2138	AC:FGSG_01288	PF01214.10_Casein kinase II regulatory subunit			21.3698	100	9.19	0.00810811					Single Protein		AC:FGSG_01288	2	3	3	2	3	99.8201	0	Confident
2139	AC:FGSG_05224	PF05602.4_Cleft lip and palate transmembrane protein 1 (CLPTM1)			74.2429	67.43	10.65	0.00470278					Single Protein		AC:FGSG_05224	4	4	4	4	4	100	0	Confident
2140	AC:FGSG_06937	PF01193.16_RNA polymerase Rpb3/Rpb11 dimerisation domain			16.4147	72.6	21.23	0.0141509					Single Protein		AC:FGSG_06937	2	2	2	2	2	100	0	Confident
2144	AC:FGSG_10797	PF00152.12_tRNA synthetases class II (D, K and N)			60.1773	94.19	6.18	0.00149105					Single Protein		AC:FGSG_10797	2	5	5	2	7	100	0	Confident
2147	AC:FGSG_02903	no_pfam			29.0002	87.5	20.97	0.00793501					Single Protein		AC:FGSG_02903	9	16	16	13	23	100	0	Confident
2150	AC:FGSG_10800	PF00538.11_linker histone H1 and H5 family			24.8089	100	16.67	0.00729167					Single Protein		AC:FGSG_10800	4	6	6	7	10	100	0	Confident
2153	AC:FGSG_01237	no_pfam			55.8929	88.21	8.45	0.00334076					Single Protein		AC:FGSG_01237	2	5	5	4	8	100	0	Confident
2155	AC:FGSG_08550	no_pfam			23.5464	78.74	34.3	0.00657318					Single Protein		AC:FGSG_08550	3	7	7	6	12	100	0	Confident
2156	AC:FGSG_10241	no_pfam			13.4799	100	17.42	0.0113636					Single Protein		AC:FGSG_10241	2	2	2	2	2	99.8201	0	Confident
2157	AC:FGSG_06543	PF09439.2_Signal recognition particle receptor beta subunit			37.0485	61.4	11.7	0.0119048					Single Protein		AC:FGSG_06543	2	3	3	3	4	100	0	Confident
2158	AC:FGSG_06349	PF04034.5_Domain of unknown function (DUF367)			44.8783	81.66	6.53	0.00461538					Single Protein		AC:FGSG_06349	2	7	7	2	7	100	0	Confident
2159	AC:FGSG_10387	PF03663.6_Glycosyl hydrolase family 76			50.042	66.38	9.54	0.00653595					Single Protein		AC:FGSG_10387	2	3	2	3	5	100	0	Confident
2160	AC:FGSG_06473	PF00324.13_Amino acid permease			56.1989	28.27	8.16	0.0145414					Single Protein		AC:FGSG_06473	3	3	3	4	4	100	0	Confident
2162	AC:FGSG_01247	no_pfam			11.2869	100	28.85	0.0448718					Single Protein		AC:FGSG_01247	2	3	3	10	11	100	0	Confident
2164	AC:FGSG_10843	no_pfam			26.7672	85.77	15.85	0.00995261					Single Protein		AC:FGSG_10843	3	5	5	5	8	100	0	Confident
2165	AC:FGSG_08670	PF01907.11_Ribosomal protein L37e			10.7236	100	38.3	0.0345745					Single Protein		AC:FGSG_08670	4	4	4	7	7	100	0	Confident
2166	AC:FGSG_00470	no_pfam			41.2821	91.73	8.79	0.00704225					Single Protein		AC:FGSG_00470	2	3	3	3	4	100	0	Confident
2169	AC:FGSG_01888	no_pfam			7.9881	100	21.74	0.0217391					Single Protein		AC:FGSG_01888	2	2	2	2	2	100	0	Confident
2171	AC:FGSG_05948	PF00023.22_Ankyrin repeat			20.5611	100	31.02	0.0115865					Single Protein		AC:FGSG_05948	3	5	5	7	11	100	0	Confident
2172	AC:FGSG_12178	no_pfam			49.234	84.51	5.47	0.00292004					Single Protein		AC:FGSG_12178	2	5	5	3	6	100	0	Confident
2175	AC:FGSG_10556	no_pfam			76.1939	75.43	4.71	0.00142045					Single Protein		AC:FGSG_10556	2	4	4	2	5	100	0	Confident
2177	AC:FGSG_10805	PF00179.18_Ubiquitin-conjugating enzyme			16.5253	65.31	30.61	0.0399306					Single Protein		AC:FGSG_10805	2	3	3	9	13	100	0	Confident
2179	AC:FGSG_10327	PF01644.9_Chitin synthase			101.775	78.51	5.9	0.00104019					Single Protein		AC:FGSG_10327	2	6	6	4	8	100	0	Confident
2180	AC:FGSG_05277	PF02133.7_Permease for cytosine/purines, uracil, thiamine, allantoin			61.362	63.22	6.52	0.00764088					Single Protein		AC:FGSG_05277	2	4	4	4	6	100	0	Confident
2183	AC:BSA_CAA76847	Bovine serum albumin mature peptide			66.4199	100	93.31	0.15505	oxidation of m(M87, M445, M547)	oxidation of m(3)			Single Protein		AC:BSA_CAA76847	97	109	0	2883	3502	100	0	Confident
2184	AC:FGSG_01541	PF00297.14_Ribosomal protein L3			36.1785	100	17.17	0.00451807					Single Protein		AC:FGSG_01541	3	6	6	6	9	100	0	Confident
2185	AC:FGSG_04279	PF01369.12_Sec7 domain			172.376	76.71	3.01	0.000486517					Single Protein		AC:FGSG_04279	2	5	5	2	5	99.8199	0	Confident
2187	AC:FGSG_01328	PF03223.7_V-ATPase subunit C			44.0365	91.6	29.77	0.00853616					Single Protein		AC:FGSG_01328	7	10	10	13	18	100	0	Confident
2189	AC:FGSG_02640	PF00443.21_Ubiquitin carboxyl-terminal hydrolase			85.3938	86.05	14.99	0.00301974					Single Protein		AC:FGSG_02640	6	11	11	8	14	100	0	Confident
2193	AC:FGSG_06846	PF04568.4_Mitochondrial ATPase inhibitor, IATP			11.0317	100	35.42	0.0347222					Single Protein		AC:FGSG_06846	3	3	3	5	6	100	0	Confident
2194	AC:FGSG_00406	TIGR01409_Tat (twin-arginine translocation) pathway signal sequence			50.2381	61.68	16.63	0.0149358					Single Protein		AC:FGSG_00406	7	7	7	11	11	100	0	Confident
2195	AC:FGSG_05966	no_pfam			70.5031	88.03	4.41	0.00104353					Single Protein		AC:FGSG_05966	2	6	6	2	6	100	0	Confident
2202	AC:FGSG_07165	PF00005.19_ABC transporter			31.6123	100	10.1	0.0058072					Single Protein		AC:FGSG_07165	2	8	8	4	13	100	0	Confident
2203	AC:FGSG_06093	PF00475.10_Imidazoleglycerol-phosphate dehydratase			24.2912	85.02	26.43	0.00561313					Single Protein		AC:FGSG_06093	3	4	4	3	6	100	0	Confident
2208	AC:FGSG_05259	PF00520.23_Ion transport protein			78.3394	78.88	2.87	0.00273224					Single Protein		AC:FGSG_05259	2	2	2	2	2	100	0	Confident
2210	AC:FGSG_06267	no_pfam			10.4406	100	50	0.0177305					Single Protein		AC:FGSG_06267	3	3	2	3	4	100	0	Confident
2211	AC:FGSG_04196	PF00171.14_Aldehyde dehydrogenase family			52.745	93.72	9.31	0.0012599					Single Protein		AC:FGSG_04196	2	4	4	2	4	94.2029	0	Confident
2212	AC:FGSG_04176	no_pfam			32.6279	64.54	12.14	0.0140264					Single Protein		AC:FGSG_04176	3	3	3	4	5	100	0	Confident
2213	AC:FGSG_09275	PF04078.5_Cell differentiation family, Rcd1-like			39.7803	71.94	14.44	0.00559846					Single Protein		AC:FGSG_09275	3	5	5	4	7	100	0	Confident
2215	AC:FGSG_03278	PF02727.8_Copper amine oxidase, N2 domain			76.1294	85.8	4.25	0.00227531					Single Protein		AC:FGSG_03278	2	4	4	2	4	100	0	Confident
2216	AC:FGSG_11596	no_pfam			35.818	85.89	9.01	0.0018648					Single Protein		AC:FGSG_11596	2	4	3	2	4	100	0	Confident
2217	AC:FGSG_07295	PF00069.17_Protein kinase domain			38.1942	100	7.94	0.00156863					Single Protein		AC:FGSG_07295	2	6	6	2	6	100	0	Confident
2219	AC:FGSG_09715	PF00096.18_Zinc finger, C2H2 type			45.2982	51.92	7.21	0.0115741					Single Protein		AC:FGSG_09715	2	2	2	3	4	100	0	Confident
2220	AC:FGSG_05981	no_pfam			31.9249	39.06	9.09	0.0172414					Single Protein		AC:FGSG_05981	2	2	2	3	4	100	0	Confident
2227	AC:FGSG_08743	no_pfam			7.19363	100	49.28	0.101449					Single Protein		AC:FGSG_08743	2	2	2	12	15	100	0	Confident
2229	AC:FGSG_09907	PF05700.3_Breast carcinoma amplified sequence 2 (BCAS2)			21.2202	83.59	23.08	0.0116564					Single Protein		AC:FGSG_09907	2	5	5	5	9	100	0	Confident
2230	AC:FGSG_01522	no_pfam			42.637	91.8	9.52	0.00216138					Single Protein		AC:FGSG_01522	2	4	4	2	4	100	0	Confident
2236	AC:FGSG_09002	PF01161.12_Phosphatidylethanolamine-binding protein			50.0917	92.87	7.59	0.00371287					Single Protein		AC:FGSG_09002	2	2	2	2	2	100	0	Confident
2237	AC:FGSG_05444	PF00076.14_RNA recognition motif. (a.k.a. RRM, RBD, or RNP domain)			83.3155	62.2	4.6	0.00359343					Single Protein		AC:FGSG_05444	2	4	4	4	10	100	0	Confident
2239	AC:FGSG_01013	PF01105.16_emp24/gp25L/p24 family/GOLD			23.2795	100	16.75	0.0164204					Single Protein		AC:FGSG_01013	3	3	3	5	6	100	0	Confident
2241	AC:FGSG_07057	PF01557.10_Fumarylacetoacetate (FAA) hydrolase family			25.4913	100	34.03	0.00994398					Single Protein		AC:FGSG_07057	4	6	6	7	9	100	0	Confident
2243	AC:FGSG_10514	PF08512.4_Histone chaperone Rttp106-like			55.5423	75.75	9.54	0.00393701					Single Protein		AC:FGSG_10514	2	2	2	2	2	100	0	Confident
2245	AC:FGSG_07865	PF00550.17_Phosphopantetheine attachment site			14.2853	74.24	13.64	0.0357143					Single Protein		AC:FGSG_07865	2	2	2	5	6	100	0	Confident
2246	AC:FGSG_01542	PF08695.2_Fungal protein of unknown function (DUF1783)			24.5758	100	16.13	0.00691244					Single Protein		AC:FGSG_01542	2	4	4	4	8	100	0	Confident
2247	AC:FGSG_11156	no_pfam			37.2559	35.61	12.54	0.016					Single Protein		AC:FGSG_11156	2	2	2	3	3	100	0	Confident
2248	AC:FGSG_04424	PF08162.3_NUC189 domain			41.5363	67.96	19.64	0.0129911					Single Protein		AC:FGSG_04424	4	4	4	7	9	100	0	Confident
2249	AC:FGSG_01769	no_pfam			29.6537	76.43	10.65	0.00746269					Single Protein		AC:FGSG_01769	2	2	2	2	2	94.2029	0	Confident
2252	AC:FGSG_05278	PF00156.19_Phosphoribosyl transferase domain			54.0843	78.54	24.09	0.0128007					Single Protein		AC:FGSG_05278	6	6	6	13	17	100	0	Confident
2255	AC:FGSG_01398	PF03311.6_Cornichon protein			16.2826	38.13	11.51	0.103774					Single Protein		AC:FGSG_01398	2	2	2	7	7	100	0	Confident
2256	AC:FGSG_04032	PF00179.18_Ubiquitin-conjugating enzyme			17.7292	73.58	27.67	0.0470085					Single Protein		AC:FGSG_04032	2	2	2	7	8	100	0	Confident
2258	AC:FGSG_09431	PF03959.5_Serine hydrolase (FSH1)			28.4363	100	29.5	0.0102171					Single Protein		AC:FGSG_09431	4	4	4	6	7	100	0	Confident
2261	AC:FGSG_11675	no_pfam			29.8561	65.59	22.58	0.0193078					Single Protein		AC:FGSG_11675	5	5	5	10	13	100	0	Confident
2262	AC:FGSG_05482	PF00800.10_Prephenate dehydratase			36.2611	74.62	13.6	0.00607287					Single Protein		AC:FGSG_05482	2	3	3	2	3	100	0	Confident
2271	AC:FGSG_05175	PF05730.3_CFEM domain			31.8301	23.38	15.08	0.105263					Single Protein		AC:FGSG_05175	2	2	2	9	10	100	0	Confident
2274	AC:FGSG_02231	PF01738.10_Dienelactone hydrolase family			27.2478	84.4	30.4	0.0252765					Single Protein		AC:FGSG_02231	4	4	4	10	10	100	0	Confident
2276	AC:FGSG_06111	no_pfam			53.2224	79.63	3.29	0.00482343					Single Protein		AC:FGSG_06111	2	4	3	4	5	100	0	Confident
2282	AC:FGSG_07139	PF08514.3_STAG domain			130.98	81.83	4.01	0.000903719					Single Protein		AC:FGSG_07139	2	7	7	3	8	100	0	Confident
2284	AC:FGSG_10001	PF01248.18_Ribosomal protein L7Ae/L30e/S12e/Gadd45 family			13.4391	100	61.29	0.0584677					Single Protein		AC:FGSG_10001	4	4	4	12	15	100	0	Confident
2285	AC:FGSG_13552	PF02146.9_Sir2 family			32.8566	88.55	15.82	0.00570342					Single Protein		AC:FGSG_13552	2	2	2	2	3	100	0	Confident
2286	AC:FGSG_04416	PF02518.18_Histidine kinase-, DNA gyrase B-, and HSP90-like ATPase			49.6162	100	8.94	0.00344037					Single Protein		AC:FGSG_04416	2	5	5	2	6	100	0	Confident
2287	AC:FGSG_00629	PF02544.8_3-oxo-5-alpha-steroid 4-dehydrogenase			35.0413	100	11.04	0.0105519					Single Protein		AC:FGSG_00629	2	4	4	4	6	100	0	Confident
2290	AC:FGSG_10385	PF00022.11_Actin			42.4152	91.84	23.95	0.00596944					Single Protein		AC:FGSG_10385	4	4	4	4	4	100	0	Confident
2295	AC:FGSG_07412	no_pfam			28.8232	78.11	20.38	0.020934					Single Protein		AC:FGSG_07412	3	3	3	9	14	100	0	Confident
2298	AC:FGSG_13133	no_pfam			4.87754	100	73.17	0.0650407					Single Protein		AC:FGSG_13133	2	3	3	6	13	100	0	Confident
2300	AC:FGSG_06143	no_pfam			32.6005	100	26.17	0.0106264					Single Protein		AC:FGSG_06143	3	4	4	8	10	100	0	Confident
2301	AC:FGSG_11697	PF00120.16_Glutamine synthetase, catalytic domain			52.8976	82.35	14.92	0.00488946					Single Protein		AC:FGSG_11697	4	5	5	4	7	100	0	Confident
2302	AC:FGSG_09448	PF00590.12_Tetrapyrrole (Corrin/Porphyrin) Methylases			63.1837	87.29	7.39	0.0031168					Single Protein		AC:FGSG_09448	3	4	4	3	4	99.8192	0	Confident
2304	AC:FGSG_06288	no_pfam			17.2545	100	26.75	0.00796178					Single Protein		AC:FGSG_06288	2	4	4	2	7	100	0	Confident
2305	AC:FGSG_03804	no_pfam			16.5143	56.29	13.25	0.027451					Single Protein		AC:FGSG_03804	2	2	1	3	4	100	0	Confident
2308	AC:FGSG_02978	PF07690.8_Major Facilitator Superfamily			58.1612	60.15	5.12	0.011041					Single Protein		AC:FGSG_02978	2	2	2	5	5	100	0	Confident
2310	AC:FGSG_09084	no_pfam			57.8119	54.48	12.69	0.0111301					Single Protein		AC:FGSG_09084	3	4	4	5	6	100	0	Confident
2314	AC:FGSG_00190	no_pfam			8.53342	100	39.47	0.0394737					Single Protein		AC:FGSG_00190	2	2	2	4	4	100	0	Confident
2316	AC:FGSG_10131	PF04909.6_Amidohydrolase			38.5743	86.99	18.79	0.00636766					Single Protein		AC:FGSG_10131	3	4	4	6	8	100	0	Confident
2319	AC:FGSG_08841	PF07542.3_ATP12 chaperone protein			39.544	80.82	12.6	0.00508475					Single Protein		AC:FGSG_08841	2	3	3	2	4	100	0	Confident
2321	AC:FGSG_09775	PF00241.12_Cofilin/tropomyosin-type actin-binding protein			16.2503	100	23.94	0.00586854					Single Protein		AC:FGSG_09775	2	4	4	2	4	100	0	Confident
2328	AC:FGSG_00492	no_pfam			20.0532	63	16.5	0.0198413					Single Protein		AC:FGSG_00492	2	2	2	3	5	100	0	Confident
2332	AC:FGSG_05648	PF01008.9_Initiation factor 2 subunit family			36.2981	88.29	10.81	0.0170068					Single Protein		AC:FGSG_05648	2	4	4	8	11	100	0	Confident
2341	AC:FGSG_09035	PF01536.8_Adenosylmethionine decarboxylase			55.0117	67.4	7.75	0.00442478					Single Protein		AC:FGSG_09035	2	2	2	2	2	100	0	Confident
2344	AC:FGSG_08063	PF06110.3_Eukaryotic protein of unknown function (DUF953)			12.4411	69.91	35.4	0.0189873					Single Protein		AC:FGSG_08063	2	2	2	2	2	94.2029	0	Confident
2369	AC:FGSG_06961	PF01472.12_PUA domain			44.7116	75.85	8.94	0.00424628					Single Protein		AC:FGSG_06961	2	3	3	2	3	100	0	Confident
2373	AC:FGSG_07096	PF00702.18_haloacid dehalogenase-like hydrolase			26.1266	85	17.92	0.00735294					Single Protein		AC:FGSG_07096	2	2	2	2	2	100	0	Confident
2375	AC:FGSG_11842	no_pfam			30.2321	100	19.56	0.00922509					Single Protein		AC:FGSG_11842	2	2	2	3	3	100	0	Confident
2379	AC:FGSG_10138	PF01105.16_emp24/gp25L/p24 family/GOLD			24.2245	100	12.15	0.010514					Single Protein		AC:FGSG_10138	2	3	2	5	8	100	0	Confident
2395	AC:FGSG_03375	PF00106.17_short chain dehydrogenase			30.9086	100	21.35	0.0118624					Single Protein		AC:FGSG_03375	3	3	3	5	7	100	0	Confident
2400	AC:FGSG_05565	PF04857.12_CAF1 family ribonuclease			52.3186	68.88	8.71	0.00251004					Single Protein		AC:FGSG_05565	2	3	3	2	3	91.4286	0	Confident
