# Supplementary material for: Extracellular peptidases of the cereal pathogen Fusarium graminearum
Source: Front Plant Sci. 2015 Nov 6;6:962. doi: 10.3389/fpls.2015.00962 (PMC4645717; doi:10.3389/fpls.2015.00962)
Supplement: Table S3 — Label-free quantitation. [file Table3.XLSX]

## Sheet: S3 - label-free quantitation
Protein	Protein.IDs-GROUPS	Protein_name	All_pfam_domains	LFQ.intensity_PDB_1	LFQ.intensity_PDB_2	LFQ.intensity_PDB_3	LFQ.intensity_N_1	LFQ.intensity_N_2	LFQ.intensity_N_3	LFQ.intensity_NO3_1	LFQ.intensity_NO3_2	LFQ.intensity_NO3_3	LFQ.intensity_GLU_1	LFQ.intensity_GLU_2	LFQ.intensity_GLU_3	Identified in 2 of 3 replicates?	Present in Cellular proteome?	Present in high confidence secretome?	Paper et al in planta	Paper et al in vitro	Taylor Mycotox
FGSG_00009	FGSG_00009	hypothetical protein	no_pfam_found	18.5487	18.7637	18.6228		20.3528	19.0922	18.5312	18.6315	19.3495	19.7566	19.504	17.7607			High confidence secreted
FGSG_00055	FGSG_00055	hypothetical protein	no_pfam_found					20.1533								Only in one replicate
FGSG_00072	FGSG_00072	hypothetical protein	no_pfam_found	19.0181	18.5904	18.8989	18.1479	17.114	18.5541	16.8833	16.7776	16.9679	18.6977	19.0635	18.5664		Cellular-BSA
FGSG_00100	FGSG_00100	hypothetical protein	[FAD_binding_4:FAD binding domain:PF01565.15]	22.3569	21.7534	21.6826	21.458	21.5642	22.9456	23.5364	23.1532	23.6205	24.3574	24.5984	23.8805			High confidence secreted		FGSG_00100
FGSG_00129	FGSG_00129	hypothetical protein	no_pfam_found	23.1187	23.7312	21.9519	22.4325	22.6142	22.3189		19.4878		21.199	20.7439			Cellular-BSA	High confidence secreted
FGSG_00142	FGSG_00142	hypothetical protein	[Cu-oxidase_3:Multicopper oxidase:PF07732.7][Cu-oxidase_2:Multicopper oxidase:PF07731.6][Cu-oxidase:Multicopper oxidase:PF00394.14]									13.2413				Only in one replicate
FGSG_00143	FGSG_00143	hypothetical protein	[Glyco_hydro_31:Glycosyl hydrolases family 31:PF01055.18]		17.8005		17.6613	18.0631	19.0797	17.2299		17.5139	18.3359	19.4208	17.5953		Cellular-BSA
FGSG_06545	FGSG_06545;FGSG_04246	hypothetical protein	[Peptidase_M28:Peptidase family M28:PF04389.9][PA:PA domain:PF02225.14]	22.3887	22.6776	22.3435	25.1655	24.6799	24.3196	21.2891	21.4201	21.5384	23.7039	23.3191	21.2819					FGSG_06545
FGSG_00175	FGSG_00175	2-methylcitrate synthase	[cit_synth_euk:citrate (Si)-synthase, eukaryotic:TIGR01793][Citrate_synt:Citrate synthase:PF00285.13]									16.7062			15.9533	Only in one replicate	Cellular-BSA				FGSG_00175
FGSG_00184	FGSG_00184	hypothetical protein	no_pfam_found											17.5856	17.8795			High confidence secreted		FGSG_00184
FGSG_00192	FGSG_00192	cerevisin precursor	[Peptidase_S8:Subtilase family:PF00082.14][Inhibitor_I9:Peptidase inhibitor I9:PF05922.8]	19.1839	19.1004	19.3131	20.1818	22.0946	20.8507	20.1793	20.4296	20.4807	21.5986	21.1584	20.6932		Cellular-BSA		FGSG_00192	FGSG_00192	FGSG_00192
FGSG_04246	FGSG_06545;FGSG_04246			22.3887	22.6776	22.3435	25.1655	24.6799	24.3196	21.2891	21.4201	21.5384	23.7039	23.3191	21.2819
FGSG_00259	FGSG_00259	hypothetical protein	no_pfam_found												16.4867	Only in one replicate
FGSG_00314	FGSG_00314	hypothetical protein	no_pfam_found	17.1171		16.5946	18.9051	18.3074	24.1404	26.3784	26.1944	26.0822	19.7903	19.702	22.6685		Cellular-BSA				FGSG_00314
FGSG_00317	FGSG_00317	hypothetical protein	[CAP_GLY:CAP-Gly domain:PF01302.17]									14.2601				Only in one replicate	Cellular-BSA
FGSG_00346	FGSG_00346	saccharopine dehydrogenase	[Saccharop_dh:Saccharopine dehydrogenase:PF03435.10]				20.5847	21.5355	21.6757	21.4924	21.6108	21.5771	21.9844	22.5461	22.365		Cellular-BSA		FGSG_00346		FGSG_00346
FGSG_00347	FGSG_00347	hypothetical protein	no_pfam_found							20.5626	19.7495	19.856			18.5647			High confidence secreted
FGSG_00350	FGSG_00350	hypothetical protein	[ASF1_hist_chap:ASF1 like histone chaperone:PF04729.5]							16.9701		16.3441					Cellular-BSA
FGSG_00373	FGSG_00373	ATP synthase subunit 4	[Mt_ATP-synt_B:Mitochondrial ATP synthase B chain precursor (ATP-synt_B):PF05405.6]									18.631				Only in one replicate	Cellular-BSA				FGSG_00373
FGSG_00385	FGSG_00385	hypothetical protein	[HMG_box:HMG (high mobility group) box:PF00505.11]									18.9895				Only in one replicate	Cellular-BSA
FGSG_00387	FGSG_00387	phosphoglucomutase	[PGM_PMM_I:Phosphoglucomutase/phosphomannomutase, alpha/beta/alpha domain I:PF02878.8][PGM_PMM_III:Phosphoglucomutase/phosphomannomutase, alpha/beta/alpha domain III:PF02880.8][PGM_PMM_II:Phosphoglucomutase/phosphomannomutase, alpha/beta/alpha domain II:PF02879.8][PGM_PMM_IV:Phosphoglucomutase/phosphomannomutase, C-terminal domain:PF00408.12]						18.8154	20.5581	20.9414	21.4898	18.4405	18.6289	20.2255		Cellular-BSA				FGSG_00387
FGSG_00395	FGSG_00395	40S ribosomal protein S15	[Ribosomal_S19:Ribosomal protein S19:PF00203.13][rpsS_arch:ribosomal protein S19:TIGR01025]				17.4979	16.7291	20.5539	21.884	21.4978	21.2329	20.2242	20.7806	21.278		Cellular-BSA				FGSG_00395
FGSG_00409	FGSG_00409	hypothetical protein	[cyt_deam_tetra:cytidine deaminase:TIGR01354][dCMP_cyt_deam_1:Cytidine and deoxycytidylate deaminase zinc-binding region:PF00383.14]												16.6791	Only in one replicate	Cellular-BSA
FGSG_00415	FGSG_00415	hypothetical protein	[DUF2402:Putative GPI-anchored glycine-serine rich protein (DUF2402):PF10289.1]	25.1837	24.9415	25.2092	20.8514	20.7295	23.5699	25.2688	24.8931	24.6974	23.2987	22.968	24.7344		Cellular-BSA	High confidence secreted		FGSG_00415	FGSG_00415
FGSG_00421	FGSG_00421	S-adenosylmethionine synthetase	[metK:methionine adenosyltransferase:TIGR01034][S-AdoMet_synt_C:S-adenosylmethionine synthetase, C-terminal domain:PF02773.8][S-AdoMet_synt_N:S-adenosylmethionine synthetase, N-terminal domain:PF00438.12][S-AdoMet_synt_M:S-adenosylmethionine synthetase, central domain:PF02772.8]	18.3969	17.4655	17.2368	17.3984	18.0769	19.4254	22.1993	22.11	20.9746	20.2751	21.0419	22.0335		Cellular-BSA				FGSG_00421
FGSG_00470	FGSG_00470	hypothetical protein	no_pfam_found									17.0172	17.1316	17.4462			Cellular-BSA
FGSG_00471	FGSG_00471	hypothetical protein	[ATP_sub_h:ATP synthase complex subunit h:PF10775.1]									17.2219				Only in one replicate	Cellular-BSA				FGSG_00471
FGSG_00491	FGSG_00491	hypothetical protein	[Calreticulin:Calreticulin family:PF00262.10]							18.4076	18.9312	19.004	18.0899	17.831	17.8789		Cellular-BSA				FGSG_00491
FGSG_00492	FGSG_00492	hypothetical protein	no_pfam_found	21.7655	21.8786	21.5574	19.397		19.1588	19.9906	20.7104	20.1904	19.3267	18.4133	19.6881		Cellular-BSA	High confidence secreted
FGSG_00496	FGSG_00496	inorganic pyrophosphatase	[Pyrophosphatase:Inorganic pyrophosphatase:PF00719.11]				16.4506	16.7983	20.2085	23.4951	23.7665	23.109	19.426	19.4201	22.8467		Cellular-BSA		FGSG_00496		FGSG_00496
FGSG_00500	FGSG_00500	hexokinase	[Hexokinase_2:Hexokinase:PF03727.8][Hexokinase_1:Hexokinase:PF00349.13]	17.56	18.2233	18.0181	18.9203	20.6787	21.0795	22.3313	21.9892	21.943	21.8337	22.9525	23.4738		Cellular-BSA
FGSG_00523	FGSG_00523	hypothetical protein	[DUF2402:Putative GPI-anchored glycine-serine rich protein (DUF2402):PF10289.1]	24.5336	24.2973	24.6052	25.41	24.0995	24.1834	25.0084	24.5741	24.6947	25.4939	25.4227	25.1029		Cellular-BSA			FGSG_00523
FGSG_00524	FGSG_00524	UTP-glucose-1-phosphate uridylyltransferase	[UDPGP:UTP--glucose-1-phosphate uridylyltransferase:PF01704.10]						18.755	22.337	21.4698	20.4629	17.057				Cellular-BSA
FGSG_09873	FGSG_06290;FGSG_09873						17.2691		19.1172	21.5135	23.1157	23.0271	17.0264	18.7101	19.5514
FGSG_10527	FGSG_07291;FGSG_10527						18.7762	20.1843	19.4963	19.9753	20.2334	20.409	20.4367	20.2427	20.3457
FGSG_01365	FGSG_11326;FGSG_01365			22.2151	20.2534	21.9194	0	16.5673	0	0	15.2042	15.5869	18.4277	18.5837	17.1107
FGSG_00564	FGSG_00564	proteasome component C1	[Proteasome:Proteasome A-type and B-type:PF00227.18][Proteasome_A_N:Proteasome subunit A N-terminal signature:PF10584.1]								17.9694					Only in one replicate	Cellular-BSA				FGSG_00564
FGSG_00567	FGSG_00567	hypothetical protein	[DRIM:Down-regulated in metastasis:PF07539.4]												18.4096	Only in one replicate	Cellular-BSA
FGSG_00576	FGSG_00576	hypothetical protein	no_pfam_found	21.016	22.0729	21.5879	21.233	19.9545	20.879	18.9764	18.599	19.78	20.4064	20.71	19.9472		Cellular-BSA	High confidence secreted		FGSG_00576
FGSG_00588	FGSG_00588	hypothetical protein	[CFEM:CFEM domain:PF05730.3]	19.6768	20.418	20.5182	19.6839	18.6749	19.1654	19.3162	19.0694	19.7182	19.1395	19.0586	18.4037		Cellular-BSA	High confidence secreted
FGSG_03981	FGSG_10746;FGSG_12518;FGSG_03981								19.1536	20.2182	20.7304	21.928	19.4995	20.2305	20.3836	0
FGSG_00602	FGSG_00602	hypothetical protein	no_pfam_found	17.9172						18.8389	19.0633	18.5824	19.6253	18.3449	18.067		Cellular-BSA
FGSG_00609	FGSG_00609	hypothetical protein	[Ribonuc_L-PSP:Endoribonuclease L-PSP:PF01042.13][TIGR00004:endoribonuclease L-PSP, putative:TIGR00004]				18.1608	17.2149	18.0445	19.3276	19.9676	19.7377	17.6629	16.8292	20.2084		Cellular-BSA		FGSG_00609
FGSG_00615	FGSG_00615	hypothetical protein	no_pfam_found									14.9841				Only in one replicate	Cellular-BSA
FGSG_00631	FGSG_00631	40S ribosomal protein S8-B	[S8e:ribosomal protein S8.e:TIGR00307][Ribosomal_S8e:Ribosomal protein S8e:PF01201.14]				19.7791	21.6882	21.7734	23.4482	23.9034	23.7592	23.3923	22.6265	23.7613		Cellular-BSA				FGSG_00631
FGSG_00634	FGSG_00634	40S ribosomal protein S6-B	[Ribosomal_S6e:Ribosomal protein S6e:PF01092.11]				19.5744	20.2781	20.4872	23.3629	23.546	23.4194	22.7746	22.2881	23.3683		Cellular-BSA				FGSG_00634
FGSG_00637	FGSG_00637	vacuolar ATP synthase subunit B	[ATP-synt_ab:ATP synthase alpha/beta family, nucleotide-binding domain:PF00006.17][ATP-synt_ab_C:ATP synthase alpha/beta chain, C terminal domain:PF00306.19][ATP-synt_ab_N:ATP synthase alpha/beta family, beta-barrel domain:PF02874.15][HAS-barrel:HAS barrel domain:PF09378.2][V-ATPase_V1_B:V-type ATPase, B subunit:TIGR01040]							16.9193	17.2135	16.9014					Cellular-BSA				FGSG_00637
FGSG_00642	FGSG_00642	hypothetical protein	no_pfam_found	18.2128	18.3617	20.2202	19.9498		18.609	18.0398	17.9566	17.8386	17.2594		17.2757			High confidence secreted
FGSG_00644	FGSG_00644	hypothetical protein	[Peptidase_M16_C:Peptidase M16 inactive domain:PF05193.13][Peptidase_M16:Insulinase (Peptidase family M16):PF00675.12]									16.236				Only in one replicate	Cellular-BSA				FGSG_00644
FGSG_00671	FGSG_00671	40S ribosomal protein S11	[Ribosomal_S17:Ribosomal protein S17:PF00366.12]				20.1739	21.4544	21.4305	23.504	24.1299	23.7629	23.1862	22.4464	23.3789		Cellular-BSA
FGSG_00709	FGSG_00709	hypothetical protein	no_pfam_found							18.3309	19.1246	19.4465					Cellular-BSA				FGSG_00709
FGSG_00729	FGSG_00729	hypothetical protein	no_pfam_found							17.5921	17.6742	18.0131					Cellular-BSA				FGSG_00729
FGSG_00746	FGSG_00746	hypothetical protein	[ubiquitin:Ubiquitin family:PF00240.15][UBA:UBA/TS-N domain:PF00627.23]								16.9098	17.0685					Cellular-BSA				FGSG_00746
FGSG_00766	FGSG_00766	hypothetical protein	[TPR_2:Tetratricopeptide repeat:PF07719.9][TPR_2:Tetratricopeptide repeat:PF07719.9][TPR_1:Tetratricopeptide repeat:PF00515.20][TPR_1:Tetratricopeptide repeat:PF00515.20]								18.7839					Only in one replicate	Cellular-BSA
FGSG_00767	FGSG_00767;FGSG_04913	hypothetical protein	[Glyco_hydro_3_C:Glycosyl hydrolase family 3 C terminal domain:PF01915.14][Glyco_hydro_3:Glycosyl hydrolase family 3 N terminal domain:PF00933.13]											16.0014		Only in one replicate
FGSG_00777	FGSG_00777	hypothetical protein	[Pro_isomerase:Cyclophilin type peptidyl-prolyl cis-trans isomerase/CLD:PF00160.13]				21.2036	20.3676	22.2051	23.9152	24.1373	24.2197	21.6858	22.2077	23.3119		Cellular-BSA		FGSG_00777	FGSG_00777	FGSG_00777
FGSG_00798	FGSG_00798	hypothetical protein	[Ribosomal_S21e:Ribosomal protein S21e:PF01249.10]				20.2874	20.3675	20.0612	22.1836	22.7176	22.3387	22.4312	21.8902	22.8036		Cellular-BSA
FGSG_00802	FGSG_00802	hypothetical protein	[Ribosomal_L14:Ribosomal protein L14p/L23e:PF00238.11]					19.5958	20.3407	20.9106	21.4021	21.555	21.0996	21.801	21.7351		Cellular-BSA				FGSG_00802
FGSG_00806	FGSG_00806	alkaline proteinase precursor	[Peptidase_S8:Subtilase family:PF00082.14][Inhibitor_I9:Peptidase inhibitor I9:PF05922.8]	22.0094	21.7855	21.3896	25.4164	27.4273	25.5665	20.9195	20.9889	22.6146	27.4089	28.0659	26.1455			High confidence secreted	FGSG_00806	FGSG_00806
FGSG_12518	FGSG_10746;FGSG_12518;FGSG_03981								19.1536	20.2182	20.7304	21.928	19.4995	20.2305	20.3836	0
FGSG_00815	FGSG_00815	peptide methionine sulfoxide reductase msrA 1	[PMSR:Peptide methionine sulfoxide reductase:PF01625.13][msrA:peptide-methionine (S)-S-oxide reductase:TIGR00401]				20.93	20.4009	21.2384	18.3392	18.7125	18.6478	19.2271	18.9633	19.4145		Cellular-BSA
FGSG_00832	FGSG_00832	hypothetical protein	[DLH:Dienelactone hydrolase family:PF01738.10]											14.168		Only in one replicate	Cellular-BSA		FGSG_00832
FGSG_00838	FGSG_00838	heat shock protein 70	[prok_dnaK:chaperone protein DnaK:TIGR02350][HSP70:Hsp70 protein:PF00012.12]	15.876		16.6502	19.9655	18.9244	19.176	21.5299	22.6803	22.8707	18.6785	18.4751	22.1341		Cellular-BSA				FGSG_00838
FGSG_00845	FGSG_00845	60S ribosomal protein L15	[Ribosomal_L15e:Ribosomal L15:PF00827.9]				21.1485	22.5855	21.8042	23.7382	24.1565	24.0065	24.1006	23.599	23.9258		Cellular-BSA				FGSG_00845
FGSG_00857	FGSG_00857	hypothetical protein	no_pfam_found				20.0374	18.8546	18.7817	20.3152	20.2254	20.9216	17.2472				Cellular-BSA				FGSG_00857
FGSG_00863	FGSG_00863	mitochondrial-processing peptidase subunit beta	[Peptidase_M16:Insulinase (Peptidase family M16):PF00675.12][Peptidase_M16_C:Peptidase M16 inactive domain:PF05193.13]									18.1513				Only in one replicate	Cellular-BSA				FGSG_00863
FGSG_00871	FGSG_00871	thioredoxin reductase	[Pyr_redox_2:Pyridine nucleotide-disulphide oxidoreductase:PF07992.6][Pyr_redox:Pyridine nucleotide-disulphide oxidoreductase:PF00070.19][TRX_reduct:thioredoxin-disulfide reductase:TIGR01292]	19.7001	19.9261	18.9604	20.3345	21.1572	21.7361	20.1968	19.9451	19.2052	20.6734	20.8064	21.399		Cellular-BSA
FGSG_00872	FGSG_00872	UDP-N-acetylglucosamine pyrophosphorylase	[UDPGP:UTP--glucose-1-phosphate uridylyltransferase:PF01704.10]							19.5549	19.795	19.427					Cellular-BSA				FGSG_00872
FGSG_00894	FGSG_00894	hypothetical protein	[DUF1909:Domain of unknown function (DUF1909):PF08927.2]					17.4337		18.6542	17.9103	17.2122		16.9896	18.6947		Cellular-BSA
FGSG_00898	FGSG_00898	hypothetical protein	[Bap31:B-cell receptor-associated protein 31-like:PF05529.4]									15.826				Only in one replicate	Cellular-BSA
FGSG_00904	FGSG_00904	deoxyuridine 5'-triphosphate nucleotidohydrolase	[dUTPase:dUTPase:PF00692.11][dut:dUTP diphosphatase:TIGR00576]								16.5379	16.541		17.8412			Cellular-BSA				FGSG_00904
FGSG_00921	FGSG_00921	heat shock protein SSB1	[HSP70:Hsp70 protein:PF00012.12]							19.0153	19.7529	19.7001					Cellular-BSA
FGSG_02069	FGSG_02069	hypothetical protein	[5_nucleotid_C:5'-nucleotidase, C-terminal domain:PF02872.10][Metallophos:Calcineurin-like phosphoesterase:PF00149.20]					18.5365	18.6049	17.9604	17.564	18.3586	18.7695	19.4435	19.4264
FGSG_00979	FGSG_00979	aldehyde dehydrogenase	[Aldedh:Aldehyde dehydrogenase family:PF00171.14]								18.216	19.1069		17.9779	18.121		Cellular-BSA		FGSG_00979		FGSG_00979
FGSG_01008	FGSG_01008	elongation factor 1-beta	[EF1_GNE:EF-1 guanine nucleotide exchange domain:PF00736.11][EF-1_beta_acid:Eukaryotic elongation factor 1 beta central acidic region:PF10587.1]				17.8615		20.7078	22.2138	23.73	23.8837	15.8265				Cellular-BSA				FGSG_01008
FGSG_01014	FGSG_01014	hypothetical protein	[Arf:ADP-ribosylation factor family:PF00025.13][small_GTP:small GTP-binding protein domain:TIGR00231]									15.1784				Only in one replicate	Cellular-BSA
FGSG_01016	FGSG_01016	hypothetical protein	[Ribosomal_L6e:Ribosomal protein L6e:PF01159.11]				18.0432	18.6354	18.9964	21.3953	22.2022	22.139	21.1693	20.4958	21.1962		Cellular-BSA				FGSG_01016
FGSG_01017	FGSG_01017	hypothetical protein	[Peptidase_M49:Peptidase family M49:PF03571.7]				22.4005	21.9383	21.9753	20.0845	20.1751	20.2849	21.2034	21.4722	21.3707		Cellular-BSA		FGSG_01017
FGSG_01021	FGSG_01021	hypothetical protein	[Ribosomal_L29:Ribosomal L29 protein:PF00831.15][L29:ribosomal protein L29:TIGR00012]						19.0161	21.1977	22.3953	21.8508		17.3677	18.9086		Cellular-BSA
FGSG_02616	FGSG_02616	hypothetical protein	[Abhydrolase_1:alpha/beta hydrolase fold:PF00561.12]							17.0032		16.6807	16.9544	18.0421	17.258
FGSG_01052	FGSG_01052	proliferating cell nuclear antigen	[PCNA_N:Proliferating cell nuclear antigen, N-terminal domain:PF00705.10][PCNA_C:Proliferating cell nuclear antigen, C-terminal domain:PF02747.7][pcna:proliferating cell nuclear antigen (pcna):TIGR00590]	20.7478	20.2589	19.6268						17.001	17.7893	18.0709	17.3504		Cellular-BSA
FGSG_01059	FGSG_01059	FK506-binding protein 4	[FKBP_C:FKBP-type peptidyl-prolyl cis-trans isomerase:PF00254.20]	20.2145	19.8431	19.6968											Cellular-BSA				FGSG_01059
FGSG_01081	FGSG_01081	60S ribosomal protein L11	[Ribosomal_L5_C:ribosomal L5P family C-terminus:PF00673.13][Ribosomal_L5:Ribosomal protein L5:PF00281.11]				18.5482	20.8079	19.5893	22.103	22.394	22.6052	22.2326	22.0507	22.2114		Cellular-BSA				FGSG_01081
FGSG_02937	FGSG_02937	hypothetical protein	[Abhydrolase_4:TAP-like protein:PF08386.2]					18.0656				17.0393	18.5473	18.8224	18.6458						FGSG_02937
FGSG_01099	FGSG_01099	GTP-binding nuclear protein GSP1/Ran	[Ras:Ras family:PF00071.14][small_GTP:small GTP-binding protein domain:TIGR00231][Miro:Miro-like protein:PF08477.5]						18.2107	19.7812	19.3947	18.9652	17.2716		17.0346		Cellular-BSA				FGSG_01099
FGSG_01111	FGSG_01111	6-phosphogluconate dehydrogenase	[6PGD:6-phosphogluconate dehydrogenase, C-terminal domain:PF00393.11][NAD_binding_2:NAD binding domain of 6-phosphogluconate dehydrogenase:PF03446.7][gnd:6-phosphogluconate dehydrogenase, decarboxylating:TIGR00873]				22.043	21.3015	23.6362	23.276	22.9499	23.0643	21.9668	22.6383	23.4543		Cellular-BSA				FGSG_01111
FGSG_01122	FGSG_01122	hypothetical protein	[DUF2455:Protein of unknown function (DUF2455):PF10444.1]								17.3344					Only in one replicate
FGSG_01130	FGSG_01130	hypothetical protein	no_pfam_found												18.8214	Only in one replicate	Cellular-BSA
FGSG_01133	FGSG_01133	hypothetical protein	no_pfam_found					18.6526	18.0816	19.6998	19.6524	19.8652	19.2668	20.1932	20.4447		Cellular-BSA				FGSG_01133
FGSG_01141	FGSG_01141	delta-1-pyrroline-5-carboxylate dehydrogenase	[Aldedh:Aldehyde dehydrogenase family:PF00171.14][D1pyr5carbox1:1-pyrroline-5-carboxylate dehydrogenase:TIGR01236]				21.3536	19.9461	21.1598	18.526	17.9222	17.9178	18.7795	19.2458	18.9062		Cellular-BSA
FGSG_01154	FGSG_01154	60S ribosomal protein L9-B	[Ribosomal_L6:Ribosomal protein L6:PF00347.15][Ribosomal_L6:Ribosomal protein L6:PF00347.15]				19.2435	20.0654	19.1717	20.8738	21.1629	21.38	21.3681	21.3438	20.9933		Cellular-BSA				FGSG_01154
FGSG_01160	FGSG_01160	proteasome component C5	[Proteasome:Proteasome A-type and B-type:PF00227.18]							17.2624		17.0785					Cellular-BSA
FGSG_01164	FGSG_01164	6,7-dimethyl-8-ribityllumazine synthase	[DMRL_synthase:6,7-dimethyl-8-ribityllumazine synthase:PF00885.11][lumazine-synth:6,7-dimethyl-8-ribityllumazine synthase:TIGR00114]	17.7525			18.8539	19.2171	19.0668	19.4327	18.6518	19.086	19.7716	20.4146	19.867		Cellular-BSA
FGSG_01177	FGSG_01177	cystathionine gamma-lyase	[Cys_Met_Meta_PP:Cys/Met metabolism PLP-dependent enzyme:PF01053.12]								15.6908					Only in one replicate	Cellular-BSA
FGSG_01179	FGSG_01179	hypothetical protein	no_pfam_found	20.8491	21.1375	20.3109				19.8145	19.9436	20.8168			20.0434			High confidence secreted		FGSG_01179
FGSG_01199	FGSG_01199	glucosamine-fructose-6-phosphate aminotransferase	[SIS:SIS domain:PF01380.14][GATase_2:Glutamine amidotransferases class-II:PF00310.13][SIS:SIS domain:PF01380.14][glmS:glutamine-fructose-6-phosphate transaminase (isomerizing):TIGR01135]								17.113	17.1899					Cellular-BSA				FGSG_01199
FGSG_01200	FGSG_01200	hypothetical protein	[Proteasome:Proteasome A-type and B-type:PF00227.18]							17.384	17.6429				17.7363		Cellular-BSA
FGSG_01217	FGSG_01217	carbamoyl-phosphate synthase arginine-specific large chain	[CPSase_L_D2:Carbamoyl-phosphate synthase L chain, ATP binding domain:PF02786.9][CPSase_L_D2:Carbamoyl-phosphate synthase L chain, ATP binding domain:PF02786.9][CPSase_L_chain:Carbamoyl-phosphate synthase L chain, N-terminal domain:PF00289.14][CPSase_L_chain:Carbamoyl-phosphate synthase L chain, N-terminal domain:PF00289.14][CPSase_L_D3:Carbamoyl-phosphate synthetase large chain, oligomerisation …								14.5681					Only in one replicate	Cellular-BSA
FGSG_01228	FGSG_01228	hypothetical protein	no_pfam_found									15.5715				Only in one replicate	Cellular-BSA
FGSG_01236	FGSG_01236	proteasome component PUP3	[Proteasome:Proteasome A-type and B-type:PF00227.18]									16.4458				Only in one replicate	Cellular-BSA
FGSG_01238	FGSG_01238	hypothetical protein	[Ribosomal_L36e:Ribosomal protein L36e:PF01158.10]				17.6375	18.986	18.797	21.5941	22.0437	21.9901	21.3886	20.8927	21.5071		Cellular-BSA				FGSG_01238
FGSG_01241	FGSG_01241	hypothetical protein	[37694:14-3-3 protein:PF00244.12]				19.0641	18.4362	21.6714	22.4651	22.1085	22.7416	18.6664	18.9082	19.7745		Cellular-BSA
FGSG_01245	FGSG_01245	cytochrome c peroxidase	[peroxidase:Peroxidase:PF00141.15]				18.1281		18.2076			17.8836	18.2953	19.8108	18.8299		Cellular-BSA				FGSG_01245
FGSG_01250	FGSG_01250	hypothetical protein	no_pfam_found								14.7896					Only in one replicate
FGSG_01267	FGSG_01267	hypothetical protein	[SBDS:Shwachman-Bodian-Diamond syndrome (SBDS) protein:PF01172.10]				18.8472			20.6269	20.2437	20.6101	20.5121	19.9255	21.3473		Cellular-BSA
FGSG_01278	FGSG_01278	hypothetical protein	[Ribosomal_L35Ae:Ribosomal protein L35Ae:PF01247.10]					19.8535	19.3239	20.7938	21.3555	21.8501	21.4532	21.4651	21.761		Cellular-BSA
FGSG_01279	FGSG_01279	glucose-6-phosphate 1-dehydrogenase	[G6PD_C:Glucose-6-phosphate dehydrogenase, C-terminal domain:PF02781.8][G6PD_N:Glucose-6-phosphate dehydrogenase, NAD binding domain:PF00479.14][zwf:glucose-6-phosphate dehydrogenase:TIGR00871]							19.3637	19.5075	19.8484	17.7093	17.4856	19.3507		Cellular-BSA				FGSG_01279
FGSG_01283	FGSG_01283	hypothetical protein	[Glyco_hydro_20:Glycosyl hydrolase family 20, catalytic domain:PF00728.14]										18.1121	18.4633	17.3225			High confidence secreted		FGSG_01283
FGSG_01311	FGSG_01311	hypothetical protein	[Sugar_tr:Sugar (and other) transporter:PF00083.16]			15.8673										Only in one replicate	Cellular-BSA
FGSG_01346	FGSG_01346	enolase	[Enolase_C:Enolase, C-terminal TIM barrel domain:PF00113.14][eno:phosphopyruvate hydratase:TIGR01060][Enolase_N:Enolase, N-terminal domain:PF03952.8]			18.655	27.0801	26.721	27.015	26.3711	26.3745	26.4819	27.0592	27.5107	27.5448		Cellular-BSA		FGSG_01346		FGSG_01346
FGSG_01351	FGSG_01351	hypothetical protein	[SUN:Beta-glucosidase (SUN family):PF03856.5]				17.0095	15.1009	19.5046	24.5976	25.5718	25.0391	14.4359		15.581		Cellular-BSA				FGSG_01351
FGSG_01361	FGSG_01361	uroporphyrinogen decarboxylase	[URO-D:Uroporphyrinogen decarboxylase (URO-D):PF01208.9][hemE:uroporphyrinogen decarboxylase:TIGR01464]				20.2302					19.3974	19.6623	19.3517	19.7767		Cellular-BSA
FGSG_03575	FGSG_03575	hypothetical protein	[Abhydrolase_4:TAP-like protein:PF08386.2]			16.8369				16.6542	16.5637	16.5776	17.2161	17.4977	17.2545					FGSG_03575
FGSG_01368	FGSG_01368	hypothetical protein	no_pfam_found									15.7194				Only in one replicate		High confidence secreted
FGSG_01398	FGSG_01398	hypothetical protein	[Cornichon:Cornichon protein:PF03311.6]									16.3561				Only in one replicate	Cellular-BSA
FGSG_01403	FGSG_01403	hypothetical protein	[flav_wrbA: NAD(P)H:quinone oxidoreductase, type IV:TIGR01755][Flavodoxin_1:Flavodoxin:PF00258.17]	22.0285	21.3325	21.371	20.0255	19.534	19.7031	20.2643	20.2749	20.3193	20.6196	21.1532	21.0158		Cellular-BSA				FGSG_01403
FGSG_01408	FGSG_01408	FK506-binding protein 2 precursor	[FKBP_C:FKBP-type peptidyl-prolyl cis-trans isomerase:PF00254.20]					17.2993		17.7714	18.7472	19.0408					Cellular-BSA				FGSG_01408
FGSG_01414	FGSG_01414	hypothetical protein	no_pfam_found							20.4891	21.1842	21.1258					Cellular-BSA				FGSG_01414
FGSG_01417	FGSG_01417	O-acetylhomoserine	[Cys_Met_Meta_PP:Cys/Met metabolism PLP-dependent enzyme:PF01053.12][OAH_OAS_sulfhy:O-acetylhomoserine aminocarboxypropyltransferase/cysteine synthase:TIGR01326]									13.2627				Only in one replicate	Cellular-BSA
FGSG_01421	FGSG_01421	mitochondrial DNA replication protein YHM2	[Mito_carr:Mitochondrial carrier protein:PF00153.19]									14.2716				Only in one replicate	Cellular-BSA				FGSG_01421
FGSG_01422	FGSG_01422	citrate synthase	[Citrate_synt:Citrate synthase:PF00285.13][cit_synth_euk:citrate (Si)-synthase, eukaryotic:TIGR01793]				20.1467	19.4204	21.0104	21.7502	22.0888	22.8455	21.0137	22.5361	22.1763		Cellular-BSA				FGSG_01422
FGSG_01425	FGSG_01425	plasma membrane ATPase	[ATPase_P-type:ATPase, P-type (transporting), HAD superfamily, subfamily IC:TIGR01494][Cation_ATPase_N:Cation transporter/ATPase, N-terminus:PF00690.18][Hydrolase:haloacid dehalogenase-like hydrolase:PF00702.18][ATPase-IIIA_H:plasma-membrane proton-efflux P-type ATPase:TIGR01647][E1-E2_ATPase:E1-E2 ATPase:PF00122.12][ATPase_P-type:ATPase, P-type (transporting), HAD superfamily, subfamily IC:TIGR0…	20.7958	21.0333	21.3695	21.9635	21.61	21.5484	20.1882	20.6522	20.3883	20.0799	19.5991	18.5442		Cellular-BSA				FGSG_01425
FGSG_01485	FGSG_01485	hypothetical protein	[Aldose_epim:Aldose 1-epimerase:PF01263.12]							17.4327		17.4624			17.2937		Cellular-BSA		FGSG_01485
FGSG_01504	FGSG_01504	60S ribosomal protein L31	[Ribosomal_L31e:Ribosomal protein L31e:PF01198.11]				19.3243	20.4172	19.2204	22.0449	22.0718	22.0241	22.007	21.5299	21.9062		Cellular-BSA				FGSG_01504
FGSG_01509	FGSG_01509	40S ribosomal protein S2	[rpsE_arch:ribosomal protein S5:TIGR01020][Ribosomal_S5:Ribosomal protein S5, N-terminal domain:PF00333.12][Ribosomal_S5_C:Ribosomal protein S5, C-terminal domain:PF03719.7]				19.4576	20.6963	21.2642	22.6463	22.8601	22.3677	22.2351	22.2997	22.6121		Cellular-BSA				FGSG_01509
FGSG_01510	FGSG_01510	hypothetical protein	no_pfam_found											15.5966		Only in one replicate
FGSG_01516	FGSG_01516	60S ribosomal protein L20	[Ribosomal_L18ae:Ribosomal L18ae protein family:PF01775.9]			18.7513	20.5961	21.27	20.7421	22.4561	22.9697	22.9898	22.9922	22.5735	23.3088		Cellular-BSA				FGSG_01516
FGSG_01535	FGSG_01535	dolichyl-phosphate-mannose-protein mannosyltransferase 2	[PMT:Dolichyl-phosphate-mannose-protein mannosyltransferase:PF02366.10][MIR:MIR domain:PF02815.11]					16.893			17.5171		16.9021			Only in one replicate	Cellular-BSA
FGSG_01560	FGSG_01560	hypothetical protein	[Aminotran_1_2:Aminotransferase class I and II:PF00155.13]				17.4749	17.2208		16.7043	16.4057	16.2395		17.4616	16.9883		Cellular-BSA
FGSG_01567	FGSG_01567	hypothetical protein	[A_deaminase:Adenosine/AMP deaminase:PF00962.14][aden_deam:adenosine deaminase:TIGR01430]										17.2032	17.2735			Cellular-BSA
FGSG_01572	FGSG_01572	glutamate decarboxylase 1	[Glu-decarb-GAD:glutamate decarboxylase:TIGR01788][Pyridoxal_deC:Pyridoxal-dependent decarboxylase conserved domain:PF00282.11]	18.3553	18.2854	18.6688				17.1122	17.6087	16.8528	15.4909				Cellular-BSA
FGSG_00530	FGSG_00530	hypothetical protein	[Acid_phosphat_A:Histidine acid phosphatase:PF00328.14]					17.2836	17.4283
FGSG_01588	FGSG_01588	hypothetical protein	no_pfam_found	23.8958	24.1867	24.0842	21.5597		20.7908	20.5232	19.5936	20.1411	20.2281	19.2754	20.2745			High confidence secreted
FGSG_01591	FGSG_01591	mitochondrial phosphate carrier protein	[Mito_carr:Mitochondrial carrier protein:PF00153.19][Mito_carr:Mitochondrial carrier protein:PF00153.19][Mito_carr:Mitochondrial carrier protein:PF00153.19]									18.6698				Only in one replicate	Cellular-BSA				FGSG_01591
FGSG_04022	FGSG_04022	hypothetical protein	[Amidase:Amidase:PF01425.13]	21.4215	21.2923	21.2689	23.194	23.2281	23.0741	22.4897	22.5557	22.8681	23.5114	22.7088	21.7126					FGSG_04022	FGSG_04022
FGSG_01604	FGSG_01604	hypothetical protein	[Peptidase_M1:Peptidase family M1:PF01433.12]				22.2486	22.1124	22.5597	21.3135	21.3606	21.6172	21.7947	22.2716	21.6919		Cellular-BSA		FGSG_01604		FGSG_01604
FGSG_01607	FGSG_01607	pectin lyase B precursor	[Pec_lyase_C:Pectate lyase:PF00544.11]									15.7422	16.3702	16.7201	16.5237			High confidence secreted		FGSG_01607
FGSG_01627	FGSG_11627;FGSG_01627											16.4291				Only in one replicate					FGSG_01627
FGSG_00814	FGSG_00814	hypothetical protein	[Amidohydro_2:Amidohydrolase:PF04909.6]					18.8004	18.7337	19.2851	19.2405	19.2927	19.3501	19.8944	19.3175
FGSG_01748	FGSG_01748	hypothetical protein	no_pfam_found							17.5481	18.0046	18.2778	19.7962	20.6435	19.3203			High confidence secreted		FGSG_01748
FGSG_01818	FGSG_01818	hypothetical protein	[Peptidase_M28:Peptidase family M28:PF04389.9]				18.4698	19.6206	19.0221				18.8307	20.2393	17.6172			High confidence secreted	FGSG_01818	FGSG_01818
FGSG_01826	FGSG_01826	methylmalonate-semialdehyde dehydrogenase	[Aldedh:Aldehyde dehydrogenase family:PF00171.14][MMSDH:methylmalonate-semialdehyde dehydrogenase (acylating):TIGR01722]				20.478	20.5782	20.8623	17.5454	17.3958	17.8031	18.4007	18.8771	18.7586		Cellular-BSA		FGSG_01826
FGSG_01871	FGSG_01871	60S ribosomal protein L17	[L22_arch:ribosomal protein L22:TIGR01038][Ribosomal_L22:Ribosomal protein L22p/L17e:PF00237.11]				19.7815	20.2765	20.1173	22.8888	23.1897	23.3041	22.9021	22.6032	22.7018		Cellular-BSA				FGSG_01871
FGSG_01872	FGSG_01872	hypothetical protein	no_pfam_found									16.3228				Only in one replicate		High confidence secreted
FGSG_01891	FGSG_01891	hypothetical protein	[efhand:EF hand:PF00036.24][efhand:EF hand:PF00036.24][efhand:EF hand:PF00036.24][efhand:EF hand:PF00036.24]	18.5836	18.5707	18.9445	18.24		19.2338	20.8377	21.5474	22.1608	20.3506	19.5744	21.5269		Cellular-BSA		FGSG_01891		FGSG_01891
FGSG_01941	FGSG_01941	hypothetical protein	[ETC_C1_NDUFA5:ETC complex I subunit conserved region:PF04716.6]									16.0392				Only in one replicate	Cellular-BSA
FGSG_01947	FGSG_01947	nitrate reductase	[FAD_binding_6:Oxidoreductase FAD-binding domain:PF00970.16][NAD_binding_1:Oxidoreductase NAD-binding domain:PF00175.13][Cyt-b5:Cytochrome b5-like Heme/Steroid binding domain:PF00173.20][Oxidored_molyb:Oxidoreductase molybdopterin binding domain:PF00174.11][Mo-co_dimer:Mo-co oxidoreductase dimerisation domain:PF03404.8]											17.8532		Only in one replicate	Cellular-BSA
FGSG_01950	FGSG_01950	heat shock protein Hsp88	[HSP70:Hsp70 protein:PF00012.12]						19.1127	20.7808	20.9308	20.2301					Cellular-BSA				FGSG_01950
FGSG_01955	FGSG_01955	eukaryotic translation initiation factor 5A	[eIF_5A:translation initiation factor eIF-5A:TIGR00037][eIF-5a:Eukaryotic initiation factor 5A hypusine, DNA-binding OB fold:PF01287.12]				16.9759			18.2567				16.9302	18.8777		Cellular-BSA				FGSG_01955
FGSG_01956	FGSG_10941;FGSG_01956;FGSG_08768			17.6301	19.1928	22.2984	21.9613	20.2937	20.5733	21.6469	22.1017	21.6121	20.3212	21.6891	22.2932		Cellular-BSA		FGSG_01956	FGSG_01956	FGSG_01956
FGSG_01960	FGSG_01960	hypothetical protein	[Inhibitor_I9:Peptidase inhibitor I9:PF05922.8]				19.5547		18.7826	19.7322	20.2765	20.6157			18.2799		Cellular-BSA
FGSG_01962	FGSG_01962	argininosuccinate synthase	[Arginosuc_synth:Arginosuccinate synthase:PF00764.11][argG:argininosuccinate synthase:TIGR00032]							20.0551	20.1822	19.1574					Cellular-BSA				FGSG_01962
FGSG_01974	FGSG_01974	hypothetical protein	[GLTP:Glycolipid transfer protein (GLTP):PF08718.3]							19.8858	19.7492	20.4461		17.4392	17.3677		Cellular-BSA				FGSG_01974
FGSG_01982	FGSG_01982	hypothetical protein	no_pfam_found									15.5396				Only in one replicate		High confidence secreted
FGSG_01993	FGSG_01993	hypothetical protein	[Amidohydro_3:Amidohydrolase family:PF07969.3]									13.844				Only in one replicate		High confidence secreted		FGSG_01993
FGSG_02014	FGSG_02014	heat shock protein 90	[HSP90:Hsp90 protein:PF00183.10][HATPase_c:Histidine kinase-, DNA gyrase B-, and HSP90-like ATPase:PF02518.18]				16.6859		17.7195	20.9556	21.1774	20.5456	15.945				Cellular-BSA				FGSG_02014
FGSG_02022	FGSG_02022	1,3-beta-glucanosyltransferase gel4 precursor	[Glyco_hydro_72:Glycolipid anchored surface protein (GAS1):PF03198.6][X8:X8 domain:PF07983.5]	24.4855	23.22	23.8098	23.1116	22.9469	24.4301	24.6213	24.2893	24.1784	24.8172	24.7245	24.7448		Cellular-BSA			FGSG_02022	FGSG_02022
FGSG_02038	FGSG_02038	hypothetical protein	no_pfam_found												16.6158	Only in one replicate
FGSG_11257	FGSG_11257	hypothetical protein	[Amidohydro_2:Amidohydrolase:PF04909.6]							16.7907		16.8028	17.4192	17.4939	17.9349
FGSG_03761	FGSG_03761	hypothetical protein	[Amino_oxidase:Flavin containing amine oxidoreductase:PF01593.16]		17.4463	17.7962				16.4622		16.5187		16.7537
FGSG_02073	FGSG_02073	lysophospholipase 2	[PLA2_B:Lysophospholipase catalytic domain:PF01735.10]			17.4183										Only in one replicate
FGSG_02075	FGSG_02075	hypothetical protein	[GFO_IDH_MocA:Oxidoreductase family, NAD-binding Rossmann fold:PF01408.14][GFO_IDH_MocA_C:Oxidoreductase family, C-terminal alpha/beta domain:PF02894.9]							17.9348	15.6999			14.6272	14.2333		Cellular-BSA				FGSG_02075
FGSG_02077	FGSG_02077	hypothetical protein	[CFEM:CFEM domain:PF05730.3]	23.2116	23.8619	24.7052	22.1483	18.9576	21.7925	19.8809	19.076	19.8977	19.1407	18.3828	17.97		Cellular-BSA
FGSG_02097	FGSG_02097	hypothetical protein	[GRX_euk:Glutaredoxin:TIGR02180][Glutaredoxin:Glutaredoxin:PF00462.16]				16.0081									Only in one replicate	Cellular-BSA
FGSG_02099	FGSG_02099	60S ribosomal protein L16	[Ribosomal_L13:Ribosomal protein L13:PF00572.10][L13_A_E:ribosomal protein L13:TIGR01077]				19.7373	20.7174	20.1248	21.6094	22.0182	21.9317	21.5333	20.8559	21.3331		Cellular-BSA
FGSG_13802	FGSG_13802	L-amino-acid oxidase precursor	[Amino_oxidase:Flavin containing amine oxidoreductase:PF01593.16]	19.4548	19.1705	18.625			18.1785	17.8076				17.5155
FGSG_02125	FGSG_02125	hypothetical protein	[Fasciclin:Fasciclin domain:PF02469.14][Fasciclin:Fasciclin domain:PF02469.14]			17.4254					17.5546	17.6659						High confidence secreted
FGSG_06501	FGSG_06501	hypothetical protein	[Asp:Eukaryotic aspartyl protease:PF00026.15]	21.488	21.8881	20.6429	20.1124	20.4258	20.6273	20.5422	19.8576	19.8368	20.9055	21.3312	20.3682
FGSG_02173	FGSG_02173	hypothetical protein	no_pfam_found	17.6159		17.2641	19.1293	19.4276	21.2662	22.0703	21.8683	21.8078	22.4469	22.2835	22.4466			High confidence secreted
FGSG_02204	FGSG_02204	hypothetical protein	[Peptidase_S28:Serine carboxypeptidase S28:PF05577.4]	20.6371	20.2462	20.188	22.5626	21.5303	22.6072	19.2795	19.2111	19.2376	20.3553	19.7724	19.6867		Cellular-BSA	High confidence secreted		FGSG_02204
FGSG_02231	FGSG_02231	hypothetical protein	[DLH:Dienelactone hydrolase family:PF01738.10]						17.2568	16.3556		16.0584	16.4062	16.9182	16.5216		Cellular-BSA
FGSG_02258	FGSG_02258	hypothetical protein	no_pfam_found											16.4607		Only in one replicate
FGSG_01574	FGSG_01574	hypothetical protein	[ATG27:Autophagy-related protein 27:PF09451.2]				21.7673	20.9042	21.9836	20.6145	20.5161	20.2328	21.0746	21.0864	20.5468
FGSG_02309	FGSG_02309	hypothetical protein	no_pfam_found	21.3462	20.1901	21.5755				19.9432	19.9501	19.9173		18.002	20.4259			High confidence secreted		FGSG_02309
FGSG_02315	FGSG_02315	hypothetical protein	[AA-adenyl-dom:amino acid adenylation domain:TIGR01733][NRPS-para261:non-ribosomal peptide synthase domain TIGR01720:TIGR01720][AA-adenyl-dom:amino acid adenylation domain:TIGR01733][NRPS-para261:non-ribosomal peptide synthase domain TIGR01720:TIGR01720][AA-adenyl-dom:amino acid adenylation domain:TIGR01733][AA-adenyl-dom:amino acid adenylation domain:TIGR01733][AMP-binding:AMP-binding enzyme:PF0…								16.5172					Only in one replicate
FGSG_09276	FGSG_09276	hypothetical protein	[CIA30:Complex I intermediate-associated protein 30 (CIA30):PF08547.4]							17.0138	16.867	16.7898	18.4622	18.235	18.0916
FGSG_11342	FGSG_11342	hypothetical protein	[CIA30:Complex I intermediate-associated protein 30 (CIA30):PF08547.4]	16.0261	15.8312	15.4277	19.474	23.134	21.7596	23.4403	23.8923	24.6317	24.4785	24.2406	23.2557
FGSG_05084	FGSG_05084	hypothetical protein	[Cupin_1:Cupin:PF00190.14]	18.4184	18.1629	17.1364	17.8846
FGSG_02330	FGSG_02330	hypothetical protein	[ascorbOXfungal:L-ascorbate oxidase:TIGR03390][Cu-oxidase_3:Multicopper oxidase:PF07732.7][Cu-oxidase:Multicopper oxidase:PF00394.14][Cu-oxidase_2:Multicopper oxidase:PF07731.6]	18.3845	19.409	18.9627	19.0307	18.2048	20.634	22.7406	22.4822	22.7939	21.407	19.3476	21.7738			High confidence secreted
FGSG_02354	FGSG_02354	hypothetical protein	[Glyco_hydro_18:Glycosyl hydrolases family 18:PF00704.20]						18.6775	19.9508	19.7659	20.8472	20.0348	21.1774	21.0768			High confidence secreted		FGSG_02354
FGSG_02447	FGSG_02447	hypothetical protein	no_pfam_found							19.2054	18.9847	19.1634						High confidence secreted
FGSG_02461	FGSG_02461	malate dehydrogenase	[Ldh_1_N:lactate/malate dehydrogenase, NAD binding domain:PF00056.15][MDH_euk_gproteo:malate dehydrogenase, NAD-dependent:TIGR01772][Ldh_1_C:lactate/malate dehydrogenase, alpha/beta C-terminal domain:PF02866.10]				17.4953			20.7861	21.7728	22.6125	20.9739	22.7129	22.6774		Cellular-BSA		FGSG_02461		FGSG_02461
FGSG_10160	FGSG_10160	hypothetical protein	[Cyt-b5:Cytochrome b5-like Heme/Steroid binding domain:PF00173.20]							17.3458	17.701	17.35
FGSG_12563	FGSG_12563	hypothetical protein	[DAO:FAD dependent oxidoreductase:PF01266.16][Fasciclin:Fasciclin domain:PF02469.14][Fasciclin:Fasciclin domain:PF02469.14]	18.841	18.1834	18.2067															FGSG_12563
FGSG_02477	FGSG_02477	hypothetical protein	[Pyr_redox_2:Pyridine nucleotide-disulphide oxidoreductase:PF07992.6][Pyr_redox:Pyridine nucleotide-disulphide oxidoreductase:PF00070.19][efhand:EF hand:PF00036.24]					16.3703								Only in one replicate
FGSG_02480	FGSG_02480	hypothetical protein	[rpiA:ribose 5-phosphate isomerase A:TIGR00021][Rib_5-P_isom_A:Ribose 5-phosphate isomerase A (phosphoriboisomerase A):PF06026.6]				20.0756	19.8058	19.3626	19.1768	18.8196	18.9182	20.0069	20.4839	19.7109		Cellular-BSA
FGSG_02482	FGSG_02482	sulfite reductase subunit beta	[CysI:sulfite reductase (NADPH) hemoprotein, beta-component:TIGR02041][NIR_SIR_ferr:Nitrite/Sulfite reductase ferredoxin-like half domain:PF03460.9][Flavodoxin_1:Flavodoxin:PF00258.17][NIR_SIR:Nitrite and sulphite reductase 4Fe-4S domain:PF01077.14][NIR_SIR_ferr:Nitrite/Sulfite reductase ferredoxin-like half domain:PF03460.9]										17.2331	17.3154	17.6938		Cellular-BSA
FGSG_00251	FGSG_00251	galactose oxidase precursor	[DUF1929:Domain of unknown function (DUF1929):PF09118.3][F5_F8_type_C:F5/8 type C domain:PF00754.17][Kelch_1:Kelch motif:PF01344.17][Kelch_1:Kelch motif:PF01344.17]				20.7018	22.5245	21.2523	21.383	21.9757	22.3918	22.0733	20.8936	20.0521
FGSG_02493	FGSG_02493	hypothetical protein	[Ribosomal_L23:Ribosomal protein L23:PF00276.12][Ribosomal_L23eN:Ribosomal protein L23, N-terminal domain:PF03939.5]				16.4887		18.6957	22.1948	23.0301	22.2738	16.6669	16.691	19.9097		Cellular-BSA				FGSG_02493
FGSG_02503	FGSG_02503	hypothetical protein	[Ribosomal_L28e:Ribosomal L28e protein family:PF01778.9]				19.188		19.1283	21.9338	22.4761	22.4667					Cellular-BSA
FGSG_02504	FGSG_02504	malate dehydrogenase	[Ldh_1_N:lactate/malate dehydrogenase, NAD binding domain:PF00056.15][Ldh_1_C:lactate/malate dehydrogenase, alpha/beta C-terminal domain:PF02866.10][MDH_euk_gproteo:malate dehydrogenase, NAD-dependent:TIGR01772]				14.5354		16.2792	21.5736	22.102	21.9275	13.4634		15.0279		Cellular-BSA				FGSG_02504
FGSG_02523	FGSG_02523	hypothetical protein	[TCTP:Translationally controlled tumour protein:PF00838.9]						18.7293	19.6579	20.7291	20.5466		17.3278			Cellular-BSA				FGSG_02523
FGSG_02536	FGSG_02536	pre-mRNA-processing-splicing factor 8	[U5_2-snRNA_bdg:U5-snRNA binding site 2 of PrP8:PF10597.1][RRM_4:RNA recognition motif of the spliceosomal PrP8:PF10598.1][PROCN:PROCN (NUC071) domain:PF08083.3][U6-snRNA_bdg:U6-snRNA interacting domain of PrP8:PF10596.1][PRO8NT:PRO8NT (NUC069), PrP8 N-terminal domain:PF08082.3][PROCT:PROCT (NUC072) domain:PF08084.3]		16.3031											Only in one replicate	Cellular-BSA
FGSG_02541	FGSG_02541	40S ribosomal protein S14	[Ribosomal_S11:Ribosomal protein S11:PF00411.11]				19.8217	19.6806	19.5559	21.5337	22.8105	22.5087	21.9189	21.9287	22.416		Cellular-BSA				FGSG_02541
FGSG_02542	FGSG_02542	hypothetical protein	[L7:60S ribosomal protein L7:TIGR01310][Ribosomal_L30_N:Ribosomal L30 N-terminal domain:PF08079.4][Ribosomal_L30:Ribosomal protein L30p/L7e:PF00327.12]				20.3158	21.7525	20.8471	23.0583	23.1381	22.9827	23.0749	22.706	22.8393		Cellular-BSA				FGSG_02542
FGSG_02544	FGSG_02544	hypothetical protein	[eIF-3c_N:Eukaryotic translation initiation factor 3 subunit 8 N-terminus (eIF3c_N):PF05470.4][PCI:PCI domain:PF01399.19]									16.0331				Only in one replicate	Cellular-BSA
FGSG_05979	FGSG_05979	hypothetical protein	[DUF1996:Domain of unknown function (DUF1996):PF09362.2]						18.5872	21.2994	21.2148	21.0081	16.0135		17.6815
FGSG_02551	FGSG_02551	hypothetical protein	no_pfam_found					18.6565	20.1752	21.1822	21.0106	20.1033	21.2697	21.4176	20.123		Cellular-BSA	High confidence secreted
FGSG_09833	FGSG_09833	augmenter of liver regeneration	[Evr1_Alr:Erv1 / Alr family:PF04777.5]					16.5995					17.2499	17.5796	17.1598
FGSG_02588	FGSG_02588	40S ribosomal protein S19	[Ribosomal_S19e:Ribosomal protein S19e:PF01090.11]				20.7373	20.4542	20.4504	22.3436	22.5759	22.2942	22.1578	22.0452	22.918		Cellular-BSA				FGSG_02588
FGSG_02603	FGSG_02603	hypothetical protein	[Peptidase_M24:metallopeptidase family M24:PF00557.16]							17.3348	16.6848	16.5831		16.5358			Cellular-BSA
FGSG_09373	FGSG_09373	hypothetical protein	[FAD_binding_2:FAD binding domain:PF00890.16][flavo_cyto_c:flavocytochrome c:TIGR01813]				21.3506	21.3174	21.4465	20.1101	20.1768	20.0018	20.2559	20.796	20.7155				FGSG_09373
FGSG_02666	FGSG_02666	hypothetical protein	[Cutinase:Cutinase:PF01083.14]								17.7719		18.5209	18.3353	18.1317			High confidence secreted
FGSG_02685	FGSG_02685	hypothetical protein	no_pfam_found			17.108										Only in one replicate		High confidence secreted
FGSG_02686	FGSG_02686	ribonuclease Trv	[Ribonuclease_T2:Ribonuclease T2 family:PF00445.10]							18.1227	18.7438	19.7764	17.8924	17.7306	17.8173			High confidence secreted
FGSG_02717	FGSG_02717	dihydroxy-acid dehydratase	[ILVD_EDD:Dehydratase family:PF00920.13][ilvD:dihydroxy-acid dehydratase:TIGR00110]									17.9503				Only in one replicate	Cellular-BSA
FGSG_02720	FGSG_02720	hypothetical protein	[Glyco_hydro_16:Glycosyl hydrolases family 16:PF00722.13]	18.7615	18.0961	18.7244			20.1417	22.0787	21.8682	21.6135	19.728	19.0118	21.512			High confidence secreted
FGSG_02721	FGSG_02721	hypothetical protein	[DUF2394:Domain of unknown function (DUF2394):PF10282.1]	21.7218	21.4892	21.3686	22.7502	23.3468	23.1532	23.4929	23.4716	23.1869	24.2091	24.4319	23.9391		Cellular-BSA	High confidence secreted		FGSG_02721
FGSG_02727	FGSG_02727	hypothetical protein	[BRCT:BRCA1 C Terminus (BRCT) domain:PF00533.18][BRCT:BRCA1 C Terminus (BRCT) domain:PF00533.18]													Only in one replicate
FGSG_02770	FGSG_02770	fructose-bisphosphate aldolase	[FruBisAldo_II_A:fructose-bisphosphate aldolase, class II:TIGR01520][F_bP_aldolase:Fructose-bisphosphate aldolase class-II:PF01116.12][cbbA:ketose-bisphosphate aldolases:TIGR00167]				18.3666		20.3152	21.2835	21.5093	21.3312	19.1974		18.7879		Cellular-BSA				FGSG_02770
FGSG_02782	FGSG_02782	pyruvate dehydrogenase E1 component subunit beta	[Transketolase_C:Transketolase, C-terminal domain:PF02780.12][Transket_pyr:Transketolase, pyrimidine binding domain:PF02779.16]				18.1974			18.5717	18.4351	18.9841	17.2527	17.9275	18.7449		Cellular-BSA				FGSG_02782
FGSG_02321	FGSG_02321	hypothetical protein	[FAD_binding_4:FAD binding domain:PF01565.15]				21.9947	22.1549	21.9872	20.5909	20.421	20.1252	20.9256	22.1005	21.088						FGSG_02321
FGSG_02888	FGSG_02888	hypothetical protein	no_pfam_found	20.5128	21.2344	20.6327	19.9295	18.8343	20.192	19.0415	19.2675	18.5248	20.5691	19.581	20.2142			High confidence secreted
FGSG_02893	FGSG_02893	hypothetical protein	[PAD:Protein-arginine deiminase (PAD):PF03068.7]	17.8363	17.7487	18.1252			17.4919	20.4167	20.7965	22.0003	20.7802	21.9464	21.1362			High confidence secreted
FGSG_02903	FGSG_02903	hypothetical protein	no_pfam_found	24.4298	23.6563	23.5805											Cellular-BSA
FGSG_02909	FGSG_02909	hypothetical protein	no_pfam_found	20.1556	20.0813	20.0727	20.4456	20.5861	21.2667	18.8222	18.4351	18.9712	20.7851	20.7205	19.4834		Cellular-BSA
FGSG_02910	FGSG_02910	hypothetical protein	no_pfam_found									15.6955				Only in one replicate
FGSG_08535	FGSG_08535	hypothetical protein	[Fasciclin:Fasciclin domain:PF02469.14][Fasciclin:Fasciclin domain:PF02469.14]							19.7419	20.0002	19.7695	16.3882	15.8351	16.4561
FGSG_02918	FGSG_02918	hypothetical protein	[Asp:Eukaryotic aspartyl protease:PF00026.15]	20.2167	20.0757	19.6702	17.8786		20.3313	20.234	19.5502	19.4022	20.2245	20.7937	21.1388			High confidence secreted		FGSG_02918
FGSG_03127	FGSG_03127	hypothetical protein	[FBPase:Fructose-1-6-bisphosphatase:PF00316.12]				19.2808	17.6412	20.0514	17.205	17.0798	16.8919	17.8595	17.4977	17.9885
FGSG_02962	FGSG_02962	hypothetical protein	no_pfam_found								16.3965					Only in one replicate		High confidence secreted
FGSG_02974	FGSG_02974	peroxidase/catalase 2	[cat_per_HPI:catalase/peroxidase HPI:TIGR00198][peroxidase:Peroxidase:PF00141.15][peroxidase:Peroxidase:PF00141.15]				21.3129	21.3289	20.7182	20.3508	20.3431	20.7723	21.0559	21.5816	20.9792		Cellular-BSA		FGSG_02974		FGSG_02974
FGSG_02976	FGSG_02976	proteinase R precursor	[Peptidase_S8:Subtilase family:PF00082.14][Inhibitor_I9:Peptidase inhibitor I9:PF05922.8]	21.5126	21.2097	21.7165	23.5897	23.2978	23.9795	20.7543	20.3106	20.7812	22.9983	22.7286	22.6297			High confidence secreted
FGSG_03002	FGSG_03002	hypothetical protein	[Glyco_hydro_43:Glycosyl hydrolases family 43:PF04616.6]				20.6419	19.2214	18.8782				17.5249	18.0654	17.1737			High confidence secreted		FGSG_03002
FGSG_03017	FGSG_03017	hypothetical protein	[Glyco_hydro_16:Glycosyl hydrolases family 16:PF00722.13]	27.2161	26.8533	26.8061	24.9002	24.7633	24.6105	24.7609	24.685	24.3299	25.3639	25.4776	25.1727		Cellular-BSA	High confidence secreted		FGSG_03017	FGSG_03017
FGSG_00173	FGSG_00173	hypothetical protein	[Glyco_hydro_16:Glycosyl hydrolases family 16:PF00722.13]	21.7362	21.1551	21.7296			19.7955	22.7055	23.0157	22.7719	19.0444	16.5355	21.2987
FGSG_03028	FGSG_03028	hypothetical protein	no_pfam_found			18.0617		17.7938	19.2898	19.9418	20.5159	20.7331					Cellular-BSA				FGSG_03028
FGSG_03035	FGSG_03035	hypothetical protein	no_pfam_found	21.0271	20.2745	21.6028				18.8628	18.8263	18.1808	19.133	19.1829	19.3966		Cellular-BSA	High confidence secreted		FGSG_03035
FGSG_03058	FGSG_03058	hypothetical protein	no_pfam_found			16.6938										Only in one replicate		High confidence secreted
FGSG_03072	FGSG_03072	hypothetical protein	[Pro-kuma_activ:Pro-kumamolisin, activation domain:PF09286.3]	23.7995	23.534	23.2188				18.4221	17.7706		19.8594	18.9694	17.4934			High confidence secreted			FGSG_03072
FGSG_03126	FGSG_03126	hypothetical protein	no_pfam_found							16.5366	16.9323	17.9152		16.8889			Cellular-BSA				FGSG_03126
FGSG_04014	FGSG_04014	hypothetical protein	[Glyco_hydro_16:Glycosyl hydrolases family 16:PF00722.13]	17.526		17.5899
FGSG_03129	FGSG_03129	hypothetical protein	no_pfam_found	18.7115	17.4111	18.2294												High confidence secreted
FGSG_03148	FGSG_03148	hypothetical protein	[DUF1688:Protein of unknown function (DUF1688):PF07958.3]									15.0027				Only in one replicate	Cellular-BSA
FGSG_03157	FGSG_03157	hypothetical protein	no_pfam_found									15.6371				Only in one replicate		High confidence secreted
FGSG_03180	FGSG_03180	peroxiredoxin 1	[AhpC-TSA:AhpC/TSA family:PF00578.13][1-cysPrx_C:C-terminal domain of 1-Cys peroxiredoxin:PF10417.1][Redoxin:Redoxin:PF08534.2]				20.9313	20.8801	21.3397	21.5787	21.7555	21.1243	21.7842	22.0797	22.5946		Cellular-BSA				FGSG_03180
FGSG_09289	FGSG_09289	hypothetical protein	[Glyco_hydro_16:Glycosyl hydrolases family 16:PF00722.13]	26.7117	26.5151	26.4265	27.835	27.4371	27.8254	26.9454	26.7878	26.388	27.1428	27.3204	27.0796
FGSG_03212	FGSG_03212	hypothetical protein	[Glyco_hydro_18:Glycosyl hydrolases family 18:PF00704.20]	17.8375	16.6991	15.1996	16.4697	16.2773	19.2317	19.7378	19.4367	21.3394	21.8969	22.5256	22.99			High confidence secreted		FGSG_03212
FGSG_03218	FGSG_03218	hypothetical protein	no_pfam_found							18.9418						Only in one replicate
FGSG_03244	FGSG_03244	hypothetical protein	[ECH:Enoyl-CoA hydratase/isomerase family:PF00378.12]									13.8921				Only in one replicate
FGSG_03311	FGSG_03311	hypothetical protein	[Mannitol_dh:Mannitol dehydrogenase Rossmann domain:PF01232.15][Mannitol_dh_C:Mannitol dehydrogenase C-terminal domain:PF08125.5]							17.3701	17.9072	17.8988					Cellular-BSA				FGSG_03311
FGSG_06397	FGSG_06397	hypothetical protein	[Glyco_hydro_61:Glycosyl hydrolase family 61:PF03443.6]									17.5764	18.2306	19.6236	20.0803				FGSG_06397	FGSG_06397
FGSG_03315	FGSG_03315	alkaline proteinase precursor	[Peptidase_S8:Subtilase family:PF00082.14][Inhibitor_I9:Peptidase inhibitor I9:PF05922.8]				18.1401	21.0992	18.6754				18.8596	19.3614	17.3934			High confidence secreted	FGSG_03315	FGSG_03315
FGSG_03344	FGSG_03344	hypothetical protein	no_pfam_found	20.819	20.7094	20.7714	20.4583	20.2407	21.0028	19.2735	19.485		20.6905	20.869	20.4			High confidence secreted
FGSG_03371	FGSG_03371	hypothetical protein	no_pfam_found	25.2034	25.5316	25.3043	20.8869	23.4102	22.0682	23.8182	23.2524	24.6186	21.3223	19.2207	19.4707			High confidence secreted
FGSG_03626	FGSG_03626	hypothetical protein	[GMC_oxred_N:GMC oxidoreductase:PF00732.11][GMC_oxred_C:GMC oxidoreductase:PF05199.5]	18.662	18.9299	17.5916				19.3672	19.4862	19.691	20.8962	21.2821	20.5379					FGSG_03626
FGSG_03379	FGSG_03379	hypothetical protein	[Ribonuclease_T2:Ribonuclease T2 family:PF00445.10]	27.4029	27.2844	27.5263	23.7347	24.1975	22.5164	21.6254	21.2864	21.3656	23.0106	22.9123	22.7559			High confidence secreted	FGSG_03379	FGSG_03379	FGSG_03379
FGSG_03381	FGSG_03381	hypothetical protein	no_pfam_found											15.8633		Only in one replicate
FGSG_00554	FGSG_00554	hypothetical protein	[HSP20:Hsp20/alpha crystallin family:PF00011.13]							18.1973	18.1572	17.2309
FGSG_03457	FGSG_03457	cutinase precursor	[Cutinase:Cutinase:PF01083.14]									16.4393				Only in one replicate		High confidence secreted
FGSG_03460	FGSG_03460	hypothetical protein	[OPT_sfam:oligopeptide transporters, OPT superfamily:TIGR00728][ISP4_OPT:small oligopeptide transporter, OPT family:TIGR00727][OPT:OPT oligopeptide transporter protein:PF03169.7]			16.3084										Only in one replicate	Cellular-BSA
FGSG_03483	FGSG_03483	pectin lyase B precursor	[Pec_lyase_C:Pectate lyase:PF00544.11]											16.9294	17.2296			High confidence secreted	FGSG_03483
FGSG_03495	FGSG_03495	hypothetical protein	no_pfam_found		16.6949				18.6315	20.7428	21.6304	24.02	16.8559		15.7183			High confidence secreted
FGSG_03504	FGSG_03504	hypothetical protein	no_pfam_found									17.0324				Only in one replicate
FGSG_03521	FGSG_03521	hypothetical protein	[Cupin_5:Cupin superfamily (DUF985):PF06172.3]		16.2725											Only in one replicate		High confidence secreted
FGSG_03529	FGSG_03529	hypothetical protein	no_pfam_found	22.8023	23.7142	21.7793								18.6035	18.2516		Cellular-BSA	High confidence secreted			FGSG_03529
FGSG_03544	FGSG_03544	hypothetical protein	[Polysacc_deac_1:Polysaccharide deacetylase:PF01522.13]	21.107	20.1936	19.7411	18.3941	19.8891	21.6798	22.5956	22.278	23.0455	22.4883	22.6703	22.0774			High confidence secreted
FGSG_03569	FGSG_03569	galactose oxidase precursor	[DUF1929:Domain of unknown function (DUF1929):PF09118.3][F5_F8_type_C:F5/8 type C domain:PF00754.17][Kelch_1:Kelch motif:PF01344.17][Kelch_1:Kelch motif:PF01344.17]	22.4943	22.2567	21.274					18.8485	15.5132	15.6306	17.261	16.4787		Cellular-BSA	High confidence secreted
FGSG_03574	FGSG_03574	hypothetical protein	[WSC:WSC domain:PF01822.11]	19.5841	20.2409	19.6318			18.926									High confidence secreted
FGSG_05696	FGSG_05696	hypothetical protein	[ilvE_II:branched-chain amino acid aminotransferase:TIGR01123][Aminotran_4:Aminotransferase class IV:PF01063.11]				21.5251	20.7671	21.4022	18.2151	18.6014	18.7134	19.6753	20.1561	19.521
FGSG_03577	FGSG_03577	hypothetical protein	no_pfam_found	20.5896	20.5389	20.7108	20.6251	21.4898	20.4109	20.881	20.9922	21.2882	21.2486	21.4927	20.6128		Cellular-BSA
FGSG_04818	FGSG_04818	hypothetical protein	[Lipase_3:Lipase (class 3):PF01764.17]							17.0107	16.8783	18.4271	17.1024	17.2522
FGSG_08303	FGSG_08303	hypothetical protein	[Methyltransf_16:Putative methyltransferase:PF10294.1]											17.8679	17.1971
FGSG_03600	FGSG_03600	hypothetical protein	no_pfam_found									16.1688				Only in one replicate		High confidence secreted		FGSG_03600
FGSG_03620	FGSG_03620	hypothetical protein	no_pfam_found								18.081					Only in one replicate
FGSG_02326	FGSG_02326	hypothetical protein	[Methyltransf_2:O-methyltransferase:PF00891.10]							17.9245	17.5905
FGSG_03632	FGSG_03632	hypothetical protein	no_pfam_found						18.2203	18.4216	20.0309	19.5742	16.6976		20.2603			High confidence secreted	FGSG_03632
FGSG_03662	FGSG_03662	hypothetical protein	no_pfam_found	21.3518	21.3829	21.2438	22.6322	23.3243	24.9772	26.2264	26.33	26.0802	27.0485	27.584	27.3511		Cellular-BSA		FGSG_03662	FGSG_03662	FGSG_03662
FGSG_03687	FGSG_03687	hypothetical protein	[COesterase:Carboxylesterase:PF00135.20]	26.7886	26.4088	26.2409	24.1319	24.2089	23.9127	24.1448	23.7144	23.6518	24.8204	24.901	24.7375			High confidence secreted		FGSG_03687
FGSG_03694	FGSG_03694	argininosuccinate lyase	[argH:argininosuccinate lyase:TIGR00838][Lyase_1:Lyase:PF00206.12]						18.2224	17.7306	17.9446	17.2804					Cellular-BSA				FGSG_03694
FGSG_03714	FGSG_03714	hypothetical protein	[Glyco_hydro_76:Glycosyl hydrolase family 76:PF03663.6]	17.9645												Only in one replicate		High confidence secreted
FGSG_02322	FGSG_02322	hypothetical protein	[MFS_1:Major Facilitator Superfamily:PF07690.8]	18.3789	19.897	18.7752	21.9969	22.2975	21.7123	17.3322	18.1855		17.8037	17.4431	16.9524						FGSG_02322
FGSG_03769	FGSG_03769	hypothetical protein	[Peptidase_S10:Serine carboxypeptidase:PF00450.14]				18.9993									Only in one replicate		High confidence secreted
FGSG_01672	FGSG_01672	pyrimidine precursor biosynthesis enzyme THI12	[NMT1:NMT1/THI5 like:PF09084.3]						19.2184	21.3682	21.894	21.3202	18.6066	19.8231	19.6134						FGSG_01672
FGSG_03804	FGSG_03804	hypothetical protein	no_pfam_found									17.6495				Only in one replicate	Cellular-BSA
FGSG_03816	FGSG_03816	hypothetical protein	[SGL:SMP-30/Gluconolaconase/LRE-like region:PF08450.4]					17.0644	19.2989	19.9096	20.2905	20.9709	21.7309	22.1544	21.5245			High confidence secreted		FGSG_03816
FGSG_04842	FGSG_04842	hypothetical protein	[PAN_1:PAN domain:PF00024.18]	22.2599	22.2264	22.0377	19.3754	18.8935	20.2459	19.7627	19.6954	19.3015	20.3308	19.9969	19.9833
FGSG_03846	FGSG_03846	hypothetical protein	[LIP:Secretory lipase:PF03583.6]	18.0502	18.2849	18.2533				16.234	16.4693	16.2924	16.2498		16.78		Cellular-BSA	High confidence secreted
FGSG_03875	FGSG_03875	lysophospholipase precursor	[PLA2_B:Lysophospholipase catalytic domain:PF01735.10]	22.3938	22.0326	22.043			19.4585	20.8112	20.5104	20.0767	19.9155	18.944	21.2436		Cellular-BSA				FGSG_03875
FGSG_03884	FGSG_03884	hypothetical protein	[WSC:WSC domain:PF01822.11]	24.341	23.7018	24.0756	20.4738	21.9139	23.3465	26.2519	26.1273	26.0156	23.3613	22.8729	25.0376		Cellular-BSA
FGSG_03894	FGSG_03894	hypothetical protein	no_pfam_found				16.5435									Only in one replicate	Cellular-BSA	High confidence secreted
FGSG_03905	FGSG_03905	hypothetical protein	no_pfam_found									17.1941	17.1103	17.6183	16.5822			High confidence secreted	FGSG_03905	FGSG_03905
FGSG_03907	FGSG_03907	hypothetical protein	no_pfam_found									15.4548				Only in one replicate
FGSG_03922	FGSG_03922	hypothetical protein	[Glyco_hydro_47:Glycosyl hydrolase family 47:PF01532.12]									16.4358	17.2268	17.8992	18.1377			High confidence secreted
FGSG_02147	FGSG_02147	hypothetical protein	[Peptidase_M14:Zinc carboxypeptidase:PF00246.16]										16.2047	16.8688						FGSG_02147
FGSG_03954	FGSG_03954	hypothetical protein	no_pfam_found				20.8706	19.389	22.7801	25.3035	25.4285	26.3408	26.7009	26.7922	26.6906			High confidence secreted		FGSG_03954	FGSG_03954
FGSG_03958	FGSG_03958	hypothetical protein	no_pfam_found									13.96				Only in one replicate		High confidence secreted
FGSG_03975	FGSG_03975	hypothetical protein	[Asp:Eukaryotic aspartyl protease:PF00026.15]	21.2047	21.2477	21.1286	20.3542	20.6952	21.3435	20.2635	20.1141	19.9909	20.9873	21.2622	20.9212			High confidence secreted		FGSG_03975	FGSG_03975
FGSG_07866	FGSG_07866	hypothetical protein	[Peptidase_M14:Zinc carboxypeptidase:PF00246.16]										18.1598	18.4552
FGSG_03986	FGSG_03986	hypothetical protein	[Exo_endo_phos:Endonuclease/Exonuclease/phosphatase family:PF03372.15]							19.381	18.2079	19.5477		18.3792	17.3165			High confidence secreted	FGSG_03986	FGSG_03986
FGSG_03992	FGSG_03992	phosphoglycerate kinase	[PGK:Phosphoglycerate kinase:PF00162.11]				18.7518		19.9032	23.9005	24.6855	24.9137			16.1208		Cellular-BSA				FGSG_03992
FGSG_08022	FGSG_08022	hypothetical protein	[Peptidase_M28:Peptidase family M28:PF04389.9]				19.2553	19.6186	17.9325			16.5045	18.4763	20.6137
FGSG_03027	FGSG_03027	hypothetical protein	[Peptidase_M28:Peptidase family M28:PF04389.9][PA:PA domain:PF02225.14]	22.4679	22.6252	22.1655	22.9444	23.0479	23.2801	18.8353	18.4557	19.7308	23.8387	24.3564	23.0904				FGSG_03027	FGSG_03027
FGSG_04936	FGSG_04936	hypothetical protein	[Peptidase_M28:Peptidase family M28:PF04389.9][PA:PA domain:PF02225.14]	15.4308	15.6891	16.9085	25.2552	26.0007	24.4459	17.6358	16.8387	18.4985	24.9479	24.9797	23.297					FGSG_04936
FGSG_04030	FGSG_04030	hypothetical protein	no_pfam_found						18.4855							Only in one replicate	Cellular-BSA
FGSG_04070	FGSG_04070	hypothetical protein	no_pfam_found		21.853	22.4				19.8622	21.2078	20.4093					Cellular-BSA
FGSG_04074	FGSG_04074	hypothetical protein	no_pfam_found							17.4708	18.1378	17.8849	17.7269	18.0117	18.7403			High confidence secreted	FGSG_04074	FGSG_04074
FGSG_04077	FGSG_04077	hypothetical protein	[Cutinase:Cutinase:PF01083.14]	22.9462	22.8833	22.8799				15.7171	14.6406	13.5338	15.6171		17.2066			High confidence secreted
FGSG_11411	FGSG_11411	hypothetical protein	[Peptidase_M28:Peptidase family M28:PF04389.9][PA:PA domain:PF02225.14]				20.2626	20.4659	20.3863				21.9186	23.0507	19.9882					FGSG_11411
FGSG_04097	FGSG_04097	carboxypeptidase S1	[Peptidase_S10:Serine carboxypeptidase:PF00450.14]										15.7739	16.9353	16.1541			High confidence secreted
FGSG_04107	FGSG_04107	hypothetical protein	[Ran_BP1:RanBP1 domain:PF00638.10]							19.163	20.1034	20.2856					Cellular-BSA				FGSG_04107
FGSG_04126	FGSG_04126	uricase	[Uricase:Uricase:PF01014.10][urate_oxi:urate oxidase:TIGR03383][Uricase:Uricase:PF01014.10]						17.067	18.6439	18.7419	17.9758	17.8679	18.5438	20.0723		Cellular-BSA
FGSG_04136	FGSG_04136	40S ribosomal protein S16	[Ribosomal_S9:Ribosomal protein S9/S16:PF00380.11]				18.318	20.0228	18.7401	20.7808	20.568	20.903	20.294	20.2503	20.4329		Cellular-BSA
FGSG_04137	FGSG_04137	60S ribosomal protein L32	[Ribosomal_L32e:Ribosomal protein L32:PF01655.10]					20.7704	18.1057	21.6946	22.5634	22.977	22.0024	22.8594	22.5968		Cellular-BSA				FGSG_04137
FGSG_04149	FGSG_04149	hypothetical protein	[Ribosomal_L34e:Ribosomal protein L34e:PF01199.10]				18.6048	19.2381		21.1933	21.9189	21.6025	21.3216	20.6094	20.6362		Cellular-BSA				FGSG_04149
FGSG_04152	FGSG_04152	repressible alkaline phosphatase precursor	[Alk_phosphatase:Alkaline phosphatase:PF00245.12]									15.5636				Only in one replicate	Cellular-BSA			FGSG_04152	FGSG_04152
FGSG_04171	FGSG_04171	hypothetical protein	[2-oxoacid_dh:2-oxoacid dehydrogenases acyltransferase (catalytic domain):PF00198.15][Biotin_lipoyl:Biotin-requiring enzyme:PF00364.14][E3_binding:e3 binding domain:PF02817.9][PDHac_trf_mito:pyruvate dehydrogenase complex dihydrolipoamide acetyltransferase:TIGR01349]								16.2684	17.059					Cellular-BSA				FGSG_04171
FGSG_04176	FGSG_04176	hypothetical protein	no_pfam_found				15.459	18.6001	21.458	24.4534	24.8188	25.4061	18.5445	18.5507	17.7597		Cellular-BSA				FGSG_04176
FGSG_04181	FGSG_04181	elongation factor 3	[ABC_tran:ABC transporter:PF00005.19][ABC_tran:ABC transporter:PF00005.19]				17.3445	16.3116	17.8957	21.2838	21.511	20.3065	17.5704	17.5218	17.6673		Cellular-BSA				FGSG_04181
FGSG_04202	FGSG_04202	seryl-tRNA synthetase	[tRNA-synt_2b:tRNA synthetase class II core domain (G, H, P, S and T):PF00587.17][Seryl_tRNA_N:Seryl-tRNA synthetase N-terminal domain:PF02403.14][serS:seryl-tRNA synthetase:TIGR00414]							17.4252	14.9913	14.6583					Cellular-BSA				FGSG_04202
FGSG_04213	FGSG_04213	hypothetical protein	no_pfam_found	21.3648	21.4689	21.6999	25.5794	25.096	25.8961	25.8457	26.0962	26.6189	25.9894	25.917	25.5307		Cellular-BSA		FGSG_04213	FGSG_04213	FGSG_04213
FGSG_04223	FGSG_04223	aldehyde reductase 1	[Aldo_ket_red:Aldo/keto reductase family:PF00248.13]				20.9961	20.6226	21.4882	20.887	21.1255	22.1593	22.04	22.5354	22.2497		Cellular-BSA		FGSG_04223		FGSG_04223
FGSG_04232	FGSG_04232	UDP-glucose 6-dehydrogenase	[UDPG_MGDP_dh_N:UDP-glucose/GDP-mannose dehydrogenase family, NAD binding domain:PF03721.6][UDPG_MGDP_dh_C:UDP-glucose/GDP-mannose dehydrogenase family, UDP binding domain:PF03720.7][UDPG_MGDP_dh:UDP-glucose/GDP-mannose dehydrogenase family, central domain:PF00984.11][NDP-sugDHase:nucleotide sugar dehydrogenase:TIGR03026]							18.8594	19.0719	18.4996					Cellular-BSA				FGSG_04232
FGSG_04244	FGSG_04244	hypothetical protein	no_pfam_found						19.6025	19.6561	18.9321	18.7101						High confidence secreted
FGSG_08012	FGSG_08012	proteinase T precursor	[Peptidase_S8:Subtilase family:PF00082.14][Inhibitor_I9:Peptidase inhibitor I9:PF05922.8]										18.5802	19.5509	19.5407					FGSG_08012
FGSG_04289	FGSG_05491;FGSG_04289			0	0	0	0	16.3471	0	18.7333	18.8302	17.2492	15.7779	15.3688	16.2631		Cellular-BSA				FGSG_04289
FGSG_04312	FGSG_04312	hypothetical protein	[atpD:ATP synthase F1, beta subunit:TIGR01039][ATP-synt_ab_C:ATP synthase alpha/beta chain, C terminal domain:PF00306.19][ATP-synt_ab_N:ATP synthase alpha/beta family, beta-barrel domain:PF02874.15][ATP-synt_ab:ATP synthase alpha/beta family, nucleotide-binding domain:PF00006.17]				21.0441	19.4458	20.6489	19.7827	20.2749	22.2045	19.4701	19.6555	20.6204		Cellular-BSA				FGSG_04312
FGSG_04313	FGSG_04313	1,4-alpha-glucan branching enzyme	[Alpha-amylase_C:Alpha amylase, C-terminal all-beta domain:PF02806.10][CBM_48:Carbohydrate-binding module 48 (Isoamylase N-terminal domain):PF02922.10]							18.0564	18.5418	18.1087					Cellular-BSA				FGSG_04313
FGSG_04315	FGSG_04315	cytochrome c oxidase polypeptide V	[COX4:Cytochrome c oxidase subunit IV:PF02936.6]									17.3036				Only in one replicate	Cellular-BSA				FGSG_04315
FGSG_04357	FGSG_04357	hypothetical protein	no_pfam_found	17.4498	16.4836												Cellular-BSA				FGSG_04357
FGSG_04361	FGSG_04361	hypothetical protein	[IKI3:IKI3 family:PF04762.4]											17.1233		Only in one replicate
FGSG_04363	FGSG_04363	hypothetical protein	[Hpt:Hpt domain:PF01627.15]									16.8496				Only in one replicate	Cellular-BSA
FGSG_04400	FGSG_04400	hypothetical protein	[Ras:Ras family:PF00071.14][small_GTP:small GTP-binding protein domain:TIGR00231][Miro:Miro-like protein:PF08477.5]													Only in one replicate	Cellular-BSA
FGSG_04410	FGSG_04410	proteasome component Y7	[Proteasome:Proteasome A-type and B-type:PF00227.18][Proteasome_A_N:Proteasome subunit A N-terminal signature:PF10584.1]									15.857				Only in one replicate	Cellular-BSA
FGSG_04429	FGSG_04429	hypothetical protein	[PAN_1:PAN domain:PF00024.18][PAN_1:PAN domain:PF00024.18]	21.2547	21.0631	21.2464			18.7918	19.1103	18.7669	18.4648	19.8646	19.4926	19.7255			High confidence secreted
FGSG_04434	FGSG_04434	hypothetical protein	no_pfam_found												14.8629	Only in one replicate		High confidence secreted
FGSG_04454	FGSG_04454	superoxide dismutase	[Sod_Fe_C:Iron/manganese superoxide dismutases, C-terminal domain:PF02777.10][Sod_Fe_N:Iron/manganese superoxide dismutases, alpha-hairpin domain:PF00081.14]				21.3422	21.8926	21.192	18.6199	18.2179	19.4887	20.4877	21.2105	20.5613		Cellular-BSA
FGSG_04458	FGSG_04458	hypothetical protein	[Globin:Globin:PF00042.14][NAD_binding_1:Oxidoreductase NAD-binding domain:PF00175.13]							20.3601	20.4967	19.4981					Cellular-BSA
FGSG_04471	FGSG_04471	hypothetical protein	no_pfam_found						21.5446	23.577	23.3612	23.8688	23.0498	23.2316	23.7565			High confidence secreted
FGSG_04476	FGSG_04476	hypothetical protein	[Ribosomal_S24e:Ribosomal protein S24e:PF01282.11]				17.632	19.5593	19.6324	22.4721	23.0653	22.7635	22.3596	21.9509	22.6856		Cellular-BSA				FGSG_04476
FGSG_01095	FGSG_01095	hypothetical protein	[Peptidase_S9:Prolyl oligopeptidase family:PF00326.13]	17.1489		17.0294	21.0457	20.5587	20.3113		17.7269	18.3165	18.6814	19.0683	18.7294
FGSG_04501	FGSG_04501	hypothetical protein	no_pfam_found	20.329	19.9739	19.4214				17.5653	17.8929	16.9402	16.9627		17.3021			High confidence secreted
FGSG_04504	FGSG_04504	hypothetical protein	[Metallophos:Calcineurin-like phosphoesterase:PF00149.20]	17.1442	17.3406	17.5315												High confidence secreted
FGSG_04507	FGSG_04507	hypothetical protein	[C2:C2 domain:PF00168.22]					20.0335								Only in one replicate
FGSG_11236	FGSG_11236	hypothetical protein	[Phosphoesterase:Phosphoesterase family:PF04185.6]	21.2425	21.5659	21.164	18.9786	18.0206						16.7851	16.309
FGSG_04521	FGSG_04521	hypothetical protein	no_pfam_found							17.9321	17.8661						Cellular-BSA	High confidence secreted
FGSG_04527	FGSG_04527	carboxypeptidase S1	[Peptidase_S10:Serine carboxypeptidase:PF00450.14]	24.4294	24.1009	21.1945			19.6658	22.5265	21.5751	17.2496	19.7822	17.5447	21.5772		Cellular-BSA	High confidence secreted		FGSG_04527
FGSG_04538	FGSG_04538	hypothetical protein	no_pfam_found	20.0209	20.5237	20.5448	20.8854	21.193	21.6701	19.2032	18.7114	18.7258	19.7193	18.6929	18.8295		Cellular-BSA
FGSG_04546	FGSG_04546	hypothetical protein	[Peptidase_S10:Serine carboxypeptidase:PF00450.14]	19.7809	20.193	20.0536						17.9894	17.087				Cellular-BSA	High confidence secreted		FGSG_04546	FGSG_04546
FGSG_04554	FGSG_04554	hypothetical protein	[aspS_arch:aspartyl-tRNA synthetase:TIGR00458][tRNA_anti:OB-fold nucleic acid binding domain:PF01336.17][tRNA-synt_2:tRNA synthetases class II (D, K and N):PF00152.12]								17.3236					Only in one replicate	Cellular-BSA
FGSG_04558	FGSG_04558	carbonic anhydrase 2	[Pro_CA:Carbonic anhydrase:PF00484.11]							19.3696	19.5313	19.0616			17.5257		Cellular-BSA				FGSG_04558
FGSG_04570	FGSG_04570	hypothetical protein	[ilvE_II:branched-chain amino acid aminotransferase:TIGR01123][Aminotran_4:Aminotransferase class IV:PF01063.11]						17.9313							Only in one replicate	Cellular-BSA
FGSG_04572	FGSG_04572	hypothetical protein	[PGAM:Phosphoglycerate mutase family:PF00300.14]	21.3328	20.9471	21.5684	19.6937	20.383	20.7788	22.4896	22.1569	22.4382	22.2292	21.5465	20.6686		Cellular-BSA
FGSG_04582	FGSG_04582	hypothetical protein	[gltX_arch:glutamyl-tRNA synthetase:TIGR00463][tRNA-synt_1c_C:tRNA synthetases class I (E and Q), anti-codon binding domain:PF03950.10][tRNA-synt_1c:tRNA synthetases class I (E and Q), catalytic domain:PF00749.13]							16.3963	16.5674	15.965					Cellular-BSA				FGSG_04582
FGSG_04583	FGSG_04583	hypothetical protein	no_pfam_found							18.3548		19.0837						High confidence secreted		FGSG_04583
FGSG_04637	FGSG_04637	amino-acid permease inda1	[AA_permease:Amino acid permease:PF00324.13][2A0310:amino acid permease (yeast):TIGR00913]						17.2213							Only in one replicate
FGSG_05062	FGSG_05062	hypothetical protein	[Phytase:Phytase:PF02333.7][EGF_2:EGF-like domain:PF07974.5][EGF_2:EGF-like domain:PF07974.5]							18.9842	18.594	18.3944	19.6629	19.2836	18.2978
FGSG_04732	FGSG_04732	hypothetical protein	[FAD_binding_4:FAD binding domain:PF01565.15]						17.4827	19.3228	19.6686	20.5219	21.0375	21.7754	20.627			High confidence secreted	FGSG_04732	FGSG_04732	FGSG_04732
FGSG_04735	FGSG_04735	hypothetical protein	no_pfam_found									17.6483				Only in one replicate	Cellular-BSA	High confidence secreted		FGSG_04735
FGSG_04739	FGSG_04739	hypothetical protein	[PA14_2:GLEYA domain:PF10528.1]				21.0614	20.7794	21.4798	18.074	17.9762	18.6934	21.2187	21.7071	20.9359			High confidence secreted
FGSG_04740	FGSG_04740	hypothetical protein	no_pfam_found	20.0712	20.0655	19.6826	19.8162	19.6709	19.6964	18.613	18.5056	18.1499	18.9189	18.5668	18.386			High confidence secreted
FGSG_06179	FGSG_06179	hypothetical protein	[Pyr-5-nucltdase:pyrimidine 5'-nucleotidase:TIGR01993][Hydrolase:haloacid dehalogenase-like hydrolase:PF00702.18][HAD-SF-IA-v3:HAD-superfamily hydrolase, subfamily IA, variant 3:TIGR01509]					18.356	18.5226			17.6614		17.7663	18.3602
FGSG_04758	FGSG_04758	hypothetical protein	[Asp:Eukaryotic aspartyl protease:PF00026.15]	18.2032		18.5065	17.3372	17.0849	17.1873	18.3503	18.2398	18.3127	19.2715	21.02	20.2426			High confidence secreted		FGSG_04758
FGSG_04763	FGSG_04763	hypothetical protein	no_pfam_found									17.0425				Only in one replicate
FGSG_06921	FGSG_06921	hypothetical protein	[Ribosomal_L39:Ribosomal L39 protein:PF00832.12]							19.4047	20.9857	20.8926	17.0335								FGSG_06921
FGSG_00589	FGSG_00589	ribulose-phosphate 3-epimerase	[Ribul_P_3_epim:Ribulose-phosphate 3 epimerase family:PF00834.11][rpe:ribulose-phosphate 3-epimerase:TIGR01163]				19.0314	18.3743	18.2997	17.5162	17.3597	17.6894	18.6157	18.8779	19.0237
FGSG_03312	FGSG_03312	hypothetical protein	[SCP:SCP-like extracellular protein:PF00188.18]		18.8372	19.9031	22.5926	21.3946	24.4796	25.5647	24.744	24.9179	25.0471	25.8451	25.3407					FGSG_03312
FGSG_04826	FGSG_04826	L-xylulose reductase	[adh_short:short chain dehydrogenase:PF00106.17]	17.3085			18.7285	19.3957	19.6518	21.7691	22.1026	22.7322	22.2371	23.4065	22.8578		Cellular-BSA		FGSG_04826	FGSG_04826	FGSG_04826
FGSG_04841	FGSG_04841	hypothetical protein	no_pfam_found	19.4897	19.367	19.9875		19.5249	20.0007	16.6495	16.3156	17.0205	18.8255	19.2227	18.0392		Cellular-BSA	High confidence secreted
FGSG_02051	FGSG_02051	superoxide dismutase	[Sod_Fe_N:Iron/manganese superoxide dismutases, alpha-hairpin domain:PF00081.14][Sod_Fe_C:Iron/manganese superoxide dismutases, C-terminal domain:PF02777.10]	18.9325				17.6303	20.9616	20.3401	19.4703	20.3525	19.2481	20.8963	19.7204						FGSG_02051
FGSG_04858	FGSG_04858	hypothetical protein	[PA14_2:GLEYA domain:PF10528.1]	19.63	19.372	19.6716	18.2262	18.7775	18.2281	16.7223	17.3651	17.16	18.3728	19.0489	18.3399			High confidence secreted
FGSG_04895	FGSG_04895	hypothetical protein	no_pfam_found							18.0415	18.1168	18.1318			16.1465			High confidence secreted
FGSG_04910	FGSG_04910	hypothetical protein	[CKS:Cyclin-dependent kinase regulatory subunit:PF01111.11]									16.4481				Only in one replicate	Cellular-BSA
FGSG_04913	FGSG_00767;FGSG_04913													16.0014		Only in one replicate
FGSG_04915	FGSG_04915	hypothetical protein	[Ribosomal_S30:Ribosomal protein S30:PF04758.6]						17.4798	20.1255	20.7056	20.2446					Cellular-BSA				FGSG_04915
FGSG_02469	FGSG_02469	hypothetical protein	[Thi4:Thi4 family:PF01946.9][TIGR00292:thiazole biosynthesis enzyme:TIGR00292]							18.8862	19.2301	18.1624			17.6686						FGSG_02469
FGSG_04983	FGSG_04983	hypothetical protein	no_pfam_found									16.6704				Only in one replicate	Cellular-BSA
FGSG_05012	FGSG_05012	hypothetical protein	[tRNA_bind:Putative tRNA binding domain:PF01588.12][metG_C_term:methionyl-tRNA synthetase, beta subunit:TIGR00399]							19.2421	19.3694	19.1288					Cellular-BSA				FGSG_05012
FGSG_05035	FGSG_05035	pyridoxine biosynthesis protein PDX1	[TIGR00343:pyridoxine biosynthesis protein:TIGR00343][SOR_SNZ:SOR/SNZ family:PF01680.9]						17.5732	19.8559	20.1632	20.2583	16.7991	17.068	19.3849		Cellular-BSA
FGSG_05046	FGSG_05046	hypothetical protein	no_pfam_found									14.9243				Only in one replicate		High confidence secreted
FGSG_05050	FGSG_05050	hypothetical protein	[Peptidase_M20:Peptidase family M20/M25/M40:PF01546.20]							15.6171						Only in one replicate		High confidence secreted
FGSG_05052	FGSG_05052	hypothetical protein	[Peptidase_M20:Peptidase family M20/M25/M40:PF01546.20][M20_dimer:Peptidase dimerisation domain:PF07687.6]				20.1726	19.773	19.8595	18.3539	18.6058	18.443	19.3424	19.4349	18.9426			High confidence secreted
FGSG_03946	FGSG_03946	hypothetical protein	[thioredoxin:thioredoxin:TIGR01068][Thioredoxin:Thioredoxin:PF00085.12]							16.2443	16.5522	17.4068
FGSG_04510	FGSG_04510	hypothetical protein	[Tyrosinase:Common central domain of tyrosinase:PF00264.12]						19.0804	20.9461	21.4261	22.1584	22.0723	21.6347	22.9719
FGSG_05085	FGSG_05085	hypothetical protein	[SUN:Beta-glucosidase (SUN family):PF03856.5]							19.0872	19.2103	18.9208						High confidence secreted
FGSG_05132	FGSG_05132	hypothetical protein	[Hydrolase:haloacid dehalogenase-like hydrolase:PF00702.18][HAD-SF-IA-v3:HAD-superfamily hydrolase, subfamily IA, variant 3:TIGR01509]				20.5459	21.5917	21.32	20.2605	20.3973	20.886	21.0087	21.4796	20.9956		Cellular-BSA				FGSG_05132
FGSG_05175	FGSG_05175	hypothetical protein	[CFEM:CFEM domain:PF05730.3]	21.6802	22.7875	22.1737			19.668	20.0935	19.4561	19.6081	19.3125	18.61	18.6196			High confidence secreted
FGSG_05183	FGSG_05183	glutathione reductase	[gluta_reduc_1:glutathione-disulfide reductase:TIGR01421][Pyr_redox:Pyridine nucleotide-disulphide oxidoreductase:PF00070.19][Pyr_redox_dim:Pyridine nucleotide-disulphide oxidoreductase, dimerisation domain:PF02852.14][Pyr_redox_2:Pyridine nucleotide-disulphide oxidoreductase:PF07992.6]	19.1261	19.4308	18.7436	21.7459	21.2201	21.0258	19.029	18.5494	19.4482	20.3292	20.8331	20.4201		Cellular-BSA
FGSG_05221	FGSG_05221	phosphoserine aminotransferase	[serC_1:phosphoserine aminotransferase:TIGR01364]										16.5793	17.2895	16.8715		Cellular-BSA
FGSG_05235	FGSG_05235	hypothetical protein	no_pfam_found						18.7301	18.4354	18.9552	18.8874	18.2663		18.1408		Cellular-BSA				FGSG_05235
FGSG_05236	FGSG_05236	hypothetical protein	[Peptidase_M3:Peptidase family M3:PF01432.12]				18.6736	18.6566	19.1657	18.1261	18.3291	18.3429	18.7033	19.1096	18.931		Cellular-BSA		FGSG_05236
FGSG_05245	FGSG_05245	hypothetical protein	[Peptidase_M28:Peptidase family M28:PF04389.9]									16.1437		17.4101		Only in one replicate		High confidence secreted
FGSG_05251	FGSG_05251	hypothetical protein	[Rieske_proteo:ubiquinol-cytochrome c reductase, iron-sulfur subunit:TIGR01416][Rieske:Rieske [2Fe-2S] domain:PF00355.18][UCR_TM:Ubiquinol cytochrome reductase transmembrane region:PF02921.6]									15.926				Only in one replicate	Cellular-BSA				FGSG_05251
FGSG_05282	FGSG_05282	hypothetical protein	[Rho_GDI:RHO protein GDP dissociation inhibitor:PF02115.9]									17.2906			17.0722	Only in one replicate	Cellular-BSA				FGSG_05282
FGSG_08873	FGSG_08873	hypothetical protein	[UPF0016:Uncharacterized protein family UPF0016:PF01169.11][UPF0016:Uncharacterized protein family UPF0016:PF01169.11]							18.7847	19.3083	19.3114
FGSG_05315	FGSG_05315;FGSG_07380	cell division control protein 3	[Septin:Septin:PF00735.10]									16.4406				Only in one replicate	Cellular-BSA
FGSG_05321	FGSG_05321	fatty acid synthase subunit alpha reductase	[pantethn_trn:phosphopantethiene--protein transferase domain:TIGR00556][ACPS:4'-phosphopantetheinyl transferase superfamily:PF01648.12][acpS:holo-(acyl-carrier-protein) synthase:TIGR00516][ketoacyl-synt:Beta-ketoacyl synthase, N-terminal domain:PF00109.18]				17.3162		18.8045	22.5639	22.9219	21.7732	18.9801	19.1217	19.758		Cellular-BSA				FGSG_05321
FGSG_05322	FGSG_05322	fatty acid synthase subunit beta dehydratase	[Acyl_transf_1:Acyl transferase domain:PF00698.13][DUF1729:Domain of unknown function (DUF1729):PF08354.2][MaoC_dehydratas:MaoC like domain:PF01575.11]				17.8243		20.082	23.1661	22.9466	22.1736					Cellular-BSA				FGSG_05322
FGSG_05341	FGSG_05341	hypothetical protein	no_pfam_found	18.0702	19.0505	18.7731				18.2905	18.4102	18.4508			17.2494			High confidence secreted
FGSG_05365	FGSG_05365	proteasome subunit alpha type 4	[Proteasome:Proteasome A-type and B-type:PF00227.18][Proteasome_A_N:Proteasome subunit A N-terminal signature:PF10584.1]							17.9866	17.0363	17.6509	15.4415		17.4693		Cellular-BSA
FGSG_05404	FGSG_05404	hypothetical protein	[Lung_7-TM_R:Lung seven transmembrane receptor:PF06814.5]												16.3092	Only in one replicate	Cellular-BSA
FGSG_05433	FGSG_05433;REV__FGSG_12771	40S ribosomal protein S3	[rpsC_E_A:ribosomal protein S3:TIGR01008][Ribosomal_S3_C:Ribosomal protein S3, C-terminal domain:PF00189.12][KH_2:KH domain:PF07650.9]	15.1458			19.9511	21.3396	20.2738	22.5962	22.9044	22.8792	22.4456	22.721	22.6078		Cellular-BSA				FGSG_05433
FGSG_05454	FGSG_05454	pyruvate dehydrogenase E1 component subunit alpha	[PDH_E1_alph_y:pyruvate dehydrogenase (acetyl-transferring) E1 component, alpha subunit:TIGR03182][E1_dh:Dehydrogenase E1 component:PF00676.12]							17.9653	17.9698	18.7816	17.5241	17.8537	18.588		Cellular-BSA				FGSG_05454
FGSG_05458	FGSG_05458	hypothetical protein	no_pfam_found									15.051				Only in one replicate		High confidence secreted
FGSG_05471	FGSG_05471	hypothetical protein	[Asp:Eukaryotic aspartyl protease:PF00026.15]	16.4819												Only in one replicate					FGSG_05471
FGSG_05477	FGSG_05477	hypothetical protein	no_pfam_found									18.0263				Only in one replicate
FGSG_05481	FGSG_05481	hypothetical protein	no_pfam_found									15.1402				Only in one replicate	Cellular-BSA
FGSG_05491	FGSG_05491;FGSG_04289	hypothetical protein	[Histone:Core histone H2A/H2B/H3/H4:PF00125.16]					16.3471		18.7333	18.8302	17.2492	15.7779	15.3688	16.2631		Cellular-BSA				FGSG_05491
FGSG_05493	FGSG_05493	40S ribosomal protein S20	[S10_Arc_S20_Euk:ribosomal protein S10:TIGR01046][Ribosomal_S10:Ribosomal protein S10p/S20e:PF00338.14]				19.0785	19.4625	18.8241	21.0533	21.1552	20.945	20.8175	20.3151	20.5632		Cellular-BSA				FGSG_05493
FGSG_05530	FGSG_05530	cell division cycle protein 48	[AAA:ATPase family associated with various cellular activities (AAA):PF00004.21][CDC48_N:Cell division protein 48 (CDC48), N-terminal domain:PF02359.10][CDC48_2:Cell division protein 48 (CDC48), domain 2:PF02933.9][AAA:ATPase family associated with various cellular activities (AAA):PF00004.21][CDC48:AAA family ATPase, CDC48 subfamily:TIGR01243]						18.7931	19.7905	19.9027	18.8208					Cellular-BSA				FGSG_05530
FGSG_05546	FGSG_05546	ornithine aminotransferase	[Orn_aminotrans:ornithine--oxo-acid transaminase:TIGR01885][Aminotran_3:Aminotransferase class-III:PF00202.13]							17.949	17.7015	17.3602	17.8522	18.0455	19.1642		Cellular-BSA
FGSG_05554	FGSG_05554	4-aminobutyrate aminotransferase	[GABAtrns_euk:4-aminobutyrate aminotransferase:TIGR00699][Aminotran_3:Aminotransferase class-III:PF00202.13]				21.6201	21.0367	21.1955	16.2222	16.7411	17.0985		17.0552	16.3209		Cellular-BSA		FGSG_05554
FGSG_05574	FGSG_05574;FGSG_09053	hypothetical protein	[AA_permease:Amino acid permease:PF00324.13][2A0310:amino acid permease (yeast):TIGR00913]				18.2259	18.2836									Cellular-BSA
FGSG_05593	FGSG_05593	hypothetical protein	[CMAS:Cyclopropane-fatty-acyl-phospholipid synthase:PF02353.12]							17.4041	18.3703	18.0803					Cellular-BSA
FGSG_05605	FGSG_05605	60S acidic ribosomal protein P2	[Ribosomal_60s:60s Acidic ribosomal protein:PF00428.11]				17.6125		18.6542	22.1503	22.6264	22.2881	17.9902	17.7637	22.4093		Cellular-BSA				FGSG_05605
FGSG_05614	FGSG_05614	hypothetical protein	no_pfam_found								17.0334					Only in one replicate	Cellular-BSA
FGSG_05615	FGSG_05615	adenosylhomocysteinase	[ahcY:adenosylhomocysteinase:TIGR00936][AdoHcyase:S-adenosyl-L-homocysteine hydrolase:PF05221.9][AdoHcyase_NAD:S-adenosyl-L-homocysteine hydrolase, NAD binding domain:PF00670.13]				19.8761	19.4233	20.5731	22.7658	22.7906	22.032	19.9145	20.196	21.2516		Cellular-BSA		FGSG_05615	FGSG_05615	FGSG_05615
FGSG_05631	FGSG_05631	proteasome component PRE3 precursor	[Proteasome:Proteasome A-type and B-type:PF00227.18]												16.1317	Only in one replicate	Cellular-BSA
FGSG_01034	FGSG_01034	hypothetical protein	[WSC:WSC domain:PF01822.11]	18.6938	18.8519	18.2058
FGSG_05640	FGSG_05640	40S ribosomal protein S17	[Ribosomal_S17e:Ribosomal S17:PF00833.10]				18.8152	18.8934	19.7659	21.97	21.9536	21.9881	21.3206	21.1267	21.2464		Cellular-BSA				FGSG_05640
FGSG_05655	FGSG_05655	hypothetical protein	[PI-PLC-X:Phosphatidylinositol-specific phospholipase C, X domain:PF00388.11]									15.4411				Only in one replicate
FGSG_05663	FGSG_05663	hypothetical protein	[Polysacc_deac_1:Polysaccharide deacetylase:PF01522.13]									15.87				Only in one replicate				FGSG_05663
FGSG_09755	FGSG_09755	hypothetical protein	[WSC:WSC domain:PF01822.11]	20.5991	20.8861	20.9871	19.8543	19.205	20.7348	20.3507	20.3208	20.2575	20.2795	19.8622	19.77
FGSG_05713	FGSG_05713	threonine synthase	[thrC:threonine synthase:TIGR00260][PALP:Pyridoxal-phosphate dependent enzyme:PF00291.17]							18.2927	18.337	17.9654					Cellular-BSA
FGSG_05714	FGSG_05714	hypothetical protein	no_pfam_found			16.4254										Only in one replicate
FGSG_05719	FGSG_05719	hypothetical protein	no_pfam_found												16.7776	Only in one replicate		High confidence secreted
FGSG_05757	FGSG_05757	hypothetical protein	[Glyco_hydro_16:Glycosyl hydrolases family 16:PF00722.13]	22.4731	22.0372	22.1998	19.5448	20.4643	22.0114	24.4863	24.6111	23.202	20.8414	20.0334	22.3027			High confidence secreted		FGSG_05757
FGSG_05763	FGSG_05763	hypothetical protein	[WSC:WSC domain:PF01822.11][WSC:WSC domain:PF01822.11][DUF1996:Domain of unknown function (DUF1996):PF09362.2][WSC:WSC domain:PF01822.11][WSC:WSC domain:PF01822.11]							18.9461	19.6589	20.5358			17.4124			High confidence secreted
FGSG_05777	FGSG_05777	hypothetical protein	[eIF2A:Eukaryotic translation initiation factor eIF2A:PF08662.3]							19.0304	18.2903	17.3939	16.8315	16.6335	18.0705		Cellular-BSA				FGSG_05777
FGSG_05797	FGSG_05797	hypothetical protein	[Peptidase_S10:Serine carboxypeptidase:PF00450.14]	25.3601	25.163	25.3599	24.4999	24.6182	24.0544	22.7407	22.644	22.4394	23.7206	23.5041	23.6035		Cellular-BSA	High confidence secreted		FGSG_05797	FGSG_05797
FGSG_05843	FGSG_05843;CON__Q3ZBD7	glucose-6-phosphate isomerase	[PGI:Phosphoglucose isomerase:PF00342.11]				23.2458	21.9404	22.1593	22.002	22.4153	22.2487	22.3647	22.6697	23.2791		Cellular-BSA		FGSG_05843		FGSG_05843
FGSG_05844	FGSG_05844	coatomer subunit beta	[Coatomer_WDAD:Coatomer WD associated region:PF04053.6][WD40:WD domain, G-beta repeat:PF00400.24][WD40:WD domain, G-beta repeat:PF00400.24][WD40:WD domain, G-beta repeat:PF00400.24][WD40:WD domain, G-beta repeat:PF00400.24]									14.9049				Only in one replicate	Cellular-BSA
FGSG_05851	FGSG_05851	hypothetical protein	[Glyco_hydro_12:Glycosyl hydrolase family 12:PF01670.8]									14.5672				Only in one replicate		High confidence secreted		FGSG_05851
FGSG_05864	FGSG_05864	hypothetical protein	[SEP:SEP domain:PF08059.5]									16.1361				Only in one replicate	Cellular-BSA				FGSG_05864
FGSG_05900	FGSG_05900	hypothetical protein	[Peptidase_M16_C:Peptidase M16 inactive domain:PF05193.13]											17.698	16.9949		Cellular-BSA
FGSG_05905	FGSG_05905	hypothetical protein	no_pfam_found											18.7039		Only in one replicate
FGSG_05916	FGSG_05916	hypothetical protein	[Ribosomal_L38e:Ribosomal L38e protein family:PF01781.10]				18.3033			19.9305	20.199	20.2461					Cellular-BSA
FGSG_05933	FGSG_05933	hypothetical protein	[surE:5'/3'-nucleotidase SurE:TIGR00087][surE:5'/3'-nucleotidase SurE:TIGR00087]							17.6386	17.6549	17.6486	18.0959	18.4394	18.0064			High confidence secreted
FGSG_10335	FGSG_10335	hypothetical protein	[WSC:WSC domain:PF01822.11]	17.2747	18.0175	17.637			17.2846				17.633	17.5431
FGSG_05947	FGSG_05947	hypothetical protein	no_pfam_found	20.5486	21.6504	21.6531	20.8872	20.2927	22.3357				18.8129	18.4685				High confidence secreted
FGSG_05956	FGSG_05956	guanylate kinase	[Guanylate_kin:Guanylate kinase:PF00625.13][guanyl_kin:guanylate kinase:TIGR03263]							16.5666		17.0236					Cellular-BSA
FGSG_05972	FGSG_05972	nucleoside diphosphate kinase	[NDK:Nucleoside diphosphate kinase:PF00334.11]				20.1524	21.054	20.9901	22.8382	23.1575	23.6057	23.3191	23.9795	23.9461		Cellular-BSA		FGSG_05972	FGSG_05972	FGSG_05972
FGSG_05973	FGSG_05973	hypothetical protein	[Glyco_hydro_31:Glycosyl hydrolases family 31:PF01055.18]									15.4902				Only in one replicate	Cellular-BSA
FGSG_11313	FGSG_11313	hypothetical protein	[WSC:WSC domain:PF01822.11]	18.4298	20.0348	19.636	19.9148	18.95	19.822	17.1286	18.1499	17.0322	18.1376	18.3286	18.211
FGSG_05997	FGSG_05997	hypothetical protein	no_pfam_found				19.0914	19.5296	21.8245	21.8844	22.1227	21.87	22.1274	22.7673	23.2977		Cellular-BSA				FGSG_05997
FGSG_05999	FGSG_05999	hypothetical protein	[Ribosomal_L27e:Ribosomal L27e protein family:PF01777.10]					19.7521	20.4876	22.096	22.4918	22.6101	22.0873	21.6683	22.569		Cellular-BSA				FGSG_05999
FGSG_06019	FGSG_06019	40S ribosomal protein S5-B	[Ribosomal_S7:Ribosomal protein S7p/S5e:PF00177.13][S7_S5_E_A:ribosomal protein S7:TIGR01028]				19.9056	19.914	21.6161	21.7674	21.948	21.9526	21.6675	22.2292	21.9605		Cellular-BSA				FGSG_06019
FGSG_06020	FGSG_06020	hypothetical protein	[Ribosomal_S25:S25 ribosomal protein:PF03297.7]				19.1798		19.0708	21.6905	21.9312	21.7463	21.8081	21.4601	21.9835		Cellular-BSA				FGSG_06020
FGSG_06021	FGSG_06021	ADP,ATP carrier protein	[Mito_carr:Mitochondrial carrier protein:PF00153.19][Mito_carr:Mitochondrial carrier protein:PF00153.19][Mito_carr:Mitochondrial carrier protein:PF00153.19]		17.5837	17.7934	17.9089	18.8733	18.6471	19.0084	19.5533	21.4379	18.3052	17.6338	17.4618		Cellular-BSA				FGSG_06021
FGSG_06039	FGSG_06039	hypothetical protein	no_pfam_found				17.996		20.357	22.6123	21.7395	21.0507	15.3632		17.0435		Cellular-BSA				FGSG_06039
FGSG_06043	FGSG_06043	hypothetical protein	no_pfam_found								17.5066	17.0727		16.0227			Cellular-BSA				FGSG_06043
FGSG_06055	FGSG_06055	hypothetical protein	[iPGM_N:BPG-independent PGAM N-terminus (iPGM_N):PF06415.5][Metalloenzyme:Metalloenzyme superfamily:PF01676.10][pgm_bpd_ind:2,3-bisphosphoglycerate-independent phosphoglycerate mutase:TIGR01307]				22.7863	22.0988	22.8872	21.7603	21.8997	21.5451	21.6284	22.4504	22.2425		Cellular-BSA		FGSG_06055		FGSG_06055
FGSG_06087	FGSG_06087	hypothetical protein	no_pfam_found	23.0935	22.8072	22.6305	21.0863	21.9318	23.2357	22.8798	22.857	22.4507	22.5417	20.8665	22.9898			High confidence secreted
FGSG_06103	FGSG_06103	serine/threonine-protein phosphatase 2B catalytic subunit	[Metallophos:Calcineurin-like phosphoesterase:PF00149.20]												14.864	Only in one replicate	Cellular-BSA
FGSG_06127	FGSG_06127	formate dehydrogenase	[2-Hacid_dh_C:D-isomer specific 2-hydroxyacid dehydrogenase, NAD binding domain:PF02826.11][2-Hacid_dh:D-isomer specific 2-hydroxyacid dehydrogenase, catalytic domain:PF00389.22]				20.2192	20.1765	21.1094	22.6715	22.8353	22.725	21.3346	22.3823	23.0612		Cellular-BSA		FGSG_06127		FGSG_06127
FGSG_11507	FGSG_11507	hypothetical protein	[WSC:WSC domain:PF01822.11]	23.6468	24.3717	24.0318	22.7667	21.8586	22.3333	22.3796	22.1597	22.1033	22.712	22.2687	21.9649
FGSG_06133	FGSG_06133	hypothetical protein	[Peptidase_M18:Aminopeptidase I zinc metalloprotease (M18):PF02127.7]				21.9325	21.3884	21.9616	18.4734	18.0535	17.9541	20.016	19.9959	19.5405		Cellular-BSA
FGSG_06143	FGSG_06143	hypothetical protein	no_pfam_found				18.1353	17.9626	18.7225			17.5623	17.7647	18.3816	18.0938		Cellular-BSA
FGSG_06154	FGSG_06154	heat shock protein SSC1	[HSP70:Hsp70 protein:PF00012.12][prok_dnaK:chaperone protein DnaK:TIGR02350]							19.2736	19.766	20.3477					Cellular-BSA				FGSG_06154
FGSG_06159	FGSG_06159	proteasome component PUP2	[Proteasome:Proteasome A-type and B-type:PF00227.18][Proteasome_A_N:Proteasome subunit A N-terminal signature:PF10584.1]							18.3954	18.3541	18.7113			17.8522		Cellular-BSA
FGSG_06166	FGSG_06166	rab GDP-dissociation inhibitor	[GDI:GDP dissociation inhibitor:PF00996.10]							19.6215	18.8682	18.7261					Cellular-BSA				FGSG_06166
FGSG_00533	FGSG_00533	hypothetical protein	no_pfam_found	20.221	20.3046	20.1696	20.5412	20.7975	20.8936	21.3252	21.1209	21.057	21.0092	21.4263	20.4506
FGSG_06184	FGSG_06184	acyl-CoA desaturase	[Cyt-b5:Cytochrome b5-like Heme/Steroid binding domain:PF00173.20][FA_desaturase:Fatty acid desaturase:PF00487.16]								16.7051					Only in one replicate	Cellular-BSA
FGSG_06207	FGSG_06207	hypothetical protein	[Cpn10:Chaperonin 10 Kd subunit:PF00166.13]	20.2626	19.9513	19.7478	21.928	22.92	22.8408	19.381	19.7169	20.082	21.458	21.5306	21.2488		Cellular-BSA				FGSG_06207
FGSG_06208	FGSG_06208	hypothetical protein	no_pfam_found									16.0008				Only in one replicate
FGSG_06209	FGSG_10873;FGSG_06209									17.7372	18.1413	17.79					Cellular-BSA				FGSG_06209
FGSG_06245	FGSG_06245	hypothetical protein	[Cofilin_ADF:Cofilin/tropomyosin-type actin-binding protein:PF00241.12]						17.7946	21.3547	21.4231	21.912	15.0687		15.3779		Cellular-BSA				FGSG_06245
FGSG_06246	FGSG_06246	heat shock protein 60	[Cpn60_TCP1:TCP-1/cpn60 chaperonin family:PF00118.16][GroEL:chaperonin GroL:TIGR02348]				19.5164	21.0031	20.3951	19.924	19.6314	19.6059	20.3441	20.319	21.1256		Cellular-BSA				FGSG_06246
FGSG_06257	FGSG_06257	glyceraldehyde-3-phosphate dehydrogenase	[GAPDH-I:glyceraldehyde-3-phosphate dehydrogenase, type I:TIGR01534][Gp_dh_N:Glyceraldehyde 3-phosphate dehydrogenase, NAD binding domain:PF00044.16][Gp_dh_C:Glyceraldehyde 3-phosphate dehydrogenase, C-terminal domain:PF02800.12]	18.6851	19.0968	18.5266	20.3826	18.748	19.7023	18.5063	19.3458	19.1881	18.3878	18.2336	17.6524		Cellular-BSA				FGSG_06257
FGSG_00971	FGSG_00971	hypothetical protein	no_pfam_found							16.3197	16.3435	16.1944	16.5977	16.8566	17.7487
FGSG_06268	FGSG_06268	cytochrome c oxidase polypeptide VIb	[COX6B:Cytochrome oxidase c subunit VIb:PF02297.9]								18.3921	19.0664					Cellular-BSA
FGSG_06270	FGSG_06270	hypothetical protein	[S10_plectin:Plectin/S10 domain:PF03501.7]					18.0487			20.0198	20.0348	19.6744	19.4427	19.4636		Cellular-BSA				FGSG_06270
FGSG_06278	FGSG_06278	glucoamylase precursor	[Glyco_hydro_15:Glycosyl hydrolases family 15:PF00723.13][CBM_20:Starch binding domain:PF00686.11]	17.3671	16.9635													High confidence secreted	FGSG_06278	FGSG_06278
FGSG_06281	FGSG_06281	ornithine carbamoyltransferase	[OTCace:Aspartate/ornithine carbamoyltransferase, Asp/Orn binding domain:PF00185.16][OTCace_N:Aspartate/ornithine carbamoyltransferase, carbamoyl-P binding domain:PF02729.13][orni_carb_tr:ornithine carbamoyltransferase:TIGR00658]					18.9774	18.8004	17.8727	17.6822	18.3685	19.5365	19.7293	19.2773		Cellular-BSA
FGSG_06289	FGSG_06289	60S ribosomal protein L3	[Ribosomal_L3:Ribosomal protein L3:PF00297.14]				21.3378	22.3608	22.2853	24.008	24.5781	24.3811	24.34	23.7049	24.3213		Cellular-BSA
FGSG_06290	FGSG_06290;FGSG_09873	serine hydroxymethyltransferase	[SHMT:Serine hydroxymethyltransferase:PF00464.11]				17.2691		19.1172	21.5135	23.1157	23.0271	17.0264	18.7101	19.5514		Cellular-BSA				FGSG_06290
FGSG_06309	FGSG_06309	hypothetical protein	[CBS:CBS domain pair:PF00571.20][CBS:CBS domain pair:PF00571.20]							15.7106	15.4636	15.3746					Cellular-BSA
FGSG_06315	FGSG_06315	hypothetical protein	no_pfam_found									17.2731				Only in one replicate	Cellular-BSA
FGSG_06328	FGSG_06328	xylulose-5-phosphate phosphoketolase	[XFP_N:XFP N-terminal domain:PF09364.2][XFP:D-xylulose 5-phosphate/D-fructose 6-phosphate phosphoketolase:PF03894.7][XFP_C:XFP C-terminal domain:PF09363.2]					17.8179	18.2687	20.2034	20.4054	19.5036	18.4046	19.4276	18.8184		Cellular-BSA				FGSG_06328
FGSG_06392	FGSG_06392	hypothetical protein	[Profilin:Profilin:PF00235.11]							20.2788	20.4122	20.6732					Cellular-BSA				FGSG_06392
FGSG_01594	FGSG_01594	hypothetical protein	no_pfam_found	23.1525	24.5855	21.7649				18.5131											FGSG_01594
FGSG_06407	FGSG_06407	hypothetical protein	[Ribosomal_S27e:Ribosomal protein S27:PF01667.9]				18.2963		17.9224	19.5778	20.7113	20.7668	20.5477	20.3308	21.1449		Cellular-BSA
FGSG_06437	FGSG_06437	lipase 2	[COesterase:Carboxylesterase:PF00135.20]									16.5293	17.0471	18.1525				High confidence secreted
FGSG_06466	FGSG_06466	hypothetical protein	no_pfam_found					17.7769	17.8787	18.1514	17.4203	17.7403	18.264	19.4074	18.9871			High confidence secreted		FGSG_06466
FGSG_02110	FGSG_02110	hypothetical protein	no_pfam_found				18.1598	19.0978	19.0764	18.9864	19.4494	20.5692	20.4072	20.3645	18.7738
FGSG_06469	FGSG_06469	hypothetical protein	no_pfam_found				20.7182	20.6067	22.02		18.0881	19.5708	20.138	19.7602	19.7108			High confidence secreted
FGSG_06479	FGSG_06479	hypothetical protein	[WSC:WSC domain:PF01822.11]	27.4706	28.2891	27.4251	27.82	26.9207	27.6404	26.1568	25.7865	25.8608	27.2189	26.8509	26.4061		Cellular-BSA	High confidence secreted
FGSG_02262	FGSG_02262	hypothetical protein	no_pfam_found										18.568	19.024	19.4857
FGSG_06496	FGSG_06496	hypothetical protein	[Peptidase_M24:metallopeptidase family M24:PF00557.16][AMP_N:Aminopeptidase P, N-terminal domain:PF05195.8]				20.9073	20.9113	20.8832	19.1781	19.1933	19.4381	20.2315	20.4271	20.2595		Cellular-BSA		FGSG_06496		FGSG_06496
FGSG_06497	FGSG_06497	hypothetical protein	no_pfam_found	22.1022	21.5106	22.7659	21.352	21.6049	21.8039	21.584	21.4224	21.3223	22.0999	21.9972	21.9541			High confidence secreted
FGSG_02467	FGSG_02467	hypothetical protein	no_pfam_found							16.9238		17.0054	17.3046	18.5236	18.6308
FGSG_06527	FGSG_06527	hypothetical protein	[Peptidase_M28:Peptidase family M28:PF04389.9][PA:PA domain:PF02225.14]	21.7946	21.7275	21.5577	23.4985	22.9027	23.8322	19.0559	19.5577	19.4383	21.2177	20.9396	20.7298		Cellular-BSA		FGSG_06527	FGSG_06527
FGSG_02484	FGSG_02484	hypothetical protein	no_pfam_found				18.8606	18.0316	18.1822				17.0333	17.4022	16.9021
FGSG_06564	FGSG_06564	hypothetical protein	no_pfam_found	24.8703	24.0255	24.6983	23.3871	23.5138	22.9862	22.0365	21.8084	22.2269	22.4651	23.0648	22.2745		Cellular-BSA	High confidence secreted
FGSG_06572	FGSG_06572	hypothetical protein	[Peptidase_S8:Subtilase family:PF00082.14][PA:PA domain:PF02225.14][DUF1034:Domain of Unknown Function (DUF1034):PF06280.4]				22.3691	22.0884	21.8207	21.8283	21.7067	21.5091	22.9737	23.3074	23.0816			High confidence secreted		FGSG_06572
FGSG_06580	FGSG_06580	acetyl-CoA carboxylase	[ACC_central:Acetyl-CoA carboxylase, central region:PF08326.4][Biotin_lipoyl:Biotin-requiring enzyme:PF00364.14][Carboxyl_trans:Carboxyl transferase domain:PF01039.14][CPSase_L_D2:Carbamoyl-phosphate synthase L chain, ATP binding domain:PF02786.9][CPSase_L_chain:Carbamoyl-phosphate synthase L chain, N-terminal domain:PF00289.14][Biotin_carb_C:Biotin carboxylase C-terminal domain:PF02785.11]						17.4985	17.5961	16.8677	16.9027					Cellular-BSA				FGSG_06580
FGSG_06587	FGSG_06587	40S ribosomal protein S7	[Ribosomal_S7e:Ribosomal protein S7e:PF01251.10]				19.3588	18.0632	22.0558	23.1881	22.9198	22.576	21.6368	20.5145	22.4563		Cellular-BSA				FGSG_06587
FGSG_06597	FGSG_06597	hypothetical protein	no_pfam_found	21.0425	21.2569	21.4994	22.2779	21.368	22.0761	20.4914	20.386	21.3766	20.8179	20.0667				High confidence secreted
FGSG_06598	FGSG_06598	hypothetical protein	[ADH_zinc_N:Zinc-binding dehydrogenase:PF00107.18][ADH_N:Alcohol dehydrogenase GroES-like domain:PF08240.4]				18.5508		18.1441				17.5895				Cellular-BSA
FGSG_06605	FGSG_06605	beta-glucosidase 1 precursor	[Glyco_hydro_3:Glycosyl hydrolase family 3 N terminal domain:PF00933.13][Glyco_hydro_3_C:Glycosyl hydrolase family 3 C terminal domain:PF01915.14]											16.1809		Only in one replicate		High confidence secreted		FGSG_06605
FGSG_06610	FGSG_06610	hypothetical protein	[PhoD:PhoD-like phosphatase:PF09423.2]	18.3846	18.8971	18.9691				17.3905	17.2386	16.4639	17.9211	17.0175	17.5345			High confidence secreted
FGSG_06611	FGSG_06611	tubulin beta chain	[Tubulin:Tubulin/FtsZ family, GTPase domain:PF00091.17][Tubulin_C:Tubulin/FtsZ family, C-terminal domain:PF03953.9]							18.2546	18.7186	18.6592					Cellular-BSA				FGSG_06611
FGSG_06612	FGSG_06612	hypothetical protein	[bicupin_oxalic:bicupin, oxalate decarboxylase family:TIGR03404][Cupin_2:Cupin domain:PF07883.3][Cupin_1:Cupin:PF00190.14][Cupin_2:Cupin domain:PF07883.3][Cupin_1:Cupin:PF00190.14]				18.0591	17.9652	19.3117					16.9192	17.1834		Cellular-BSA	High confidence secreted
FGSG_06616	FGSG_06616	hypothetical protein	no_pfam_found	23.928	23.9208	23.321	23.9962	23.9942	23.9592	23.5873	23.3885	23.4322	24.4505	24.433	23.6362			High confidence secreted		FGSG_06616
FGSG_06629	FGSG_06629	hypothetical protein	no_pfam_found									17.1233				Only in one replicate
FGSG_06655	FGSG_06655	hypothetical protein	[Peptidase_M18:Aminopeptidase I zinc metalloprotease (M18):PF02127.7]				22.3211	21.7454	22.3158	18.903	18.8261	18.9116	20.2396	20.756	20.3891		Cellular-BSA		FGSG_06655		FGSG_06655
FGSG_06668	FGSG_06668	hypothetical protein	[Stm1_N:Stm1:PF09598.2][HABP4_PAI-RBP1:Hyaluronan / mRNA binding family:PF04774.7]									15.1658				Only in one replicate	Cellular-BSA
FGSG_06675	FGSG_06675	3-isopropylmalate dehydrogenase	[leuB:3-isopropylmalate dehydrogenase:TIGR00169][Iso_dh:Isocitrate/isopropylmalate dehydrogenase:PF00180.12]					19.6339	19.9988	20.2689	20.7416	20.7868	20.4445	20.6943	20.6056		Cellular-BSA				FGSG_06675
FGSG_06678	FGSG_06678	hypothetical protein	[TPR_1:Tetratricopeptide repeat:PF00515.20][TPR_2:Tetratricopeptide repeat:PF07719.9][DnaJ:DnaJ domain:PF00226.23][TPR_1:Tetratricopeptide repeat:PF00515.20][TPR_2:Tetratricopeptide repeat:PF07719.9][TPR_1:Tetratricopeptide repeat:PF00515.20][TPR_2:Tetratricopeptide repeat:PF07719.9][TPR_2:Tetratricopeptide repeat:PF07719.9]												17.017	Only in one replicate	Cellular-BSA
FGSG_06681	FGSG_06681	S-formylglutathione hydrolase	[fghA_ester_D:S-formylglutathione hydrolase:TIGR02821][Esterase:Putative esterase:PF00756.12]					18.7718		18.1983	17.789	18.1534	18.6483	19.3242	19.3379		Cellular-BSA
FGSG_06682	FGSG_06682	hypothetical protein	no_pfam_found											16.5577		Only in one replicate
FGSG_06692	FGSG_06692	hypothetical protein	no_pfam_found			18.7006	18.2879			20.5971	21.4586	21.8449					Cellular-BSA				FGSG_06692
FGSG_06702	FGSG_06702	triosephosphate isomerase	[TIM:Triosephosphate isomerase:PF00121.10][tim:triose-phosphate isomerase:TIGR00419]				17.5257		17.9157	19.6701	19.8389	22.8094		17.2769			Cellular-BSA		FGSG_06702		FGSG_06702
FGSG_06718	FGSG_06718	hypothetical protein	[PGP_euk:phosphoglycolate/pyridoxal phosphate phosphatase family:TIGR01452][HAD-SF-IIA:HAD-superfamily hydrolase, subfamily IIA:TIGR01460][Hydrolase:haloacid dehalogenase-like hydrolase:PF00702.18]				20.6701	20.2501	21.8564	19.2369				19.6398	19.5015		Cellular-BSA
FGSG_06730	FGSG_06730	hypothetical protein	no_pfam_found							14.7792						Only in one replicate		High confidence secreted
FGSG_06757	FGSG_06757	hypothetical protein	[Ribosomal_L37ae:Ribosomal L37ae protein family:PF01780.11][L37a:ribosomal protein L37a:TIGR00280]				17.8395		18.4483	20.783	21.5147	21.363	20.9413	20.4145	21.2733		Cellular-BSA				FGSG_06757
FGSG_06767	FGSG_06767	hypothetical protein	[rad23:UV excision repair protein Rad23:TIGR00601][XPC-binding:XPC-binding domain:PF09280.3][ubiquitin:Ubiquitin family:PF00240.15][UBA:UBA/TS-N domain:PF00627.23][UBA:UBA/TS-N domain:PF00627.23]									18.6978				Only in one replicate	Cellular-BSA				FGSG_06767
FGSG_06784	FGSG_06784	farnesyl pyrophosphate synthetase	[polyprenyl_synt:Polyprenyl synthetase:PF00348.9]				18.3243	19.5041	19.7736	19.9363	20.1674	19.9697	20.5268	21.3798	20.8984		Cellular-BSA
FGSG_06803	FGSG_06803	hypothetical protein	[Proteasome:Proteasome A-type and B-type:PF00227.18]							16.2938	16.2209	15.9911					Cellular-BSA
FGSG_06825	FGSG_06825	hypothetical protein	[DnaJ:DnaJ domain:PF00226.23][DnaJ_CXXCXGXG:DnaJ central domain (4 repeats):PF00684.11][DnaJ_C:DnaJ C terminal region:PF01556.10]									17.4929				Only in one replicate	Cellular-BSA				FGSG_06825
FGSG_06827	FGSG_06827	hypothetical protein	[Ribosomal_L10:Ribosomal protein L10:PF00466.12][Ribosomal_60s:60s Acidic ribosomal protein:PF00428.11]							19.7565	19.6913	19.2189					Cellular-BSA				FGSG_06827
FGSG_06841	FGSG_06841	ATP-dependent RNA helicase eIF4A	[DEAD:DEAD/DEAH box helicase:PF00270.21][Helicase_C:Helicase conserved C-terminal domain:PF00271.23]				18.6089			18.9702	19.3339	19.8712	18.0567		17.7389		Cellular-BSA
FGSG_06843	FGSG_06843	eukaryotic translation initiation factor 2 subunit gamma	[eIF2_C:Initiation factor eIF2 gamma, C terminal:PF09173.3][GTP_EFTU_D2:Elongation factor Tu domain 2:PF03144.17][GTP_EFTU:Elongation factor Tu GTP binding domain:PF00009.19]							16.3983	16.5567	15.9691	16.3953		16.1413		Cellular-BSA
FGSG_06847	FGSG_06847	hypothetical protein	[37694:14-3-3 protein:PF00244.12]	15.2322	15.5951		18.5809	17.327	20.4937	23.1645	23.2679	23.2258	19.7723	19.4834	21.3846		Cellular-BSA				FGSG_06847
FGSG_06858	FGSG_06858	prenylated Rab acceptor 1	[PRA1:PRA1 family protein:PF03208.11]									15.5833				Only in one replicate	Cellular-BSA
FGSG_06873	FGSG_06873	hypothetical protein	[Glyco_hydro_16:Glycosyl hydrolases family 16:PF00722.13]	18.6544	18.0379					17.5638		16.9296	16.7229		17.2681			High confidence secreted
FGSG_06875	FGSG_06875	hypothetical protein	[ATP-synt:ATP synthase:PF00231.11][ATPsyn_F1gamma:ATP synthase F1, gamma subunit:TIGR01146]									18.3877	16.1598			Only in one replicate	Cellular-BSA
FGSG_06885	FGSG_06885	hypothetical protein	[C2:C2 domain:PF00168.22][C2:C2 domain:PF00168.22][C2:C2 domain:PF00168.22][C2:C2 domain:PF00168.22][C2:C2 domain:PF00168.22]											16.8452	17.4794		Cellular-BSA
FGSG_06886	FGSG_06886	proteasome component PRE2 precursor	[Proteasome:Proteasome A-type and B-type:PF00227.18]							16.8416	16.8091	16.9867					Cellular-BSA
FGSG_06888	FGSG_06888	hypothetical protein	no_pfam_found	23.8986	23.6923	23.7648	23.7308	23.7717	24.1268	23.5518	23.8483	23.6394	24.1181	24.2835	23.7923			High confidence secreted
FGSG_06893	FGSG_06893	hypothetical protein	[Ribosomal_S13:Ribosomal protein S13/S18:PF00416.14]				20.7055	20.8972	21.2803	23.4574	23.8198	23.3585	22.757	22.4921	23.1997		Cellular-BSA				FGSG_06893
FGSG_06895	FGSG_06895	carboxypeptidase Y precursor	[Peptidase_S10:Serine carboxypeptidase:PF00450.14]	18.7721	18.9849			20.413	20.1936	20.3411	19.3846	19.9012	20.5033	20.8291	20.9882		Cellular-BSA
FGSG_06911	FGSG_06911	hypothetical protein	[Peptidase_M16:Insulinase (Peptidase family M16):PF00675.12][Peptidase_M16_C:Peptidase M16 inactive domain:PF05193.13][Peptidase_M16_C:Peptidase M16 inactive domain:PF05193.13]							18.2564	17.6827	18.2279	18.1726	18.8916	19.1393		Cellular-BSA
FGSG_02550	FGSG_02550	hypothetical protein	no_pfam_found					19.0593	18.5495	20.7062	20.0971	19.3746	19.9422	19.6641	19.2468
FGSG_06922	FGSG_06922	hypothetical protein	[Skp1:Skp1 family, dimerisation domain:PF01466.11][Skp1_POZ:Skp1 family, tetramerisation domain:PF03931.7]							16.6729	16.9949	16.7379					Cellular-BSA
FGSG_06924	FGSG_06924	60S ribosomal protein L10a	[Ribosomal_L1:Ribosomal protein L1p/L10e family:PF00687.13]				19.9137	21.5605	20.8537	22.4115	22.8446	22.8376	22.8115	22.3403	22.5706		Cellular-BSA				FGSG_06924
FGSG_06927	FGSG_06927	eukaryotic peptide chain release factor subunit 1	[eRF1_3:eRF1 domain 3:PF03465.7][eRF1_2:eRF1 domain 2:PF03464.7][eRF1_1:eRF1 domain 1:PF03463.7][eRF:peptide chain release factor eRF/aRF, subunit 1:TIGR00108][aRF1/eRF1:peptide chain release factor 1, archaeal and eukaryotic forms:TIGR03676]								17.0009					Only in one replicate	Cellular-BSA
FGSG_06931	FGSG_06931	60S ribosomal protein L2	[Ribosomal_L2_C:Ribosomal Proteins L2, C-terminal domain:PF03947.10][Ribosomal_L2:Ribosomal Proteins L2, RNA binding domain:PF00181.15]					21.5331	18.76	22.6873	23.0675	23.0375	23.7353	23.538	23.8479		Cellular-BSA
FGSG_06932	FGSG_06932	hypothetical protein	[PfkB:pfkB family carbohydrate kinase:PF00294.16]							17.6369	18.9257	19.8027		17.4614			Cellular-BSA		FGSG_06932		FGSG_06932
FGSG_06993	FGSG_06993	hypothetical protein	[DUF1994:Domain of unknown function (DUF1994):PF09352.2]	19.3188	18.6125	21.6366	27.2777	28.0693	26.6684	21.3754	21.0301	21.7407	26.5661	26.8494	25.2535			High confidence secreted		FGSG_06993
FGSG_07016	FGSG_07016	hypothetical protein	[Glyco_hydro_76:Glycosyl hydrolase family 76:PF03663.6]												15.802	Only in one replicate
FGSG_07031	FGSG_07031	hypothetical protein	[pgl:6-phosphogluconolactonase:TIGR01198]							17.3823	16.9757	17.2805	17.2257	17.4433	18.2604		Cellular-BSA				FGSG_07031
FGSG_07048	FGSG_07048	40S ribosomal protein S13-1	[Ribosomal_S13_N:Ribosomal S13/S15 N-terminal domain:PF08069.4][Ribosomal_S15:Ribosomal protein S15:PF00312.14]				18.3078	19.0851	18.9959	20.8121	21.2477	21.4332	20.8122	21.0094	21.01		Cellular-BSA				FGSG_07048
FGSG_07057	FGSG_07057	hypothetical protein	[FAA_hydrolase:Fumarylacetoacetate (FAA) hydrolase family:PF01557.10]									15.9097				Only in one replicate	Cellular-BSA
FGSG_07075	FGSG_07075	pyruvate carboxylase	[PYC_OADA:Conserved carboxylase domain:PF02436.10][Biotin_lipoyl:Biotin-requiring enzyme:PF00364.14][CPSase_L_chain:Carbamoyl-phosphate synthase L chain, N-terminal domain:PF00289.14][CPSase_L_D2:Carbamoyl-phosphate synthase L chain, ATP binding domain:PF02786.9][Biotin_carb_C:Biotin carboxylase C-terminal domain:PF02785.11][pyruv_carbox:pyruvate carboxylase:TIGR01235]							18.0948	17.3953						Cellular-BSA				FGSG_07075
FGSG_07103	FGSG_07103	hypothetical protein	[bisphos_HAL2:3'(2'),5'-bisphosphate nucleotidase:TIGR01330][Inositol_P:Inositol monophosphatase family:PF00459.17]									15.0427				Only in one replicate	Cellular-BSA
FGSG_07113	FGSG_07113	phosphomannomutase	[PMM:Eukaryotic phosphomannomutase:PF03332.5][HAD-SF-IIB:HAD-superfamily hydrolase, subfamily IIB:TIGR01484]							18.2419	18.2327	17.6731					Cellular-BSA				FGSG_07113
FGSG_07137	FGSG_07137	hypothetical protein	[RNA_pol_Rpc4:RNA polymerase III RPC4:PF05132.6]									15.8647				Only in one replicate
FGSG_07141	FGSG_07141	importin subunit alpha	[Arm:Armadillo/beta-catenin-like repeat:PF00514.15][IBB:Importin beta binding domain:PF01749.12][HEAT:HEAT repeat:PF02985.14][Arm:Armadillo/beta-catenin-like repeat:PF00514.15][Arm:Armadillo/beta-catenin-like repeat:PF00514.15][Arm:Armadillo/beta-catenin-like repeat:PF00514.15][Arm:Armadillo/beta-catenin-like repeat:PF00514.15][Arm:Armadillo/beta-catenin-like repeat:PF00514.15]									14.3596				Only in one replicate	Cellular-BSA
FGSG_02560	FGSG_02560	hypothetical protein	no_pfam_found				18.8417			20.5978	21.3358	21.2547	19.5544	21.291	21.8204				FGSG_02560	FGSG_02560	FGSG_02560
FGSG_07165	FGSG_07165	hypothetical protein	[ABC_tran:ABC transporter:PF00005.19]									12.5094				Only in one replicate	Cellular-BSA
FGSG_07169	FGSG_07169	hypothetical protein	[Cse1:Cse1:PF08506.2][IBN_N:Importin-beta N-terminal domain:PF03810.11][CAS_CSE1:CAS/CSE protein, C-terminus:PF03378.7]								16.854					Only in one replicate	Cellular-BSA
FGSG_07174	FGSG_07174	NADP-specific glutamate dehydrogenase	[ELFV_dehydrog:Glutamate/Leucine/Phenylalanine/Valine dehydrogenase:PF00208.13][ELFV_dehydrog_N:Glu/Leu/Phe/Val dehydrogenase, dimerisation domain:PF02812.10]				23.7556	23.6438	24.1168	22.7363	23.0633	23.5659	22.484	22.4194	22.723		Cellular-BSA
FGSG_07179	FGSG_07179	hypothetical protein	no_pfam_found									14.3619				Only in one replicate	Cellular-BSA				FGSG_07179
FGSG_07180	FGSG_07180	protein disulfide-isomerase erp38 precursor	[Thioredoxin:Thioredoxin:PF00085.12][ERp29:Endoplasmic reticulum protein ERp29, C-terminal domain:PF07749.4][Thioredoxin:Thioredoxin:PF00085.12][pdi_dom:protein disulfide-isomerase domain:TIGR01126][pdi_dom:protein disulfide-isomerase domain:TIGR01126]							17.3216	18.2695	17.249		16.7722	15.7459		Cellular-BSA				FGSG_07180
FGSG_07181	FGSG_07181	hypothetical protein	[Ribosomal_S14:Ribosomal protein S14p/S29e:PF00253.13]				19.6766			21.4168	21.8277	20.5439	18.8438	19.8247	20.7821		Cellular-BSA
FGSG_07186	FGSG_07186	60S ribosomal protein L4-A	[Ribosomal_L4:Ribosomal protein L4/L1 family:PF00573.14]				21.5035	22.3462	22.2793	24.3259	24.6556	24.4889	24.4478	23.9807	24.5695		Cellular-BSA				FGSG_07186
FGSG_07196	FGSG_07196	hypothetical protein	[SAC3_GANP:SAC3/GANP/Nin1/mts3/eIF-3 p25 family:PF03399.8]											16.9195		Only in one replicate	Cellular-BSA
FGSG_07233	FGSG_07233	serine/threonine-protein phosphatase PP1	[Metallophos:Calcineurin-like phosphoesterase:PF00149.20]									16.0737				Only in one replicate	Cellular-BSA
FGSG_07238	FGSG_07238	hypothetical protein	[WSC:WSC domain:PF01822.11][WSC:WSC domain:PF01822.11]	17.8395					21.0131	20.7378	19.8018	20.1983	19.9717	17.9845	17.7393			High confidence secreted
FGSG_07250	FGSG_07250	hypothetical protein	[Lectin_leg-like:Legume-like lectin family:PF03388.5]									16.4299				Only in one replicate	Cellular-BSA
FGSG_07269	FGSG_07269	hypothetical protein	[SSB:Single-strand binding protein family:PF00436.17]					18.7506		17.1735	17.1997	17.4592	18.4869	17.7303	17.362		Cellular-BSA
FGSG_07282	FGSG_07282	proteasome component PRE6	[Proteasome:Proteasome A-type and B-type:PF00227.18][Proteasome_A_N:Proteasome subunit A N-terminal signature:PF10584.1]							17.9814	17.9227	18.4494			18.2556		Cellular-BSA
FGSG_07287	FGSG_07287	hypothetical protein	[PALP:Pyridoxal-phosphate dependent enzyme:PF00291.17]							16.0646	15.8044	17.8069			16.2335		Cellular-BSA				FGSG_07287
FGSG_07291	FGSG_07291;FGSG_10527	40S ribosomal protein S22	[Ribosomal_S8:Ribosomal protein S8:PF00410.11]				18.7762	20.1843	19.4963	19.9753	20.2334	20.409	20.4367	20.2427	20.3457		Cellular-BSA
FGSG_07292	FGSG_07292	40S ribosomal protein S12	[Ribosomal_L7Ae:Ribosomal protein L7Ae/L30e/S12e/Gadd45 family:PF01248.18]				18.8964	18.6325	19.395	21.7944	22.2661	22.028	21.614	21.1168	22.4063		Cellular-BSA				FGSG_07292
FGSG_07335	FGSG_07335	actin	[Actin:Actin:PF00022.11]		18.1991	18.7325	20.3312	19.0163	19.1992	18.6912	19.804	19.9525	18.1829		17.4768		Cellular-BSA				FGSG_07335
FGSG_07375	FGSG_07375	hypothetical protein	[Alk_phosphatase:Alkaline phosphatase:PF00245.12]	19.0895	19.295	19.7702	18.2541	18.1124					19.3015	18.5016	17.3233		Cellular-BSA
FGSG_07377	FGSG_07377	hypothetical protein	no_pfam_found							17.4371	17.1232	16.1414	16.1408		16.9431		Cellular-BSA
FGSG_07380	FGSG_05315;FGSG_07380											16.4406				Only in one replicate	Cellular-BSA				FGSG_07380
FGSG_07401	FGSG_07401	elongation factor 1-gamma 1	[EF1G:Elongation factor 1 gamma, conserved domain:PF00647.11][GST_C:Glutathione S-transferase, C-terminal domain:PF00043.17]						18.3284	18.5936	18.5695	19.2414	17.5784	17.6253			Cellular-BSA		FGSG_07401		FGSG_07401
FGSG_07419	FGSG_07419	protein yop-1	[TB2_DP1_HVA22:TB2/DP1, HVA22 family:PF03134.11]	17.7189		18.2722	17.6471	17.904	18.292	19.2249	20.5683	19.6443	19.2679				Cellular-BSA				FGSG_07419
FGSG_07435	FGSG_07435	hypothetical protein	no_pfam_found	22.6339	22.3333	21.6984		18.1211	19.7134	19.082	18.9858	18.9507	21.1643	20.8516	21.042			High confidence secreted
FGSG_07437	FGSG_07437	hypothetical protein	[Peptidase_M19:Membrane dipeptidase (Peptidase family M19):PF01244.13]									12.6032				Only in one replicate
FGSG_07439	FGSG_07439	peptidyl-prolyl cis-trans isomerase B precursor	[Pro_isomerase:Cyclophilin type peptidyl-prolyl cis-trans isomerase/CLD:PF00160.13]				16.989	17.8473	19.5452	19.1529	20.1127	21.9475	19.0608	19.4329	19.6833		Cellular-BSA		FGSG_07439		FGSG_07439
FGSG_07443	FGSG_07443	hypothetical protein	no_pfam_found							18.9368	20.5884	20.5579					Cellular-BSA				FGSG_07443
FGSG_07467	FGSG_07467	hypothetical protein	[NAP:Nucleosome assembly protein (NAP):PF00956.10]							18.4232	17.6453	17.9046					Cellular-BSA				FGSG_07467
FGSG_07480	FGSG_07480	40S ribosomal protein S3aE	[Ribosomal_S3Ae:Ribosomal S3Ae family:PF01015.10]				20.6623	21.9743	21.3768	23.9127	24.1964	23.834	23.2726	22.8968	23.4211		Cellular-BSA				FGSG_07480
FGSG_07491	FGSG_07491	hypothetical protein	no_pfam_found										17.1357	16.5798			Cellular-BSA
FGSG_07522	FGSG_07522	hypothetical protein	no_pfam_found	26.1849	26.1417	26.2178	24.3996	24.1391	25.057	22.8475	22.5063	22.2867	23.9522	23.5277	23.0723		Cellular-BSA
FGSG_07528	FGSG_07528	pyruvate kinase	[PK_C:Pyruvate kinase, alpha/beta domain:PF02887.8][PK:Pyruvate kinase, barrel domain:PF00224.13][pyruv_kin:pyruvate kinase:TIGR01064]				16.6718	16.6975	20.6206	23.2133	23.0721	22.4546	15.7833		21.5969		Cellular-BSA				FGSG_07528
FGSG_07536	FGSG_07536	mitochondrial peroxiredoxin PRX1	[AhpC-TSA:AhpC/TSA family:PF00578.13][1-cysPrx_C:C-terminal domain of 1-Cys peroxiredoxin:PF10417.1][Redoxin:Redoxin:PF08534.2]				17.1739		19.2556	22.5808	23.2809	24.2552					Cellular-BSA				FGSG_07536
FGSG_07538	FGSG_07538	hypothetical protein	[Beta-lactamase:Beta-lactamase:PF00144.16][DAP_C:D-aminopeptidase, domain C:PF07932.4]									14.4469				Only in one replicate
FGSG_07556	FGSG_07556	hypothetical protein	[Pyr_redox_2:Pyridine nucleotide-disulphide oxidoreductase:PF07992.6]	19.2664	18.1571	18.4289	21.578	21.4346	21.0138	20.5239	20.5507	21.1343	22.0358	22.5174	21.3538			High confidence secreted		FGSG_07556
FGSG_07569	FGSG_07569	hypothetical protein	[Glyco_hydro_18:Glycosyl hydrolases family 18:PF00704.20][LysM:LysM domain:PF01476.12]	19.3577	19.782	20.0865											Cellular-BSA	High confidence secreted		FGSG_07569
FGSG_07608	FGSG_07608	hypothetical protein	[surE:5'/3'-nucleotidase SurE:TIGR00087][SurE:Survival protein SurE:PF01975.9]				21.6411	21.6987	21.7304	17.2343	16.9075	17.5038	20.2856	20.2839	19.8413			High confidence secreted		FGSG_07608
FGSG_07625	FGSG_07625	alpha-L-arabinofuranosidase precursor	[Glyco_hydro_62:Glycosyl hydrolase family 62:PF03664.5]							16.3083			19.5714	21.0599	22.0477			High confidence secreted		FGSG_07625
FGSG_07629	FGSG_07629	hypothetical protein	no_pfam_found	18.818	18.3969	19.1017	19.9795	19.1749	19.4194	18.857	18.5879	18.5528	19.5907	19.7091	19.565			High confidence secreted
FGSG_07661	FGSG_07661	hypothetical protein	[FAD_binding_4:FAD binding domain:PF01565.15]											16.2042		Only in one replicate		High confidence secreted
FGSG_07678	FGSG_07678	hypothetical protein	[Phosphoesterase:Phosphoesterase family:PF04185.6]	27.6852	26.6298	26.6641	26.5633	26.7831	26.8533	27.1266	27.0392	27.0696	27.5385	26.9457	25.9856		Cellular-BSA	High confidence secreted		FGSG_07678	FGSG_07678
FGSG_07775	FGSG_07775	endothiapepsin precursor	[Asp:Eukaryotic aspartyl protease:PF00026.15]	28.7017	28.262	28.526											Cellular-BSA	High confidence secreted		FGSG_07775	FGSG_07775
FGSG_07807	FGSG_07807	hypothetical protein	no_pfam_found											17.801		Only in one replicate
FGSG_07838	FGSG_07838	hypothetical protein	[FAD_binding_4:FAD binding domain:PF01565.15][BBE:Berberine and berberine like:PF08031.4]	19.4396	18.5224	18.2887	18.3689	18.5756	18.3996	17.7031	17.3431	17.3518	18.2207	18.937	17.8385			High confidence secreted		FGSG_07838
FGSG_07856	FGSG_07856	60S ribosomal protein L28	[L15:Ribosomal protein L15:PF00256.15]				18.0642	19.8473	19.2852	21.7967	22.0684	21.988	21.7708	21.7677	21.8931		Cellular-BSA				FGSG_07856
FGSG_07865	FGSG_07865	hypothetical protein	[acyl_carrier:acyl carrier protein:TIGR00517][PP-binding:Phosphopantetheine attachment site:PF00550.17]								17.6279	18.4999					Cellular-BSA				FGSG_07865
FGSG_02840	FGSG_02840	hypothetical protein	no_pfam_found	20.1157	20.2365	18.8073	17.3335	16.8352	18.2938
FGSG_07871	FGSG_07871	hypothetical protein	no_pfam_found									16.7758				Only in one replicate		High confidence secreted
FGSG_07894	FGSG_07894	hypothetical protein	[2A0109: phosphate:H+ symporter:TIGR00887][Sugar_tr:Sugar (and other) transporter:PF00083.16][MFS_1:Major Facilitator Superfamily:PF07690.8]	20.3608	20.2893	21.4987		17.7107			16.7837						Cellular-BSA
FGSG_07908	FGSG_07908	hypothetical protein	[Aldo_ket_red:Aldo/keto reductase family:PF00248.13]												16.983	Only in one replicate	Cellular-BSA
FGSG_07921	FGSG_07921	hypothetical protein	no_pfam_found										17.3862		16.1744			High confidence secreted		FGSG_07921
FGSG_07944	FGSG_07944	hypothetical protein	no_pfam_found	18.557	18.2398	18.508	18.6518	17.9831	22.3848	24.6239	24.5162	24.6474	18.9168	17.7554	20.4968			High confidence secreted
FGSG_07953	FGSG_07953	aconitate hydratase	[Aconitase_C:Aconitase C-terminal domain:PF00694.11][Aconitase:Aconitase family (aconitate hydratase):PF00330.12][aconitase_mito:aconitate hydratase, mitochondrial:TIGR01340]				20.1887	18.3649	20.7388	21.8274	22.3546	23.2053	20.3473	22.3232	22.7175		Cellular-BSA		FGSG_07953		FGSG_07953
FGSG_07988	FGSG_07988	hypothetical protein	no_pfam_found				18.0554			17.5488	20.0643	22.1271	20.219	20.7758	21.5267			High confidence secreted	FGSG_07988	FGSG_07988	FGSG_07988
FGSG_02913	FGSG_02913	hypothetical protein	no_pfam_found	22.8455	22.827	22.8583	20.0979	17.7907	19.6036				16.9316	17.4939	16.4359
FGSG_08015	FGSG_08015	hypothetical protein	no_pfam_found	22.6791	21.3742	22.636				17.0281		16.3662			17.7878		Cellular-BSA			FGSG_08015
FGSG_03211	FGSG_03211	hypothetical protein	no_pfam_found						18.2931	21.3773	20.8387	18.9334	18.3195	18.8513	19.8139				FGSG_03211	FGSG_03211
FGSG_08048	FGSG_08048	hypothetical protein	no_pfam_found					17.0937					16.8781	17.1671	16.1383			High confidence secreted		FGSG_08048
FGSG_08090	FGSG_08090	hypothetical protein	no_pfam_found							18.7869	18.663			20.1648	19.7985			High confidence secreted
FGSG_08094	FGSG_08094	hypothetical protein	no_pfam_found		17.1525	17.5013	18.1079	17.8263	18.4398				17.7307	17.3905	17.1844			High confidence secreted
FGSG_08122	FGSG_08122	hypothetical protein	no_pfam_found	24.4262	24.5008	24.1974	21.5255	21.9611	22.4461	22.9681	23.3335	24.3549	24.8376	24.8313	23.4178		Cellular-BSA	High confidence secreted		FGSG_08122	FGSG_08122
FGSG_03378	FGSG_03378	hypothetical protein	no_pfam_found								20.7712	21.0834									FGSG_03378
FGSG_03428	FGSG_03428	hypothetical protein	no_pfam_found	17.713	17.6977	17.6865
FGSG_08172	FGSG_08172	hypothetical protein	no_pfam_found				20.0737			18.8785	19.8458	18.9019					Cellular-BSA
FGSG_08196	FGSG_08196	aspergillopepsin-2 precursor	[Peptidase_A4:Peptidase A4 family:PF01828.9]	23.9394	24.6507	23.801												High confidence secreted
FGSG_08213	FGSG_08213	hypothetical protein	no_pfam_found									15.7437				Only in one replicate		High confidence secreted
FGSG_08238	FGSG_08238	hypothetical protein	no_pfam_found									16.957				Only in one replicate	Cellular-BSA	High confidence secreted		FGSG_08238
FGSG_08265	FGSG_08265	hypothetical protein	no_pfam_found	17.6467			18.7226	19.0728		17.8594	17.6803	17.5687	18.6071	18.8705	18.5667			High confidence secreted		FGSG_08265
FGSG_08266	FGSG_08266	acetyl-CoA hydrolase	[AcetylCoA_hydro:Acetyl-CoA hydrolase/transferase N-terminal domain:PF02550.7]									14.8735				Only in one replicate	Cellular-BSA				FGSG_08266
FGSG_08275	FGSG_08275	hypoxanthine guanine phosphoribosyltransferase	[Pribosyltran:Phosphoribosyl transferase domain:PF00156.19]							16.6006	17.4767	18.0521			16.8098		Cellular-BSA
FGSG_08276	FGSG_08276	hypothetical protein	no_pfam_found							19.3836						Only in one replicate
FGSG_08292	FGSG_08292	hypothetical protein	no_pfam_found			18.0699										Only in one replicate
FGSG_03581	FGSG_03581	hypothetical protein	no_pfam_found	20.6516	20.0272	20.8486	24.7575	24.4657	24.5203	24.4376	24.4995	24.3942	25.3043	25.1737	24.8239					FGSG_03581
FGSG_08335	FGSG_08335	hypothetical protein	[Ribosomal_L13e:Ribosomal protein L13e:PF01294.10]				18.0542	19.6019	19.1897	22.7144	23.4275	23.4687	21.9542	22.8382	23.1535		Cellular-BSA				FGSG_08335
FGSG_08350	FGSG_08350	serine hydroxymethyltransferase	[SHMT:Serine hydroxymethyltransferase:PF00464.11]									15.0337				Only in one replicate	Cellular-BSA
FGSG_08351	FGSG_08351	glycine cleavage system H protein	[GCV_H:Glycine cleavage H-protein:PF01597.11][gcvH:glycine cleavage system H protein:TIGR00527]									15.4866				Only in one replicate	Cellular-BSA
FGSG_08352	FGSG_08352	glycine dehydrogenase	[gcvP:glycine dehydrogenase:TIGR00461][GDC-P:Glycine cleavage system P-protein:PF02347.8]							17.2912	17.8866	18.5501	16.6742		17.0936		Cellular-BSA
FGSG_08365	FGSG_08365	hypothetical protein	no_pfam_found							20.2527	20.7743	20.8043					Cellular-BSA				FGSG_08365
FGSG_08421	FGSG_08421	polyadenylate-binding protein	[RRM_1:RNA recognition motif. (a.k.a. RRM, RBD, or RNP domain):PF00076.14][PABP:Poly-adenylate binding protein, unique domain:PF00658.10][RRM_1:RNA recognition motif. (a.k.a. RRM, RBD, or RNP domain):PF00076.14][RRM_1:RNA recognition motif. (a.k.a. RRM, RBD, or RNP domain):PF00076.14][PABP-1234:polyadenylate binding protein, human types 1, 2, 3, 4 family:TIGR01628][RRM_1:RNA recognition motif. (a…	19.3893	19.4971	20.3053			17.7389	20.4961	21.2278	21.2303	18.6779	18.0599	19.8482		Cellular-BSA				FGSG_08421
FGSG_08443	FGSG_08443	hypothetical protein	[Aminotran_1_2:Aminotransferase class I and II:PF00155.13]									17.1548				Only in one replicate	Cellular-BSA
FGSG_08458	FGSG_08458	hypothetical protein	[MTAP:methylthioadenosine phosphorylase:TIGR01694][PNP_UDP_1:Phosphorylase superfamily:PF01048.12]					22.167	22.7658	23.1286	22.9359	23.5554	23.6425	23.7405	24.3122		Cellular-BSA
FGSG_08463	FGSG_08463	hypothetical protein	[FAD_binding_1:FAD binding domain:PF00667.12][NAD_binding_1:Oxidoreductase NAD-binding domain:PF00175.13]							17.1693	16.5226	15.7644			15.0727		Cellular-BSA
FGSG_08477	FGSG_08477	hypothetical protein	[NTF2:Nuclear transport factor 2 (NTF2) domain:PF02136.12]	20.2029	19.732	19.162		19.1954	18.86	20.527	20.5552	20.5507	21.0902	22.023	21.9101		Cellular-BSA				FGSG_08477
FGSG_08478	FGSG_08478	60S ribosomal protein L8	[Ribosomal_L7Ae:Ribosomal protein L7Ae/L30e/S12e/Gadd45 family:PF01248.18]				18.8311	20.727	20.1269	22.9286	23.2975	23.1044	22.0337	22.0396	22.498		Cellular-BSA				FGSG_08478
FGSG_08498	FGSG_08498	aspartate-semialdehyde dehydrogenase	[Semialdhyde_dhC:Semialdehyde dehydrogenase, dimerisation domain:PF02774.10][Semialdhyde_dh:Semialdehyde dehydrogenase, NAD binding domain:PF01118.16][asd_EA:aspartate-semialdehyde dehydrogenase:TIGR00978]				19.7514	19.9459	20.0593	18.8774	19.318	19.5458	19.7162	20.2489	20.2212		Cellular-BSA
FGSG_03586	FGSG_03586	hypothetical protein	no_pfam_found	22.293	22.4736	22.5689	18.2337	18.0814		17.7915	17.4704	17.7959	19.5389	16.8203	17.0577					FGSG_03586	FGSG_03586
FGSG_08554	FGSG_08554	hypothetical protein	[CFEM:CFEM domain:PF05730.3]	23.6562	24.3795	24.4315	24.463	22.4251	25.2342	21.2275	21.7071	21.7802	22.7295	22.031	21.4446			High confidence secreted
FGSG_08560	FGSG_08560	hypothetical protein	[NAC:NAC domain:PF01849.10]							18.5186	19.026	18.6457	18.6061	18.214	18.0675		Cellular-BSA				FGSG_08560
FGSG_08561	FGSG_08561	60S ribosomal protein L14-B	[Ribosomal_L14e:Ribosomal protein L14:PF01929.9]				19.5687	20.485	20.3054	22.668	23.0323	23.0517	22.8024	22.0931	23.1751		Cellular-BSA				FGSG_08561
FGSG_03788	FGSG_03788	hypothetical protein	no_pfam_found	19.9971	19.8123	20.5284		18.3705	19.6047	21.7932	21.4032	21.5137	21.3766	19.6502	20.2637
FGSG_08601	FGSG_08601	phosphoenolpyruvate carboxykinase	[PEPCK_ATP:Phosphoenolpyruvate carboxykinase:PF01293.12][pckA:phosphoenolpyruvate carboxykinase (ATP):TIGR00224]												17.6754	Only in one replicate	Cellular-BSA
FGSG_08620	FGSG_08620	hypothetical protein	[Cyt-b5:Cytochrome b5-like Heme/Steroid binding domain:PF00173.20]	19.2182	19.2103	18.9929	20.5066	21.4555	20.8345	18.7237	18.8715	18.5573	20.7598	20.9303	20.9072		Cellular-BSA
FGSG_08634	FGSG_08634	nitrogen regulatory protein areA	[GATA:GATA zinc finger:PF00320.19]													Only in one replicate
FGSG_08670	FGSG_08670	hypothetical protein	[Ribosomal_L37e:Ribosomal protein L37e:PF01907.11]							20.3172	19.8676	20.486	21.6752	19.4835	19.914		Cellular-BSA
FGSG_08675	FGSG_08675	hypothetical protein	[NAC:NAC domain:PF01849.10]								18.7847	19.0722					Cellular-BSA				FGSG_08675
FGSG_08676	FGSG_08676	60S ribosomal protein L24	[Ribosomal_L24e:Ribosomal protein L24e:PF01246.12]				18.854	19.6161	19.5069	21.9742	22.4941	22.1619	21.8833	21.3934	21.8856		Cellular-BSA				FGSG_08676
FGSG_08677	FGSG_08677	hypothetical protein	[Redoxin:Redoxin:PF08534.2]							18.303	18.6326	19.3303					Cellular-BSA		FGSG_08677		FGSG_08677
FGSG_08681	FGSG_08681	hypothetical protein	no_pfam_found									17.7338				Only in one replicate
FGSG_08712	FGSG_08712	fumarate hydratase	[fumC_II:fumarate hydratase, class II:TIGR00979][FumaraseC_C:Fumarase C C-terminus:PF10415.1][Lyase_1:Lyase:PF00206.12]						19.0044	18.9624	19.0583	19.6229	19.0183	19.299	20.1983		Cellular-BSA
FGSG_08714	FGSG_08714	40S ribosomal protein S4	[Ribosomal_S4e:Ribosomal family S4e:PF00900.12][RS4NT:RS4NT (NUC023) domain:PF08071.4][KOW:KOW motif:PF00467.21]				20.6618	22.0491	20.8805	22.8155	22.8721	23.1815	22.1277	22.3537	22.8101		Cellular-BSA				FGSG_08714
FGSG_08721	FGSG_08721	superoxide dismutase	[Sod_Cu:Copper/zinc superoxide dismutase (SODC):PF00080.12]				23.3084	23.6227	24.8361	19.7134	20.2933	19.7726	20.5772	19.3798	20.6552		Cellular-BSA		FGSG_08721	FGSG_08721
FGSG_08723	FGSG_08723	transaldolase	[Transaldolase:Transaldolase:PF00923.11][talAB:transaldolase:TIGR00874]	17.4258			22.382	23.3149	23.2351	23.8718	24.0086	24.3026	23.7767	23.5909	24.6424		Cellular-BSA		FGSG_08723		FGSG_08723
FGSG_08736	FGSG_08736	hypothetical protein	[Peptidase_C1_2:Peptidase C1-like family:PF03051.7]	19.984	18.7408	19.3912					17.5491	17.9797	17.2588	17.3485			Cellular-BSA				FGSG_08736
FGSG_08737	FGSG_08737	hypothetical protein	no_pfam_found				20.2789	17.6559	17.9286	19.9873	20.4764	21.2273	17.591		17.0117		Cellular-BSA				FGSG_08737
FGSG_08743	FGSG_08743	hypothetical protein	no_pfam_found				20.2706					17.8523				Only in one replicate	Cellular-BSA
FGSG_08757	FGSG_08757	hypothetical protein	[Glyco_hydro_81:Glycosyl hydrolase family 81:PF03639.5]	22.0117	20.4408	20.7926					16.3627	16.3022	16.0517	16.7056	15.696		Cellular-BSA	High confidence secreted		FGSG_08757
FGSG_08768	FGSG_10941;FGSG_01956;FGSG_08768			17.6301	19.1928	22.2984	21.9613	20.2937	20.5733	21.6469	22.1017	21.6121	20.3212	21.6891	22.2932		Cellular-BSA				FGSG_08768
FGSG_08780	FGSG_08780	hypothetical protein	no_pfam_found							18.1946	18.2901	18.2838	17.8709	18.0202	18.2973		Cellular-BSA				FGSG_08780
FGSG_08811	FGSG_08811	elongation factor 1-alpha	[GTP_EFTU_D3:Elongation factor Tu C-terminal domain:PF03143.9][EF-Tu:translation elongation factor Tu:TIGR00485][GTP_EFTU_D2:Elongation factor Tu domain 2:PF03144.17][GTP_EFTU:Elongation factor Tu GTP binding domain:PF00009.19][EF-1_alpha:translation elongation factor EF-1, subunit alpha:TIGR00483]	17.1666	17.9355	17.6197	21.8449	19.6798	18.6914	21.1963	21.6811	22.1559	19.9347	18.7334	18.8312		Cellular-BSA				FGSG_08811
FGSG_08851	FGSG_08851	2-methylcitrate dehydratase	[prpD:2-methylcitrate dehydratase:TIGR02330][MmgE_PrpD:MmgE/PrpD family:PF03972.6]				23.5317	23.2727	22.1395	21.3788	21.3333	21.8493	21.9828	22.8203	22.5953		Cellular-BSA				FGSG_08851
FGSG_08865	FGSG_08865	asparaginyl-tRNA synthetase	[asnS:asparaginyl-tRNA synthetase:TIGR00457][tRNA-synt_2:tRNA synthetases class II (D, K and N):PF00152.12]									16.2685				Only in one replicate	Cellular-BSA				FGSG_08865
FGSG_03840	FGSG_03840	hypothetical protein	no_pfam_found					19.1826	21.0904	20.3913	20.1461	20.4365	20.7919	21.0497	20.4868
FGSG_08875	FGSG_08875	sulfate adenylyltransferase	[ATP-sulfurylase:ATP-sulfurylase:PF01747.9][apsK:adenylylsulfate kinase:TIGR00455][APS_kinase:Adenylylsulphate kinase:PF01583.12][sopT:sulfate adenylyltransferase:TIGR00339]							21.7304	21.5957	20.8701		18.1422	21.8422		Cellular-BSA				FGSG_08875
FGSG_08895	FGSG_08895	hypothetical protein	[Ribosomal_L21e:Ribosomal protein L21e:PF01157.10]				19.2819	20.2755	20.0525	21.7001	22.1356	22.0318	21.8071	21.4344	21.6827		Cellular-BSA
FGSG_08896	FGSG_08896	40S ribosomal protein S9	[rpsD_arch:ribosomal protein S4:TIGR01018][Ribosomal_S4:Ribosomal protein S4/S9 N-terminal domain:PF00163.11][S4:S4 domain:PF01479.17]				19.7325	20.4664	20.0133	21.9364	22.2646	22.018	21.794	21.355	21.5899		Cellular-BSA				FGSG_08896
FGSG_08907	FGSG_08907	hypothetical protein	no_pfam_found		16.9476				17.3264	16.9482	16.9604			17.7343				High confidence secreted
FGSG_08944	FGSG_08944	glucosamine 6-phosphate N-acetyltransferase	[Acetyltransf_1:Acetyltransferase (GNAT) family:PF00583.16]	18.1817	18.5007	17.1694		17.6573		19.1952	19.2587	19.2556	20.0289	20.6873	20.9833		Cellular-BSA
FGSG_08971	FGSG_08971	formyltetrahydrofolate deformylase	[PurU:formyltetrahydrofolate deformylase:TIGR00655][Formyl_trans_N:Formyl transferase:PF00551.11][ACT:ACT domain:PF01842.17]					17.3656		17.0496	16.2443	15.6136	17.4938	18.0449	18.4216		Cellular-BSA
FGSG_08979	FGSG_08979	hypothetical protein	[DJ-1_PfpI:DJ-1/PfpI family:PF01965.16]	20.5311	20.3296	19.9373	21.6537	21.0226	21.9873	19.2074	19.6114	19.8905	21.4875	20.5088	20.7849		Cellular-BSA		FGSG_08979
FGSG_09016	FGSG_09016	protein transport protein SEC61 subunit alpha	[3a0501s007:preprotein translocase, SecY subunit:TIGR00967][Plug_translocon:Plug domain of Sec61p:PF10559.1]				18.3386	18.1466	18.6619	18.103	18.398	18.4767	17.7106	17.8061			Cellular-BSA
FGSG_09042	FGSG_09042	formamidase	[FmdA_AmdA:Acetamidase/Formamidase family:PF03069.7]	17.7676	16.9366	17.4779	23.6331	23.9383	23.9741	17.8553	16.0666	17.3005	19.6905	20.6276	19.8944		Cellular-BSA				FGSG_09042
FGSG_09053	FGSG_05574;FGSG_09053						18.2259	18.2836									Cellular-BSA
FGSG_09070	FGSG_09070	hypothetical protein	no_pfam_found	18.7737	18.8177	18.8863												High confidence secreted
FGSG_09099	FGSG_09099	hypothetical protein	[COesterase:Carboxylesterase:PF00135.20]	17.984	17.795	18.9773	16.9408	17.3072		16.6602			17.0054	17.4446	17.0985			High confidence secreted
FGSG_09142	FGSG_09142	hypothetical protein	[Kelch_1:Kelch motif:PF01344.17][Kelch_2:Kelch motif:PF07646.7][Kelch_1:Kelch motif:PF01344.17][Kelch_2:Kelch motif:PF07646.7][Kelch_1:Kelch motif:PF01344.17][Kelch_1:Kelch motif:PF01344.17]		17.5883	17.143	20.2754	18.6201	20.3046	17.2299	17.5638	18.8725	18.9404	18.7944	16.6472			High confidence secreted
FGSG_09185	FGSG_09185	adenylosuccinate lyase	[purB:adenylosuccinate lyase:TIGR00928][ADSL_C:Adenylosuccinate lyase C-terminus:PF10397.1]							18.6633	18.9007	18.5811					Cellular-BSA
FGSG_09205	FGSG_09205	hypothetical protein	[WW:WW domain:PF00397.18]									16.9499				Only in one replicate	Cellular-BSA				FGSG_09205
FGSG_04003	FGSG_04003	hypothetical protein	no_pfam_found					18.7552	18.9835					17.8972	18.1181
FGSG_09277	FGSG_09277	hypothetical protein	no_pfam_found									20.5419				Only in one replicate
FGSG_04094	FGSG_04094	hypothetical protein	no_pfam_found	18.2006						19.3753	19.4613	19.2679			17.3046
FGSG_09316	FGSG_09316	hypothetical protein	no_pfam_found									20.4307				Only in one replicate					FGSG_09316
FGSG_09322	FGSG_09322	hypothetical protein	[WD40:WD domain, G-beta repeat:PF00400.24]						18.5201				17.6331	17.1632			Cellular-BSA
FGSG_09358	FGSG_09358	hypothetical protein	[Lipase_GDSL:GDSL-like Lipase/Acylhydrolase:PF00657.14]				18.9614	19.0579	19.9095	19.544	19.3662	19.655	19.6995	19.9834	19.0155			High confidence secreted
FGSG_09362	FGSG_09362	hypothetical protein	[pdi_dom:protein disulfide-isomerase domain:TIGR01126][Thioredoxin:Thioredoxin:PF00085.12]									16.155				Only in one replicate	Cellular-BSA
FGSG_09366	FGSG_09366	hypothetical protein	no_pfam_found	25.096	24.6783	24.3412	24.2868	24.2514	25.8357	26.0122	25.4307	25.5205	26.7607	27.2159	26.5175		Cellular-BSA		FGSG_09366	FGSG_09366	FGSG_09366
FGSG_04490	FGSG_04490	hypothetical protein	no_pfam_found	18.4338	18.9511	18.1545				19.1284	18.7522	17.6913			17.6306
FGSG_09403	FGSG_09403	hypothetical protein	no_pfam_found	21.7318	21.7904	21.1715				18.2297	18.3303	19.6455	19.221	18.3347	17.9035			High confidence secreted
FGSG_09453	FGSG_09453	phosphoribosylaminoimidazole-succinocarboxamide synthase	[SAICAR_synt:SAICAR synthetase:PF01259.10][purC:phosphoribosylaminoimidazole-succinocarboxamide synthase:TIGR00081]							15.1927						Only in one replicate	Cellular-BSA
FGSG_09454	FGSG_09454	hypothetical protein	[HEAT:HEAT repeat:PF02985.14][IBN_N:Importin-beta N-terminal domain:PF03810.11]						18.577	18.9466	17.3944	17.315					Cellular-BSA				FGSG_09454
FGSG_09471	FGSG_09471	glucose-regulated protein	[HSP70:Hsp70 protein:PF00012.12][prok_dnaK:chaperone protein DnaK:TIGR02350]	19.2257	18.2544	19.0409	19.3603	21.4425	19.9259	21.785	23.1018	23.0788	21.2568	21.1188	20.7844		Cellular-BSA				FGSG_09471
FGSG_09475	FGSG_09475	hypothetical protein	[Exo_endo_phos:Endonuclease/Exonuclease/phosphatase family:PF03372.15]			16.713	20.6833	22.7396	22.4718	23.1289	22.9949	22.9647	25.1995	24.7171	23.2155		Cellular-BSA	High confidence secreted		FGSG_09475
FGSG_09482	FGSG_09482	lactoylglutathione lyase	[Glyoxalase:Glyoxalase/Bleomycin resistance protein/Dioxygenase superfamily:PF00903.17][glyox_I:lactoylglutathione lyase:TIGR00068][glyox_I:lactoylglutathione lyase:TIGR00068][Glyoxalase:Glyoxalase/Bleomycin resistance protein/Dioxygenase superfamily:PF00903.17]				19.7014		20.6875	17.9894	18.4667	17.8636	18.139	18.3781	19.2472		Cellular-BSA
FGSG_09489	FGSG_09489	hypothetical protein	[UCR_hinge:Ubiquinol-cytochrome C reductase hinge protein:PF02320.8]		18.3971											Only in one replicate	Cellular-BSA
FGSG_09491	FGSG_09491	hypothetical protein	[KH_1:KH domain:PF00013.21][KH_1:KH domain:PF00013.21][KH_1:KH domain:PF00013.21][KH_1:KH domain:PF00013.21][KH_1:KH domain:PF00013.21][KH_1:KH domain:PF00013.21][KH_1:KH domain:PF00013.21][KH_1:KH domain:PF00013.21]								16.4219	16.4087					Cellular-BSA
FGSG_09512	FGSG_09512	branched-chain-amino-acid aminotransferase	[ilvE_II:branched-chain amino acid aminotransferase:TIGR01123][Aminotran_4:Aminotransferase class IV:PF01063.11]				18.3016	18.5082	19.2846	18.9993	18.417	18.2842	18.3031	18.6185	18.9589		Cellular-BSA
FGSG_09522	FGSG_09522	hypothetical protein	[Tyrosinase:Common central domain of tyrosinase:PF00264.12]	21.5734	21.4401	20.7259	18.326	19.8658	19.93	21.0887	21.0449	20.0113	19.7589	19.8763	18.9487		Cellular-BSA	High confidence secreted		FGSG_09522	FGSG_09522
FGSG_09532	FGSG_09532	hypothetical protein	[Inositol_P:Inositol monophosphatase family:PF00459.17][bisphos_HAL2:3'(2'),5'-bisphosphate nucleotidase:TIGR01330]									16.5306				Only in one replicate	Cellular-BSA
FGSG_04661	FGSG_04661	hypothetical protein	no_pfam_found	18.0299	18.3029	18.64				18.6313	18.4848	19.057	18.3692	19.0334	19.795
FGSG_09552	FGSG_09552	hypothetical protein	no_pfam_found							18.0445	18.1201	16.8036					Cellular-BSA
FGSG_09556	FGSG_09556	hypothetical protein	[RRM_1:RNA recognition motif. (a.k.a. RRM, RBD, or RNP domain):PF00076.14][RRM_1:RNA recognition motif. (a.k.a. RRM, RBD, or RNP domain):PF00076.14]							20.0186	20.089	20.5712					Cellular-BSA				FGSG_09556
FGSG_04741	FGSG_04741	hypothetical protein	no_pfam_found				20.568	21.0507	22.1829	21.1729	21.7056	22.7623	21.5865	21.9577	21.3012				FGSG_04741	FGSG_04741	FGSG_04741
FGSG_09574	FGSG_09574	elongation factor 2	[EFG_IV:Elongation factor G, domain IV:PF03764.10][EFG_C:Elongation factor G C-terminus:PF00679.16][GTP_EFTU_D2:Elongation factor Tu domain 2:PF03144.17][small_GTP:small GTP-binding protein domain:TIGR00231][aEF-2:translation elongation factor aEF-2:TIGR00490][GTP_EFTU:Elongation factor Tu GTP binding domain:PF00009.19]				18.433		18.7794	21.5271	21.6505	20.9267	18.8603	17.6162	18.1143		Cellular-BSA
FGSG_09580	FGSG_09580	isocitrate dehydrogenase subunit 2	[Iso_dh:Isocitrate/isopropylmalate dehydrogenase:PF00180.12][mito_nad_idh:isocitrate dehydrogenase, NAD-dependent:TIGR00175]									16.7913				Only in one replicate	Cellular-BSA				FGSG_09580
FGSG_09586	FGSG_09586	phosphatidylglycerol/phosphatidylinositol transfer protein precursor	[E1_DerP2_DerF2:ML domain:PF02221.7]	18.6361	18.3216					18.9265	19.2158	20.2746		17.5522	18.3225		Cellular-BSA	High confidence secreted			FGSG_09586
FGSG_09613	FGSG_09613	glycogen phosphorylase	[Phosphorylase:Carbohydrate phosphorylase:PF00343.12][P_ylase:glycogen/starch/alpha-glucan phosphorylases:TIGR02093]							20.7482	20.2464	19.5204	16.4916		17.4039		Cellular-BSA				FGSG_09613
FGSG_04793	FGSG_04793	hypothetical protein	no_pfam_found	19.8615	20.3722	19.4538	18.3626	19.4928	19.0622	18.9151	18.7134	18.8667	19.6879	19.9262	18.7856
FGSG_09648	FGSG_09648	hypothetical protein	[Glyco_hydro_76:Glycosyl hydrolase family 76:PF03663.6]							18.6164	18.3611	18.3929	19.0908	19.8458	19.2164			High confidence secreted
FGSG_04805	FGSG_04805	hypothetical protein	no_pfam_found							19.4804	18.7692	18.0199		18.4327	18.9613					FGSG_04805
FGSG_09690	FGSG_09690	hypothetical protein	[FKBP_C:FKBP-type peptidyl-prolyl cis-trans isomerase:PF00254.20]				19.4875		19.5634	22.6883	23.0738	23.5657		17.2236	21.0595		Cellular-BSA		FGSG_09690		FGSG_09690
FGSG_05292	FGSG_05292	hypothetical protein	no_pfam_found	24.2249	24.085	23.776	21.9071	21.8589	22.1725	23.7419	23.8108	24.0972	24.2878	24.8898	23.6675					FGSG_05292
FGSG_09704	FGSG_09704	Dextrin 6-alpha-D-glucosidase	[GDE_C:Amylo-alpha-1,6-glucosidase:PF06202.6][glyc_debranch:glycogen debranching enzymye:TIGR01531]							17.3769		17.2287	17.774	18.5608	17.9267		Cellular-BSA
FGSG_09718	FGSG_09718	hypothetical protein	no_pfam_found													Only in one replicate		High confidence secreted
FGSG_09719	FGSG_09719	hypothetical protein	[ACBP:Acyl CoA binding protein:PF00887.11]				19.685	17.2127	21.4889	22.7031	22.7957	22.3894			18.1816		Cellular-BSA
FGSG_09722	FGSG_09722	isopentenyl-diphosphate Delta-isomerase	[IPP_isom_1:isopentenyl-diphosphate delta-isomerase:TIGR02150][NUDIX:NUDIX domain:PF00293.20]							17.3339	17.0397	17.8722	17.4564	18.3648	18.681		Cellular-BSA
FGSG_09739	FGSG_09739	hypothetical protein	[Aminotran_1_2:Aminotransferase class I and II:PF00155.13]				19.314	17.7185	19.4819	18.8258	18.4602	18.6018	19.42	19.3105	20.4795		Cellular-BSA
FGSG_09742	FGSG_09742	hypothetical protein	no_pfam_found	19.8467	20.9346	19.9089	17.3596	17.6258	18.4176	16.3182	17.3499	17.3816	17.714	16.722	17.0979			High confidence secreted
FGSG_05633	FGSG_05633	hypothetical protein	no_pfam_found	15.2758	14.9215	15.2449	18.9886	15.4508	21.1842	23.8847	23.5867	23.7497	17.2505	17.0491	19.7322
FGSG_05936	FGSG_05936	hypothetical protein	no_pfam_found						21.4994	20.9715	20.3414	21.1951	20.0278	19.787	18.8275
FGSG_09834	FGSG_09834	pyruvate decarboxylase	[TPP_enzyme_N:Thiamine pyrophosphate enzyme, N-terminal TPP binding domain:PF02776.10][TPP_enzyme_M:Thiamine pyrophosphate enzyme, central domain:PF00205.14][TPP_enzyme_C:Thiamine pyrophosphate enzyme, C-terminal TPP binding domain:PF02775.13]				19.0661	20.1647	22.602	24.5317	23.9241	22.7189	19.4394	19.485	22.205		Cellular-BSA				FGSG_09834
FGSG_09844	FGSG_09844	dihydrolipoyl dehydrogenase	[Pyr_redox_dim:Pyridine nucleotide-disulphide oxidoreductase, dimerisation domain:PF02852.14][Pyr_redox:Pyridine nucleotide-disulphide oxidoreductase:PF00070.19][lipoamide_DH:dihydrolipoyl dehydrogenase:TIGR01350][Pyr_redox_2:Pyridine nucleotide-disulphide oxidoreductase:PF07992.6]				24.5283	24.11	24.3446	20.7381	21.0577	22.0549	22.8003	23.3013	22.7416		Cellular-BSA		FGSG_09844		FGSG_09844
FGSG_09866	FGSG_09866	hypothetical protein	[Ribosomal_L18e:Eukaryotic ribosomal protein L18:PF00828.11]				20.7995	21.7464	20.9175	22.6998	22.9307	22.9733	23.3221	22.7603	22.6939		Cellular-BSA				FGSG_09866
FGSG_09870	FGSG_09870	hypothetical protein	[WD40:WD domain, G-beta repeat:PF00400.24][WD40:WD domain, G-beta repeat:PF00400.24][WD40:WD domain, G-beta repeat:PF00400.24][WD40:WD domain, G-beta repeat:PF00400.24][WD40:WD domain, G-beta repeat:PF00400.24]				17.5085	19.4545	19.2214	21.7183	22.7172	22.6966	22.5404	22.2712	23.0986		Cellular-BSA				FGSG_09870
FGSG_06130	FGSG_06130	hypothetical protein	no_pfam_found	21.3396	21.1573	21.0277	23.0044	23.0133	23.7036	24.4278	24.685	25.1262	24.2009	24.317	24.2527					FGSG_06130
FGSG_06261	FGSG_06261	hypothetical protein	no_pfam_found	22.0231	18.4608	20.605	20.3824	18.7482	18.5338	18.7762	18.0357	18.2267	17.8946	19.7273	17.8967
FGSG_09887	FGSG_09887	hypothetical protein	no_pfam_found								16.665					Only in one replicate	Cellular-BSA				FGSG_09887
FGSG_09897	FGSG_09897	carbon catabolite derepressing protein kinase	[Pkinase:Protein kinase domain:PF00069.17][UBA_2:Ubiquitin associated domain (UBA):PF08587.3][Pkinase_Tyr:Protein tyrosine kinase:PF07714.9]									18.6894				Only in one replicate
FGSG_09928	FGSG_09928	hypothetical protein	[SNARE:SNARE domain:PF05739.11]									16.8844				Only in one replicate	Cellular-BSA
FGSG_09933	FGSG_09933	hypothetical protein	[Porin_3:Eukaryotic porin:PF01459.14]								14.659	16.4948		14.8375			Cellular-BSA				FGSG_09933
FGSG_09940	FGSG_09940	inositol-3-phosphate synthase isozyme 2	[NAD_binding_5:Myo-inositol-1-phosphate synthase:PF07994.4][Inos-1-P_synth:Myo-inositol-1-phosphate synthase:PF01658.9]					20.0581	20.4476	21.5996	21.9812	21.2356	20.1824	21.0032	20.6399		Cellular-BSA
FGSG_09955	FGSG_09955	hypothetical protein	no_pfam_found									16.7681				Only in one replicate		High confidence secreted
FGSG_09956	FGSG_09956	hypothetical protein	[WD40:WD domain, G-beta repeat:PF00400.24][WD40:WD domain, G-beta repeat:PF00400.24][WD40:WD domain, G-beta repeat:PF00400.24][WD40:WD domain, G-beta repeat:PF00400.24][WD40:WD domain, G-beta repeat:PF00400.24][WD40:WD domain, G-beta repeat:PF00400.24]									16.0222				Only in one replicate	Cellular-BSA
FGSG_09974	FGSG_09974	hypothetical protein	[Ribosomal_L22e:Ribosomal L22e protein family:PF01776.9]						18.6175	19.8687	20.4542	20.7812	20.5036	20.3729	20.8736		Cellular-BSA				FGSG_09974
FGSG_09980	FGSG_09980	1,3-beta-glucanosyltransferase gel1 precursor	[Glyco_hydro_72:Glycolipid anchored surface protein (GAS1):PF03198.6]	23.8802	22.7406	23.6353	24.4428	24.1045	25.0027	22.5958	22.6278	22.526	23.5919	24.0848	23.5883		Cellular-BSA
FGSG_09989	FGSG_09989	protein MYG1	[UPF0160:Uncharacterised protein family (UPF0160):PF03690.5]				19.9776	19.9115	19.8768	17.0959	17.8265	18.1319	19.2361	19.7326	19.4302		Cellular-BSA
FGSG_09998	FGSG_09998	transketolase 1	[tktlase_bact:transketolase:TIGR00232][Transketolase_C:Transketolase, C-terminal domain:PF02780.12][Transket_pyr:Transketolase, pyrimidine binding domain:PF02779.16][Transketolase_N:Transketolase, thiamine diphosphate binding domain:PF00456.13]				20.6656	19.5804	20.7541	22.7227	23.0123	22.9614	20.8461	21.6034	21.2704		Cellular-BSA		FGSG_09998		FGSG_09998
FGSG_10001	FGSG_10001	13 kDa ribonucleoprotein-associated protein	[Ribosomal_L7Ae:Ribosomal protein L7Ae/L30e/S12e/Gadd45 family:PF01248.18]									15.5258				Only in one replicate	Cellular-BSA
FGSG_10010	FGSG_10010	60S ribosomal protein L5	[Ribosomal_L18p:Ribosomal L18p/L5e family:PF00861.14]				20.4827	21.0267	23.0662	22.9584	22.8339	23.0569	23.2362	22.5891	22.9388		Cellular-BSA				FGSG_10010
FGSG_10086	FGSG_10086	hypothetical protein	no_pfam_found									17.2124	16.7839		17.2202		Cellular-BSA
FGSG_10089	FGSG_10089	hypothetical protein	no_pfam_found	24.7142	23.9436	24.633	23.381	23.6434	24.4659	24.4696	24.4822	24.5161	23.9017	23.2414	24.223		Cellular-BSA			FGSG_10089	FGSG_10089
FGSG_10118	FGSG_10118	ketol-acid reductoisomerase	[IlvC:Acetohydroxy acid isomeroreductase, catalytic domain:PF01450.11][IlvN:Acetohydroxy acid isomeroreductase, catalytic domain:PF07991.4][ilvC:ketol-acid reductoisomerase:TIGR00465]				21.3938	20.4732	20.9486	20.8282	21.0632	22.1663	21.2533	20.9351	21.6342		Cellular-BSA				FGSG_10118
FGSG_10145	FGSG_10145	hypothetical protein	[Peptidase_S10:Serine carboxypeptidase:PF00450.14]									13.9884				Only in one replicate
FGSG_06467	FGSG_06467	hypothetical protein	no_pfam_found				17.5806	18.1739	19.2006			17.8065	18.0775		17.321
FGSG_10180	FGSG_10180	hypothetical protein	[Coatomer_E:Coatomer epsilon subunit:PF04733.6]							18.4645	17.4424	17.7649	16.8451	16.4919	18.0703		Cellular-BSA
FGSG_10181	FGSG_10181	hypothetical protein	[Ribosomal_L44:Ribosomal protein L44:PF00935.11]						17.8296	20.1458	20.5927	20.8564	19.9745	20.1565	20.209		Cellular-BSA
FGSG_10188	FGSG_10188	hypothetical protein	[Peptidase_M1:Peptidase family M1:PF01433.12][Leuk-A4-hydro_C:Leukotriene A4 hydrolase, C-terminal:PF09127.3][leuko_A4_hydro:leukotriene A-4 hydrolase/aminopeptidase:TIGR02411]							16.9225	16.8555	17.436					Cellular-BSA
FGSG_10206	FGSG_10206	hypothetical protein	no_pfam_found		18.7033	19.0248						16.7164						High confidence secreted
FGSG_10212	FGSG_10212	hypothetical protein	[Cerato-platanin:Cerato-platanin:PF07249.4]				19.1728	20.5225	21.7292	21.3605	21.6421	23.3784	22.8417	23.466	22.7548		Cellular-BSA	High confidence secreted	FGSG_10212	FGSG_10212
FGSG_10235	FGSG_10235	hypothetical protein	no_pfam_found									18.1582				Only in one replicate				FGSG_10235
FGSG_10239	FGSG_10239	hypothetical protein	[PP2C:Protein phosphatase 2C:PF00481.13]							18.3885	18.6078	19.0477					Cellular-BSA
FGSG_10245	FGSG_10245	hypothetical protein	[Ribosomal_L7Ae:Ribosomal protein L7Ae/L30e/S12e/Gadd45 family:PF01248.18]				18.409	19.4322	18.7018	20.9476	21.6881	21.9587	21.7164	21.4598	21.8173		Cellular-BSA				FGSG_10245
FGSG_10246	FGSG_10246	60S ribosomal protein L10-B	[Ribosomal_L16:Ribosomal protein L16p/L10e:PF00252.10][L10e:ribosomal protein L10.e:TIGR00279]				19.7179	20.0445	20.7812	22.8665	23.3577	23.2701	22.2808	21.8148	22.9128		Cellular-BSA				FGSG_10246
FGSG_10255	FGSG_10255	proteasome component C7-alpha	[Proteasome:Proteasome A-type and B-type:PF00227.18][Proteasome_A_N:Proteasome subunit A N-terminal signature:PF10584.1]									16.6327				Only in one replicate	Cellular-BSA
FGSG_10264	FGSG_10264	glutamine synthetase	[Gln-synt_C:Glutamine synthetase, catalytic domain:PF00120.16][Gln-synt_N:Glutamine synthetase, beta-Grasp domain:PF03951.11]							21.2449	21.5945	20.6282					Cellular-BSA
FGSG_10311	FGSG_10311	hypothetical protein	no_pfam_found					15.8875								Only in one replicate
FGSG_10316	FGSG_10316	hypothetical protein	no_pfam_found								16.8994	17.1683	18.3513	20.0722	18.8538			High confidence secreted		FGSG_10316
FGSG_06483	FGSG_06483	hypothetical protein	no_pfam_found	22.0034	21.6068	21.2757			18.6086	18.3123	17.3034	17.713			16.8078
FGSG_10344	FGSG_10344	hypothetical protein	[Translin:Translin family:PF01997.8]							16.177	15.8122	15.9516	16.3549	16.6214	17.6877		Cellular-BSA
FGSG_10347	FGSG_10347	hypothetical protein	[Iso_dh:Isocitrate/isopropylmalate dehydrogenase:PF00180.12][nadp_idh_euk:isocitrate dehydrogenase, NADP-dependent:TIGR00127]							19.2034	19.6853	19.7082			18.3968		Cellular-BSA
FGSG_10352	FGSG_10352	peptidyl-prolyl cis-trans isomerase D	[Pro_isomerase:Cyclophilin type peptidyl-prolyl cis-trans isomerase/CLD:PF00160.13][TPR_2:Tetratricopeptide repeat:PF07719.9]						17.9001	17.7297	17.827	18.4691		18.9717	19.1961		Cellular-BSA
FGSG_10368	FGSG_10368	hypothetical protein	[Ribosomal_60s:60s Acidic ribosomal protein:PF00428.11]				18.2261	17.5817	21.5407	21.3452	20.3563	19.9748	18.3864	18.0734	21.1367		Cellular-BSA				FGSG_10368
FGSG_10387	FGSG_10387	hypothetical protein	[Glyco_hydro_76:Glycosyl hydrolase family 76:PF03663.6]					16.9672		16.1765	16.3013	16.3508	17.277	17.5973	16.5134		Cellular-BSA
FGSG_10396	FGSG_10396	hypothetical protein	no_pfam_found												15.4839	Only in one replicate	Cellular-BSA
FGSG_10417	FGSG_10417	hypothetical protein	[Thioredoxin:Thioredoxin:PF00085.12][thioredoxin:thioredoxin:TIGR01068]							16.6825	16.714	16.8202					Cellular-BSA				FGSG_10417
FGSG_10418	FGSG_10418	hypothetical protein	no_pfam_found							18.716	18.6363	17.6518	16.8493	17.3393	17.0818		Cellular-BSA
FGSG_10424	FGSG_10424	diphosphomevalonate decarboxylase	[mevDPdecarb:diphosphomevalonate decarboxylase:TIGR01240][GHMP_kinases_N:GHMP kinases N terminal domain:PF00288.18][GHMP_kinases_C:GHMP kinases C terminal:PF08544.5]				18.2312	17.8005	18.515	17.6942	18.1812	18.4186	18.0828	18.3601	18.7987		Cellular-BSA
FGSG_10435	FGSG_10435	hypothetical protein	[WSC:WSC domain:PF01822.11][WSC:WSC domain:PF01822.11][WSC:WSC domain:PF01822.11][WSC:WSC domain:PF01822.11]		17.7947					19.4227	19.2326	19.362	19.5205	19.3386	19.0738			High confidence secreted
FGSG_07152	FGSG_07152	hypothetical protein	no_pfam_found				20.3911				20.5059	21.1003
FGSG_10531	FGSG_10531	hypothetical protein	[nupC:nucleoside transporter, NupC family:TIGR00804][Nucleos_tra2_N:Na+ dependent nucleoside transporter N-terminus:PF01773.12][Gate:Nucleoside recognition:PF07670.6][Nucleos_tra2_C:Na+ dependent nucleoside transporter C-terminus:PF07662.5]				17.8055	18.7695					16.0813				Cellular-BSA
FGSG_10549	FGSG_10549	hypothetical protein	no_pfam_found	19.8702	19.5882	19.9438	19.5091	22.248	21.5107	24.1694	24.6063	24.2206	22.2824	21.2196	21.8612		Cellular-BSA
FGSG_10592	FGSG_10592	hypothetical protein	no_pfam_found												15.2519	Only in one replicate		High confidence secreted
FGSG_08142	FGSG_08142	hypothetical protein	no_pfam_found	22.2399	21.7462	23.9436	25.3899	24.5234	25.1086	14.7427		16.0401	19.3238	19.3193	18.6814
FGSG_10669	FGSG_10669	hypothetical protein	[AIRC:AIR carboxylase:PF00731.12][ATP-grasp:ATP-grasp domain:PF02222.14][purK:phosphoribosylaminoimidazole carboxylase, ATPase subunit:TIGR01161][purE:phosphoribosylaminoimidazole carboxylase, catalytic subunit:TIGR01162]				18.0449	17.583	18.0293	17.2308	17.1891	17.2867	17.4683	17.6719	17.875		Cellular-BSA
FGSG_10670	FGSG_10670	acetylxylan esterase 2 precursor	[Cutinase:Cutinase:PF01083.14]											17.4175	17.8269			High confidence secreted		FGSG_10670
FGSG_10676	FGSG_10676	hypothetical protein	[PA14_2:GLEYA domain:PF10528.1]	16.9767	16.9653	17.3908	20.6488	20.8504	20.7265	21.2256	21.4864	22.252	22.5983	22.1153	21.07			High confidence secreted
FGSG_10722	FGSG_10722	isoleucyl-tRNA synthetase	[tRNA-synt_1:tRNA synthetases class I (I, L, M and V):PF00133.14][Anticodon_1:Anticodon-binding domain:PF08264.5][ileS:isoleucyl-tRNA synthetase:TIGR00392]									16.4219				Only in one replicate	Cellular-BSA				FGSG_10722
FGSG_10733	FGSG_10733	hypothetical protein	[S23_S12_E_A:ribosomal protein S23 (S12):TIGR00982][Ribosomal_S12:Ribosomal protein S12:PF00164.17]						21.5337	21.447	21.0729	21.0538	19.9858	19.7101	21.0887		Cellular-BSA				FGSG_10733
FGSG_08164	FGSG_08164	hypothetical protein	no_pfam_found	20.9637	20.8251	20.7716	20.1089	19.8622	19.7359		18.4091	18.942	19.9668	20.0742	19.023
FGSG_10739	FGSG_10739	coproporphyrinogen III oxidase	[Coprogen_oxidas:Coproporphyrinogen III oxidase:PF01218.10]						18.0188	19.7109	19.3019	17.7328	18.2012	19.082	19.1014		Cellular-BSA
FGSG_10746	FGSG_10746;FGSG_12518;FGSG_03981	aspartate aminotransferase	[Aminotran_1_2:Aminotransferase class I and II:PF00155.13]						19.1536	20.2182	20.7304	21.928	19.4995	20.2305	20.3836		Cellular-BSA				FGSG_10746
FGSG_10777	FGSG_10777	hypothetical protein	no_pfam_found									14.735				Only in one replicate
FGSG_10782	FGSG_10782	vacuolar protease A precursor	[Asp:Eukaryotic aspartyl protease:PF00026.15]	17.8875	17.6376	18.0634		19.2358	18.608	20.3788	20.3467	20.1055	19.9214	19.5804	20.8577		Cellular-BSA	High confidence secreted	FGSG_10782		FGSG_10782
FGSG_10825	FGSG_10825	5-methyltetrahydropteroyltriglutamate-homocysteine methyltransferase	[Meth_synt_2:Cobalamin-independent synthase, Catalytic domain:PF01717.10][Meth_synt_1:Cobalamin-independent synthase, N-terminal domain:PF08267.4][met_syn_B12ind:5-methyltetrahydropteroyltriglutamate--homocysteine S-methyltransferase:TIGR01371]				21.2225	19.1447	22.9663	22.9245	24.0873	24.4176	21.7434	18.9692	21.6019		Cellular-BSA		FGSG_10825		FGSG_10825
FGSG_10831	FGSG_10831	hypothetical protein	[CS:CS domain:PF04969.8]							18.934	19.3823	19.4435					Cellular-BSA
FGSG_10845	FGSG_10845	60S ribosomal protein L26-1	[rplX_A_E:ribosomal protein L24:TIGR01080][KOW:KOW motif:PF00467.21]				20.0798	21.0678	20.5236	22.0937	22.7666	23.023	22.7004	21.7929	22.4244		Cellular-BSA
FGSG_10854	FGSG_10854	hypothetical protein	[HMA:Heavy-metal-associated domain:PF00403.18]									17.0785				Only in one replicate	Cellular-BSA
FGSG_10859	FGSG_10859	hypothetical protein	[G_glu_transpept:Gamma-glutamyltranspeptidase:PF01019.13][g_glut_trans:gamma-glutamyltransferase:TIGR00066]					17.5979								Only in one replicate
FGSG_10873	FGSG_10873;FGSG_06209	GTP-binding protein ypt1	[Ras:Ras family:PF00071.14][small_GTP:small GTP-binding protein domain:TIGR00231][Miro:Miro-like protein:PF08477.5]							17.7372	18.1413	17.79					Cellular-BSA				FGSG_10873
FGSG_10881	FGSG_10881	hypothetical protein	[Cytochrom_C:Cytochrome c:PF00034.13]				18.9883	18.3851	18.7952	20.6293	21.0055	21.0853	20.3435	20.4758	20.472		Cellular-BSA				FGSG_10881
FGSG_10893	FGSG_10893	hypothetical protein	no_pfam_found				21.7454	20.9088	21.4356	17.4994	18.1856	18.0653	19.4044	19.5434	19.3664		Cellular-BSA		FGSG_10893
FGSG_10905	FGSG_10905	40S ribosomal protein S0	[Sa_S2_E_A:ribosomal protein S2:TIGR01012][Ribosomal_S2:Ribosomal protein S2:PF00318.12]				18.755	20.0358	20.4007	22.2128	22.8637	22.5757	20.8395	21.3089	21.8642		Cellular-BSA				FGSG_10905
FGSG_10922	FGSG_10922	hypothetical protein	no_pfam_found									15.115				Only in one replicate				FGSG_10922	FGSG_10922
FGSG_10925	FGSG_10925	saccharopine dehydrogenase	[AlaDh_PNT_N:Alanine dehydrogenase/PNT, N-terminal domain:PF05222.7][AlaDh_PNT_C:Alanine dehydrogenase/PNT, C-terminal domain:PF01262.13]							18.5745	18.5487	18.4142					Cellular-BSA
FGSG_10939	FGSG_10939	endochitinase 1 precursor	[Glyco_hydro_18:Glycosyl hydrolases family 18:PF00704.20]												16.1011	Only in one replicate	Cellular-BSA
FGSG_10941	FGSG_10941;FGSG_01956;FGSG_08768	hypothetical protein	[ubiquitin:Ubiquitin family:PF00240.15][Ribosomal_S27:Ribosomal protein S27a:PF01599.11]	17.6301	19.1928	22.2984	21.9613	20.2937	20.5733	21.6469	22.1017	21.6121	20.3212	21.6891	22.2932		Cellular-BSA			FGSG_10941	FGSG_10941
FGSG_10942	FGSG_10942	hypothetical protein	[Ribosomal_S26e:Ribosomal protein S26e:PF01283.11]					17.4478	17.4147	21.2551	21.2974	21.0936	18.8306	18.5583	19.9882		Cellular-BSA
FGSG_08587	FGSG_08587	hypothetical protein	no_pfam_found	18.2442	18.4154	18.3641	19.4103	19.6977	19.0107				19.0035	18.4033	18.2575
FGSG_10967	FGSG_10967	arginase	[Arginase:Arginase family:PF00491.13][rocF_arginase:arginase:TIGR01229]							18.656		16.9335					Cellular-BSA
FGSG_10982	FGSG_10982	hypothetical protein	[DPPIV_N:Dipeptidyl peptidase IV (DPP IV) N-terminal region:PF00930.13][Peptidase_S9:Prolyl oligopeptidase family:PF00326.13]		16.5347		20.406	20.0107	18.9484				17.4074	17.2919	16.7619			High confidence secreted		FGSG_10982
FGSG_10998	FGSG_10998	hypothetical protein	[FAD_binding_4:FAD binding domain:PF01565.15][BBE:Berberine and berberine like:PF08031.4]											14.8356		Only in one replicate		High confidence secreted
FGSG_11006	FGSG_11006	hypothetical protein	no_pfam_found			15.6154										Only in one replicate		High confidence secreted
FGSG_11032	FGSG_11032	galactose oxidase precursor	[DUF1929:Domain of unknown function (DUF1929):PF09118.3][F5_F8_type_C:F5/8 type C domain:PF00754.17][Kelch_1:Kelch motif:PF01344.17][Kelch_1:Kelch motif:PF01344.17]	19.3729	19.8485	19.3417	18.6338	19.4223	18.4983	20.6116	20.5743	21.0158	21.4562	22.126	22.1428			High confidence secreted	FGSG_11032	FGSG_11032
FGSG_09548	FGSG_09548	hypothetical protein	no_pfam_found				20.0528			20.4942	20.5909	21.3509
FGSG_11064	FGSG_11064	hypothetical protein	[RRM_1:RNA recognition motif. (a.k.a. RRM, RBD, or RNP domain):PF00076.14]						19.0289	19.4005	19.3826	19.3706					Cellular-BSA				FGSG_11064
FGSG_11072	FGSG_11072	hypothetical protein	no_pfam_found		20.5262											Only in one replicate
FGSG_11097	FGSG_11097	hypothetical protein	[WSC:WSC domain:PF01822.11][DUF1929:Domain of unknown function (DUF1929):PF09118.3][WSC:WSC domain:PF01822.11][WSC:WSC domain:PF01822.11]											15.8676		Only in one replicate		High confidence secreted		FGSG_11097
FGSG_09570	FGSG_09570	hypothetical protein	no_pfam_found				22.1553	22.0911	23.2582	23.4825	23.6652	23.3339	23.3961	23.126	23.116					FGSG_09570
FGSG_11156	FGSG_11156	hypothetical protein	no_pfam_found	18.9525	18.3558	18.5475	19.4929	19.3925	19.7597	17.8175		17.891	19.565	19.2441	18.7264			High confidence secreted
FGSG_11164	FGSG_11164	trypsin precursor	[Trypsin:Trypsin:PF00089.18]				22.2871	24.7786	24.3142			19.2299	24.5297	25.5092	25.8047			High confidence secreted	FGSG_11164	FGSG_11164
FGSG_11166	FGSG_11166	hypothetical protein	no_pfam_found	22.0349	22.2479	21.4669	22.3712	21.1721	21.9884	20.5589	19.8685	19.9239	21.5381	21.4479	20.6152			High confidence secreted
FGSG_11178	FGSG_11178	hypothetical protein	no_pfam_found									19.4134				Only in one replicate
FGSG_09623	FGSG_09623	hypothetical protein	no_pfam_found	20.9784	21.5929	21.6497	21.0456	20.2885	20.5581	19.2043	18.649	18.476	20.0285	19.8896	19.8363
FGSG_11190	FGSG_11190	guanyl-specific ribonuclease F1 precursor	[Ribonuclease:ribonuclease:PF00545.12]	24.6563	25.5119	25.6005	22.1955	21.0304	20.3976	17.6845	16.9888		18.8283	20.0636	16.9397			High confidence secreted		FGSG_11190
FGSG_09688	FGSG_09688	hypothetical protein	no_pfam_found							16.7716	16.7783	17.0124	16.4236	17.5063	17.2328						FGSG_09688
FGSG_09694	FGSG_09694	hypothetical protein	no_pfam_found							18.1782	18.0605	18.7394									FGSG_09694
FGSG_11205	FGSG_11205	protein SnodProt1 precursor	[Cerato-platanin:Cerato-platanin:PF07249.4]						18.2382			18.9375	20.2375	19.4905	18.1398		Cellular-BSA	High confidence secreted	FGSG_11205	FGSG_11205	FGSG_11205
FGSG_11232	FGSG_11232	hypothetical protein	no_pfam_found									16.5855				Only in one replicate		High confidence secreted
FGSG_09885	FGSG_09885	hypothetical protein	no_pfam_found										18.5106	18.6784
FGSG_11238	FGSG_11238	hypothetical protein	no_pfam_found	20.6633	20.0837	20.3817				18.3093	18.8905	18.6191	19.2536	18.1466	18.8336			High confidence secreted
FGSG_11249	FGSG_11249	hypothetical protein	[Peptidase_M14:Zinc carboxypeptidase:PF00246.16]	14.5979	14.8708	15.0096	22.2631	23.6187	21.4399	18.178	18.6459	22.6664	26.6674	27.9399	26.0403			High confidence secreted	FGSG_11249	FGSG_11249
FGSG_10603	FGSG_10603	hypothetical protein	no_pfam_found				22.8153	22.7331	22.8403	21.6761	21.4473	21.5833	22.3892	22.4897	21.9951					FGSG_10603
FGSG_11264	FGSG_11264	hypothetical protein	no_pfam_found	16.9376									17.2511			Only in one replicate
FGSG_11304	FGSG_11487;FGSG_11304											16.1259	16.9397	18.8817	20.8907			High confidence secreted	FGSG_11304	FGSG_11304
FGSG_10735	FGSG_10735	hypothetical protein	no_pfam_found						19.697	21.2667	21.4049	21.0439	19.8894	20.0208	21.257
FGSG_10959	FGSG_10959	hypothetical protein	no_pfam_found						20.4483	22.0792	21.4141	21.1713	18.9006	19.1467	20.5307
FGSG_11326	FGSG_11326;FGSG_01365	glucoamylase precursor	[Glyco_hydro_15:Glycosyl hydrolases family 15:PF00723.13][CBM_20:Starch binding domain:PF00686.11]	22.2151	20.2534	21.9194		16.5673			15.2042	15.5869	18.4277	18.5837	17.1107		Cellular-BSA	High confidence secreted		FGSG_11326	FGSG_11326
FGSG_11332	FGSG_11332	hypothetical protein	[ura-cupin:putative allantoin catabolism protein:TIGR03214][Cupin_3:Protein of unknown function (DUF861):PF05899.4][Cupin_2:Cupin domain:PF07883.3][Cupin_2:Cupin domain:PF07883.3]	17.232	17.499	17.5722	19.8497	17.8999	20.4276	16.8042		16.9185	16.9099	17.3132	17.2328		Cellular-BSA
FGSG_11035	FGSG_11035	hypothetical protein	no_pfam_found							16.8045		19.0063	17.6166
FGSG_11379	FGSG_11379	hypothetical protein	no_pfam_found	17.5657	18.2248	18.5186	18.7873		22.3471	25.7603	25.3599	24.4646	20.2542	19.4914	21.1149			High confidence secreted
FGSG_11386	FGSG_11386	hypothetical protein	[COesterase:Carboxylesterase:PF00135.20]	21.205	21.1619	21.323	24.2077	23.9336	23.8567	23.3629	23.2217	23.076	24.3059	24.2443	23.9236		Cellular-BSA	High confidence secreted		FGSG_11386
FGSG_11134	FGSG_11134	hypothetical protein	no_pfam_found										18.7335	18.7787	17.9818
FGSG_11189	FGSG_11189	hypothetical protein	no_pfam_found	19.2359	19.0541	18.9696		17.5578	17.578				16.7106		16.8056
FGSG_11472	FGSG_11472	hypothetical protein	[Peptidase_S8:Subtilase family:PF00082.14][PA:PA domain:PF02225.14][DUF1034:Domain of Unknown Function (DUF1034):PF06280.4]	22.4771	22.8835	22.7409	23.7695	23.0891	23.6436	20.3371	20.2583	20.5564	22.9871	23.5253	23.5478			High confidence secreted		FGSG_11472
FGSG_11487	FGSG_11487;FGSG_11304	endo-1,4-beta-xylanase precursor	[Glyco_hydro_10:Glycosyl hydrolase family 10:PF00331.12]									16.1259	16.9397	18.8817	20.8907			High confidence secreted	FGSG_11487	FGSG_11487
FGSG_11191	FGSG_11191	hypothetical protein	no_pfam_found	20.1139	19.798	19.2558	22.043	22.5423	22.9293	23.7195	23.7206	24.7117	24.9821	24.3941	22.6271
FGSG_11201	FGSG_11201	hypothetical protein	no_pfam_found	19.3619		20.2294					17.2033			17.7273
FGSG_11314	FGSG_11314	hypothetical protein	no_pfam_found	17.6518	18.4466				19.2339	20.1129	19.6158	19.8662	20.6346	19.7922	20.8662
FGSG_11626	FGSG_11626	histone H2B	[Histone:Core histone H2A/H2B/H3/H4:PF00125.16]							18.1451	18.0562	18.089	17.6794	17.8838	17.71		Cellular-BSA				FGSG_11626
FGSG_11627	FGSG_11627;FGSG_01627	hypothetical protein	[Histone:Core histone H2A/H2B/H3/H4:PF00125.16]									16.4291				Only in one replicate	Cellular-BSA				FGSG_11627
FGSG_11442	FGSG_11442	hypothetical protein	no_pfam_found									17.5269	17.5593	17.1824	17.2264
FGSG_11645	FGSG_11645	hypothetical protein	no_pfam_found	17.7543	18.1767	18.7055	19.6173											High confidence secreted
FGSG_11675	FGSG_11675	hypothetical protein	no_pfam_found	20.6234	20.269	20.3419	21.1021	20.8188	20.5495	19.9843	19.4466	19.6697	20.8189	20.8711	20.1437		Cellular-BSA	High confidence secreted
FGSG_11690	FGSG_11690	hypothetical protein	no_pfam_found		15.1817											Only in one replicate
FGSG_11724	FGSG_11724	hypothetical protein	no_pfam_found							14.7728						Only in one replicate
FGSG_11894	FGSG_11894	ATP synthase subunit alpha	[atpA:ATP synthase F1, alpha subunit:TIGR00962][ATP-synt_ab:ATP synthase alpha/beta family, nucleotide-binding domain:PF00006.17][ATP-synt_ab_N:ATP synthase alpha/beta family, beta-barrel domain:PF02874.15]				21.2495	20.3999	20.9491	19.1441	20.0288	21.6699	19.1853	19.1106	19.7136		Cellular-BSA				FGSG_11894
FGSG_11544	FGSG_11544	hypothetical protein	no_pfam_found	20.4841	19.9156	19.8974	22.2008	21.9236	21.5565	19.8141	19.8127	19.7828	20.6482	20.5685	20.0063
FGSG_11915	FGSG_11915	protein disulfide-isomerase precursor	[ER_PDI_fam:protein disulfide isomerases:TIGR01130][Thioredoxin:Thioredoxin:PF00085.12][pdi_dom:protein disulfide-isomerase domain:TIGR01126][pdi_dom:protein disulfide-isomerase domain:TIGR01126][Thioredoxin:Thioredoxin:PF00085.12]	19.8516	19.0808	19.4927	20.241	21.579	20.671	22.5059	23.4851	23.5329	21.0943	20.7213	20.9451		Cellular-BSA
FGSG_11922	FGSG_11922	hypothetical protein	[Ribosomal_S28e:Ribosomal protein S28e:PF01200.10]				18.9565	18.459	19.3402	20.9273	20.9476	21.0094	21.2272	20.8095	21.8884		Cellular-BSA
FGSG_11925	FGSG_11925	hypothetical protein	[Acetate_kinase:Acetokinase family:PF00871.9][ackA:acetate kinase:TIGR00016]									15.6385				Only in one replicate
FGSG_11564	FGSG_11564	hypothetical protein	no_pfam_found	22.4257	20.7591	22.6078
FGSG_11938	FGSG_11938	ATP phosphoribosyltransferase	[HisG:ATP phosphoribosyltransferase:PF01634.10][HisG_C-term:ATP phosphoribosyltransferase, C-terminal domain:TIGR03455][HisG_C:HisG, C-terminal domain:PF08029.3][hisG:ATP phosphoribosyltransferase:TIGR00070]		16.8312					18.0154	18.5824	17.0954	16.8956		19.5598		Cellular-BSA
FGSG_11966	FGSG_11966	hypothetical protein	[Ufd2P_core:Ubiquitin elongating factor core:PF10408.1][U-box:U-box domain:PF04564.7]											17.3749		Only in one replicate
FGSG_12028	FGSG_12028	60S ribosomal protein L12	[Ribosomal_L11_N:Ribosomal protein L11, N-terminal domain:PF03946.6][Ribosomal_L11:Ribosomal protein L11, RNA binding domain:PF00298.11]						16.3627	19.4825	19.5506	18.8692			14.7486		Cellular-BSA
FGSG_12067	FGSG_12067	hypothetical protein	[Abhydrolase_4:TAP-like protein:PF08386.2]	18.0246			20.5595	20.7425	21.1479	18.5829	19.1984	19.1241	19.3881	18.8753	18.3746			High confidence secreted
FGSG_12129	FGSG_12129	peroxisomal copper amine oxidase	[Cu_amine_oxid:Copper amine oxidase, enzyme domain:PF01179.12][Cu_amine_oxidN3:Copper amine oxidase, N3 domain:PF02728.8][Cu_amine_oxidN2:Copper amine oxidase, N2 domain:PF02727.8]									14.2053				Only in one replicate	Cellular-BSA
FGSG_12139	FGSG_12139	hypothetical protein	[Ala_racemase_N:Alanine racemase, N-terminal domain:PF01168.12]												15.3687	Only in one replicate	Cellular-BSA				FGSG_12139
FGSG_12142	FGSG_12142	hypothetical protein	[Pro-kuma_activ:Pro-kumamolisin, activation domain:PF09286.3]	19.7292	18.9428	18.8441	20.8357	20.1103	20.8992	21.056	20.8421	20.8312	21.6645	21.5786	21.054			High confidence secreted
FGSG_12181	FGSG_12181	cytochrome c oxidase polypeptide IV	[COX5B:Cytochrome c oxidase subunit Vb:PF01215.11]					17.1352			17.0277	18.5252	17.2735	16.9439			Cellular-BSA
FGSG_12206	FGSG_12206	hypothetical protein	no_pfam_found					19.0073								Only in one replicate		High confidence secreted
FGSG_12214	FGSG_12214	hypothetical protein	no_pfam_found	22.6697	21.2613	22.3342	17.7496		17.2828								Cellular-BSA	High confidence secreted
FGSG_12230	FGSG_12230	hypothetical protein	no_pfam_found									17.0359				Only in one replicate
FGSG_12231	FGSG_12231	hypothetical protein	[g_glut_trans:gamma-glutamyltransferase:TIGR00066][G_glu_transpept:Gamma-glutamyltranspeptidase:PF01019.13]									13.4325				Only in one replicate
FGSG_12251	FGSG_12251	hypothetical protein	[Sulfatase:Sulfatase:PF00884.15]										18.1271		16.5673			High confidence secreted
FGSG_12291	FGSG_12291	hypothetical protein	no_pfam_found									14.4703				Only in one replicate	Cellular-BSA
FGSG_12369	FGSG_12369;REV__FGSG_08155	peroxidase/catalase 2	[peroxidase:Peroxidase:PF00141.15][cat_per_HPI:catalase/peroxidase HPI:TIGR00198][peroxidase:Peroxidase:PF00141.15]	16.8086	17.7617	17.2992	20.1754	19.5388	20.8828	20.4608	21.7487	22.2089	21.9212	23.7197	23.3277			High confidence secreted	FGSG_12369	FGSG_12369
FGSG_12434	FGSG_12434	hypothetical protein	no_pfam_found	18.7386	18.4199	19.0321				16.8769			18.0485	17.3812	18.4759			High confidence secreted
FGSG_12439	FGSG_12439	hypothetical protein	no_pfam_found	22.3867	21.8726	22.2729	22.9388	23.6411	25.2785	26.4048	26.2525	26.5386	26.065	26.0846	25.6144			High confidence secreted
FGSG_12483	FGSG_12483	aldehyde reductase 1	[Aldo_ket_red:Aldo/keto reductase family:PF00248.13]							17.8366	17.5566	18.3514	18.2139	19.1473	19.6009		Cellular-BSA
FGSG_12492	FGSG_12492	hypothetical protein	no_pfam_found			16.5972										Only in one replicate		High confidence secreted
FGSG_11638	FGSG_11638	hypothetical protein	no_pfam_found				21.3836	21.2231	21.5053	20.5375	20.9089	21.3087	22.0857	20.4727	19.7604
FGSG_11904	FGSG_11904	hypothetical protein	no_pfam_found								17.5679	17.8975
FGSG_12591	FGSG_12591	hypothetical protein	no_pfam_found	20.5052	19.9865	20.6483	19.2922	20.5845	20.8423	17.6357	18.0357	18.408	20.9888	20.9614	19.8004			High confidence secreted
FGSG_12622	FGSG_12622	hypothetical protein	no_pfam_found							18.08		17.3492			16.0831			High confidence secreted
FGSG_12857	FGSG_12857	ATP-citrate synthase subunit 1	[CoA_binding:CoA binding domain:PF02629.11]				17.7283	18.544	20.0958	21.2502	20.8431	20.0493	19.537	18.6156	18.3112		Cellular-BSA
FGSG_12896	FGSG_12896	hypothetical protein	[Trs120:Transport protein Trs120:PF08626.3]						17.587				17.4072			Only in one replicate
FGSG_12985	FGSG_12985	hypothetical protein	[SNF2_N:SNF2 family N-terminal domain:PF00176.15][HEAT:HEAT repeat:PF02985.14][Helicase_C:Helicase conserved C-terminal domain:PF00271.23]							17.0368						Only in one replicate
FGSG_13032	FGSG_13032	hypothetical protein	no_pfam_found									16.4112				Only in one replicate	Cellular-BSA
FGSG_13072	FGSG_13072	hypothetical protein	[GSH_gloB:hydroxyacylglutathione hydrolase:TIGR03413][Lactamase_B:Metallo-beta-lactamase superfamily:PF00753.19]				19.9281	18.5241	20.4041	16.6848			17.729	18.2209	17.5094		Cellular-BSA
FGSG_13136	FGSG_13136	succinate dehydrogenase flavoprotein subunit	[sdhA_frdA_Gneg:succinate dehydrogenase or fumarate reductase, flavoprotein subunit:TIGR01812][sdhA_forward:succinate dehydrogenase, flavoprotein subunit:TIGR01816][FAD_binding_2:FAD binding domain:PF00890.16][Succ_DH_flav_C:Fumarate reductase/succinate dehydrogenase flavoprotein C-terminal domain:PF02910.12]					16.1108		17.6748	17.4775	18.7829	16.2409	16.01	16.5236		Cellular-BSA
FGSG_13245	FGSG_13245	endoglucanase-4 precursor	[Glyco_hydro_61:Glycosyl hydrolase family 61:PF03443.6][CBM_1:Fungal cellulose binding domain:PF00734.10]				21.5048	23.2494	22.4238	18.7232	18.5434	22.685	20.4331	17.4109	18.2841			High confidence secreted
FGSG_13341	FGSG_13341	hypothetical protein	no_pfam_found				17.0781				17.5391	19.3808					Cellular-BSA
FGSG_13389	FGSG_13389	aminopeptidase 2	[Peptidase_M1:Peptidase family M1:PF01433.12]				21.7979	21.1405	21.5263	19.5862	19.5403	19.6699	20.2016	20.4937	20.4256		Cellular-BSA
FGSG_13412	FGSG_13412	hypothetical protein	no_pfam_found	21.1449	22.1884	21.5978	20.7768	20.2734	21.1222	19.6024	19.0433	19.5081	19.8857		19.2737			High confidence secreted
FGSG_13414	FGSG_13414	hypothetical protein	no_pfam_found									16.8233				Only in one replicate
FGSG_13462	FGSG_13462	hypothetical protein	no_pfam_found									17.741				Only in one replicate		High confidence secreted
FGSG_13464	FGSG_13464	hypothetical protein	no_pfam_found									20.6539				Only in one replicate
FGSG_13560	FGSG_13560	hypothetical protein	no_pfam_found							19.3134	19.2941	19.4261	20.1778	20.3586	20.6072		Cellular-BSA
FGSG_13617	FGSG_13617	D-amino-acid oxidase	[DAO:FAD dependent oxidoreductase:PF01266.16]											17.152	16.8817		Cellular-BSA
FGSG_13619	FGSG_13619	hypothetical protein	[DKMTPPase-SF:2,3-diketo-5-methylthio-1-phosphopentane phosphatase:TIGR01489][HAD-SF-IB:HAD-superfamily hydrolase, subfamily IB (PSPase-like):TIGR01488]								15.8105					Only in one replicate	Cellular-BSA
FGSG_13658	FGSG_13658	hypothetical protein	[RRM_1:RNA recognition motif. (a.k.a. RRM, RBD, or RNP domain):PF00076.14][RRM_1:RNA recognition motif. (a.k.a. RRM, RBD, or RNP domain):PF00076.14]									16.9254				Only in one replicate	Cellular-BSA				FGSG_13658
FGSG_13664	FGSG_13664	60S ribosomal protein L19	[Ribosomal_L19e:Ribosomal protein L19e:PF01280.12]				18.6006	21.2374	20.6166	23.3973	23.8767	23.6075	23.5147	23.0637	23.4885		Cellular-BSA				FGSG_13664
FGSG_13725	FGSG_13725	spermidine synthase	[speE:spermidine synthase:TIGR00417][Spermine_synth:Spermine/spermidine synthase:PF01564.9]				17.5121		18.5851	20.4416	20.5499	20.2222	18.014	19.2543	20.726		Cellular-BSA		FGSG_13725		FGSG_13725
FGSG_13726	FGSG_13726	hypothetical protein	no_pfam_found							19.3167	20.1684	19.0853		17.9113	18.877		Cellular-BSA				FGSG_13726
FGSG_11926	FGSG_11926	hypothetical protein	no_pfam_found							16.8851			17.1834	17.4438	17.8554
FGSG_13851	FGSG_13851	hypothetical protein	no_pfam_found	20.6596	20.0891	20.6274	19.4133	20.54	20.6191	19.4422	19.4695	19.054	20.2681	20.4478	20.0091
FGSG_13864	FGSG_13864	hypothetical protein	no_pfam_found				17.5346		17.1681				16.7682
FGSG_13876	FGSG_13876	hypothetical protein	no_pfam_found								18.2368					Only in one replicate		High confidence secreted
FGSG_13947	FGSG_13947	hypothetical protein	no_pfam_found	23.0733	24.7568	23.8017	20.9927			22.8678	22.3704	22.696	22.0626	22.6869	21.9931		Cellular-BSA	High confidence secreted
FGSG_13958	FGSG_13958	hypothetical protein	no_pfam_found	20.3512	20.356	20.5668	21.5448	21.74	20.6936	19.8331	19.5576	19.7103	21.3196	21.0111	20.4311			High confidence secreted
FGSG_14014	FGSG_14014	hypothetical protein	no_pfam_found			14.3462										Only in one replicate
FGSG_14023	FGSG_14023	hypothetical protein	no_pfam_found							18.2031						Only in one replicate
