# Supplementary material for: Extracellular peptidases of the cereal pathogen Fusarium graminearum
Source: Front Plant Sci. 2015 Nov 6;6:962. doi: 10.3389/fpls.2015.00962 (PMC4645717; doi:10.3389/fpls.2015.00962)
Supplement: Table S4 — Limma statistical analysis. [file Table4.XLSX]

## Sheet: S4 - Limma statistical analysis
Protein	Protein.Group.IDs	missing value count	LFQ.intensity.1_PDB_1	LFQ.intensity.2_PDB_2	LFQ.intensity.3_PDB_3	LFQ.intensity.4_MinusN_1	LFQ.intensity.5_MinusN_2	LFQ.intensity.6_MinusN_3	LFQ.intensity.7_NO3_1	LFQ.intensity.8_NO3_2	LFQ.intensity.9_NO3_3	LFQ.intensity.10_GLU_1	LFQ.intensity.11_GLU_2	LFQ.intensity.12_GLU_3	LogFoldChange_PDB_vs_MinusN	LogFoldChange_PDB_vs_NO3	LogFoldChange_PDB_vs_GLU	LogFoldChange_MinusN_vs_NO3	LogFoldChange_MinusN_vs_GLU	LogFoldChange_NO3_vs_GLU	AverageLFQ	F_Statistic-OverallSignificance	P.Value	adj.P.Val_Benjamini-Hochberg0.05
FGSG_00009	FGSG_00009	1	18.5487	18.7637	18.6228	14.54	20.3528	19.0922	18.5312	18.6315	19.3495	19.7566	19.504	17.7607	0.650034	-0.192356	-0.362048	-0.84239	-1.01208	-0.169691	18.6211	0.276742	0.841011	0.844633
FGSG_00055	FGSG_00055	11	14.6	14.87	14.35	14.54	20.1533	16.28	14.12	14.23	12.51	13.46	14.17	14.23	-2.38442	0.986667	0.653333	3.37109	3.03775	-0.333333	14.7928	3.68548	0.0472059	0.0756755
FGSG_00072	FGSG_00072	0	19.0181	18.5904	18.8989	18.1479	17.114	18.5541	16.8833	16.7776	16.9679	18.6977	19.0635	18.5664	0.897144	1.95952	0.0599371	1.06237	-0.837207	-1.89958	18.1067	9.28138	0.00246889	0.00511883
FGSG_00100	FGSG_00100	0	22.3569	21.7534	21.6826	21.458	21.5642	22.9456	23.5364	23.1532	23.6205	24.3574	24.5984	23.8805	-0.0583199	-1.50575	-2.34785	-1.44743	-2.28953	-0.842105	22.9089	11.7975	0.000961984	0.00223266
FGSG_00129	FGSG_00129	3	23.1187	23.7312	21.9519	22.4325	22.6142	22.3189	14.12	19.4878	12.51	21.199	20.7439	14.23	0.478728	7.56134	4.2096	7.08261	3.73087	-3.35174	19.8715	6.76377	0.0077143	0.014309
FGSG_00142	FGSG_00142	11	14.6	14.87	14.35	14.54	15.1	16.28	14.12	14.23	13.2413	13.46	14.17	14.23	-0.7	0.742916	0.653333	1.44292	1.35333	-0.0895822	14.4326	3.42974	0.0565191	0.0878872
FGSG_00143	FGSG_00143	3	14.6	17.8005	14.35	17.6613	18.0631	19.0797	17.2299	14.23	17.5139	18.3359	19.4208	17.5953	-2.68454	-0.741085	-2.86715	1.94346	-0.182607	-2.12606	17.1567	3.5901	0.0504522	0.0800543
FGSG_00173	FGSG_00173	2	21.7362	21.1551	21.7296	14.54	15.1	19.7955	22.7055	23.0157	22.7719	19.0444	16.5355	21.2987	5.06179	-1.29076	2.58074	-6.35254	-2.48105	3.8715	19.9523	8.66816	0.00319097	0.0065146
FGSG_00175	FGSG_00175	10	14.6	14.87	14.35	14.54	15.1	16.28	14.12	14.23	16.7062	13.46	14.17	15.9533	-0.7	-0.412057	0.0788892	0.287943	0.778889	0.490947	14.865	0.397999	0.757181	0.764556
FGSG_00184	FGSG_00184	10	14.6	14.87	14.35	14.54	15.1	16.28	14.12	14.23	12.51	13.46	17.5856	17.8795	-0.7	0.986667	-1.70169	1.68667	-1.00169	-2.68836	14.9604	2.41083	0.122926	0.162912
FGSG_00192	FGSG_00192	0	19.1839	19.1004	19.3131	20.1818	22.0946	20.8507	20.1793	20.4296	20.4807	21.5986	21.1584	20.6932	-1.84322	-1.16405	-1.95094	0.67917	-0.107722	-0.786892	20.4387	6.60151	0.00837492	0.0154118
FGSG_00251	FGSG_00251	3	14.6	14.87	14.35	20.7018	22.5245	21.2523	21.383	21.9757	22.3918	22.0733	20.8936	20.0521	-6.88621	-7.31016	-6.39966	-0.423953	0.486546	0.910499	19.7557	64.1044	3.40156e-07	2.64471e-06
FGSG_00259	FGSG_00259	11	14.6	14.87	14.35	14.54	15.1	16.28	14.12	14.23	12.51	13.46	14.17	16.4867	-0.7	0.986667	-0.0989136	1.68667	0.601086	-1.08558	14.5597	1.56248	0.254626	0.296957
FGSG_00314	FGSG_00314	1	17.1171	14.87	16.5946	18.9051	18.3074	24.1404	26.3784	26.1944	26.0822	19.7903	19.702	22.6685	-4.25707	-10.0245	-4.52639	-5.7674	-0.269323	5.49808	20.8959	17.918	0.00016206	0.000469571
FGSG_00317	FGSG_00317	11	14.6	14.87	14.35	14.54	15.1	16.28	14.12	14.23	14.2601	13.46	14.17	14.23	-0.7	0.403296	0.653333	1.1033	1.35333	0.250037	14.5175	3.08306	0.0728088	0.105614
FGSG_00346	FGSG_00346	3	14.6	14.87	14.35	20.5847	21.5355	21.6757	21.4924	21.6108	21.5771	21.9844	22.5461	22.365	-6.65865	-6.95341	-7.69182	-0.294761	-1.03317	-0.738412	19.9326	159.658	2.90192e-09	9.32756e-08
FGSG_00347	FGSG_00347	8	14.6	14.87	14.35	14.54	15.1	16.28	20.5626	19.7495	19.856	13.46	14.17	18.5647	-0.7	-5.44939	-0.791564	-4.74939	-0.0915643	4.65782	16.3419	10.7288	0.00140766	0.0031196
FGSG_00350	FGSG_00350	10	14.6	14.87	14.35	14.54	15.1	16.28	16.9701	14.23	16.3441	13.46	14.17	14.23	-0.7	-1.2414	0.653333	-0.5414	1.35333	1.89473	14.9287	2.84345	0.0873049	0.122109
FGSG_00373	FGSG_00373	11	14.6	14.87	14.35	14.54	15.1	16.28	14.12	14.23	18.631	13.46	14.17	14.23	-0.7	-1.05367	0.653333	-0.353671	1.35333	1.707	14.8818	1.10644	0.388273	0.413048
FGSG_00385	FGSG_00385	11	14.6	14.87	14.35	14.54	15.1	16.28	14.12	14.23	18.9895	13.46	14.17	14.23	-0.7	-1.17318	0.653333	-0.47318	1.35333	1.82651	14.9116	1.09	0.394351	0.417154
FGSG_00387	FGSG_00387	5	14.6	14.87	14.35	14.54	15.1	18.8154	20.5581	20.9414	21.4898	18.4405	18.6289	20.2255	-1.54515	-6.38978	-4.49164	-4.84464	-2.94649	1.89815	17.7133	18.0683	0.000156144	0.000457997
FGSG_00395	FGSG_00395	3	14.6	14.87	14.35	17.4979	16.7291	20.5539	21.884	21.4978	21.2329	20.2242	20.7806	21.278	-3.65362	-6.93158	-6.15429	-3.27796	-2.50067	0.777288	18.7915	29.6747	1.56667e-05	6.30829e-05
FGSG_00409	FGSG_00409	11	14.6	14.87	14.35	14.54	15.1	16.28	14.12	14.23	12.51	13.46	14.17	16.6791	-0.7	0.986667	-0.163023	1.68667	0.536977	-1.14969	14.5758	1.48234	0.273838	0.312336
FGSG_00415	FGSG_00415	0	25.1837	24.9415	25.2092	20.8514	20.7295	23.5699	25.2688	24.8931	24.6974	23.2987	22.968	24.7344	3.39454	0.158349	1.44443	-3.23619	-1.9501	1.28609	23.8621	9.19013	0.00256305	0.00530227
FGSG_00421	FGSG_00421	0	18.3969	17.4655	17.2368	17.3984	18.0769	19.4254	22.1993	22.11	20.9746	20.2751	21.0419	22.0335	-0.600535	-4.06161	-3.41714	-3.46107	-2.8166	0.64447	19.7195	19.0298	0.00012381	0.000373834
FGSG_00470	FGSG_00470	9	14.6	14.87	14.35	14.54	15.1	16.28	14.12	14.23	17.0172	17.1316	17.4462	14.23	-0.7	-0.515719	-1.6626	0.184281	-0.962602	-1.14688	15.3262	1.04957	0.409734	0.42953
FGSG_00471	FGSG_00471	11	14.6	14.87	14.35	14.54	15.1	16.28	14.12	14.23	17.2219	13.46	14.17	14.23	-0.7	-0.583982	0.653333	0.116018	1.35333	1.23732	14.7643	1.27388	0.331844	0.363393
FGSG_00491	FGSG_00491	6	14.6	14.87	14.35	14.54	15.1	16.28	18.4076	18.9312	19.004	18.0899	17.831	17.8789	-0.7	-4.17426	-3.32656	-3.47426	-2.62656	0.847708	16.6569	37.0919	5.30553e-06	2.61908e-05
FGSG_00492	FGSG_00492	1	21.7655	21.8786	21.5574	19.397	15.1	19.1588	19.9906	20.7104	20.1904	19.3267	18.4133	19.6881	3.84855	1.43667	2.59111	-2.41187	-1.25744	1.15444	19.7647	6.06895	0.0110652	0.0200074
FGSG_00496	FGSG_00496	3	14.6	14.87	14.35	16.4506	16.7983	20.2085	23.4951	23.7665	23.109	19.426	19.4201	22.8467	-3.21244	-8.85019	-5.95761	-5.63775	-2.74517	2.89258	19.1117	25.3617	3.30217e-05	0.000120821
FGSG_00500	FGSG_00500	0	17.56	18.2233	18.0181	18.9203	20.6787	21.0795	22.3313	21.9892	21.943	21.8337	22.9525	23.4738	-2.29239	-4.15403	-4.81958	-1.86164	-2.52719	-0.665548	20.7503	25.5117	3.21189e-05	0.000118446
FGSG_00523	FGSG_00523	0	24.5336	24.2973	24.6052	25.41	24.0995	24.1834	25.0084	24.5741	24.6947	25.4939	25.4227	25.1029	-0.0855891	-0.28037	-0.861138	-0.194781	-0.775549	-0.580768	24.7855	1.68042	0.229052	0.27097
FGSG_00524	FGSG_00524	7	14.6	14.87	14.35	14.54	15.1	18.755	22.337	21.4698	20.4629	17.057	14.17	14.23	-1.52501	-6.81657	-0.545652	-5.29156	0.979356	6.27092	16.8285	16.4094	0.000238874	0.000653998
FGSG_00530	FGSG_00530	10	14.6	14.87	14.35	14.54	17.2836	17.4283	14.12	14.23	12.51	13.46	14.17	14.23	-1.81066	0.986667	0.653333	2.79733	2.46399	-0.333333	14.6493	5.48238	0.0152972	0.0267377
FGSG_00533	FGSG_00533	0	20.221	20.3046	20.1696	20.5412	20.7975	20.8936	21.3252	21.1209	21.057	21.0092	21.4263	20.4506	-0.512325	-0.935947	-0.730273	-0.423622	-0.217947	0.205675	20.7764	2.40245	0.123767	0.163793
FGSG_00554	FGSG_00554	9	14.6	14.87	14.35	14.54	15.1	16.28	18.1973	18.1572	17.2309	13.46	14.17	14.23	-0.7	-3.25514	0.653333	-2.55514	1.35333	3.90847	15.4321	22.3093	6.00033e-05	0.000203575
FGSG_00564	FGSG_00564	11	14.6	14.87	14.35	14.54	15.1	16.28	14.12	17.9694	12.51	13.46	14.17	14.23	-0.7	-0.259796	0.653333	0.440204	1.35333	0.913129	14.6833	0.537316	0.666476	0.681823
FGSG_00567	FGSG_00567	11	14.6	14.87	14.35	14.54	15.1	16.28	14.12	14.23	12.51	13.46	14.17	18.4096	-0.7	0.986667	-0.739866	1.68667	-0.039866	-1.72653	14.72	1.0916	0.393755	0.416996
FGSG_00576	FGSG_00576	0	21.016	22.0729	21.5879	21.233	19.9545	20.879	18.9764	18.599	19.78	20.4064	20.71	19.9472	0.870076	2.44046	1.20435	1.57039	0.334271	-1.23612	20.4302	8.21758	0.00388364	0.00775896
FGSG_00588	FGSG_00588	0	19.6768	20.418	20.5182	19.6839	18.6749	19.1654	19.3162	19.0694	19.7182	19.1395	19.0586	18.4037	1.02959	0.836373	1.33705	-0.193217	0.307455	0.500672	19.4036	3.47386	0.0547685	0.085593
FGSG_00589	FGSG_00589	3	14.6	14.87	14.35	19.0314	18.3743	18.2997	17.5162	17.3597	17.6894	18.6157	18.8779	19.0237	-3.96183	-2.91512	-4.23244	1.04671	-0.270607	-1.31731	17.384	55.5806	7.03657e-07	5.05009e-06
FGSG_00602	FGSG_00602	5	17.9172	14.87	14.35	14.54	15.1	16.28	18.8389	19.0633	18.5824	19.6253	18.3449	18.067	0.405729	-3.1158	-2.9667	-3.52153	-3.37243	0.149101	17.1316	9.52716	0.00223495	0.00473911
FGSG_00609	FGSG_00609	3	14.6	14.87	14.35	18.1608	17.2149	18.0445	19.3276	19.9676	19.7377	17.6629	16.8292	20.2084	-3.20007	-5.07099	-3.62683	-1.87092	-0.426757	1.44416	17.5811	17.1733	0.000195596	0.000549671
FGSG_00615	FGSG_00615	11	14.6	14.87	14.35	14.54	15.1	16.28	14.12	14.23	14.9841	13.46	14.17	14.23	-0.7	0.161964	0.653333	0.861964	1.35333	0.491369	14.5778	2.47582	0.116625	0.155987
FGSG_00631	FGSG_00631	3	14.6	14.87	14.35	19.7791	21.6882	21.7734	23.4482	23.9034	23.7592	23.3923	22.6265	23.7613	-6.47356	-9.09694	-8.65337	-2.62338	-2.1798	0.443578	20.6626	113.496	1.75606e-08	2.34058e-07
FGSG_00634	FGSG_00634	3	14.6	14.87	14.35	19.5744	20.2781	20.4872	23.3629	23.546	23.4194	22.7746	22.2881	23.3683	-5.50658	-8.83614	-8.20366	-3.32956	-2.69708	0.632479	20.2433	188.899	1.18819e-09	6.15879e-08
FGSG_00637	FGSG_00637	9	14.6	14.87	14.35	14.54	15.1	16.28	16.9193	17.2135	16.9014	13.46	14.17	14.23	-0.7	-2.40472	0.653333	-1.70472	1.35333	3.05806	15.2195	15.0871	0.000343895	0.000886336
FGSG_00642	FGSG_00642	2	18.2128	18.3617	20.2202	19.9498	15.1	18.609	18.0398	17.9566	17.8386	17.2594	14.17	17.2757	1.0453	0.986545	2.69654	-0.0587516	1.65125	1.71	17.7495	1.7646	0.212575	0.256575
FGSG_00644	FGSG_00644	11	14.6	14.87	14.35	14.54	15.1	16.28	14.12	14.23	16.236	13.46	14.17	14.23	-0.7	-0.255344	0.653333	0.444656	1.35333	0.908678	14.6822	1.59824	0.246546	0.288617
FGSG_00671	FGSG_00671	3	14.6	14.87	14.35	20.1739	21.4544	21.4305	23.504	24.1299	23.7629	23.1862	22.4464	23.3789	-6.41294	-9.19227	-8.39716	-2.77934	-1.98422	0.795115	20.6073	162.125	2.67541e-09	9.32756e-08
FGSG_00709	FGSG_00709	9	14.6	14.87	14.35	14.54	15.1	16.28	18.3309	19.1246	19.4465	13.46	14.17	14.23	-0.7	-4.36068	0.653333	-3.66068	1.35333	5.01402	15.7085	37.7336	4.87673e-06	2.45946e-05
FGSG_00729	FGSG_00729	9	14.6	14.87	14.35	14.54	15.1	16.28	17.5921	17.6742	18.0131	13.46	14.17	14.23	-0.7	-3.15313	0.653333	-2.45313	1.35333	3.80646	15.4066	23.849	4.40334e-05	0.000156806
FGSG_00746	FGSG_00746	10	14.6	14.87	14.35	14.54	15.1	16.28	14.12	16.9098	17.0685	13.46	14.17	14.23	-0.7	-1.42612	0.653333	-0.726123	1.35333	2.07946	14.9749	2.84876	0.0869491	0.121807
FGSG_00766	FGSG_00766	11	14.6	14.87	14.35	14.54	15.1	16.28	14.12	18.7839	12.51	13.46	14.17	14.23	-0.7	-0.531296	0.653333	0.168704	1.35333	1.18463	14.7512	0.486209	0.698825	0.70793
FGSG_00767	FGSG_00767;FGSG_04913	11	14.6	14.87	14.35	14.54	15.1	16.28	14.12	14.23	12.51	13.46	16.0014	14.23	-0.7	0.986667	0.0428566	1.68667	0.742857	-0.94381	14.5243	1.82371	0.20181	0.246469
FGSG_00777	FGSG_00777	3	14.6	14.87	14.35	21.2036	20.3676	22.2051	23.9152	24.1373	24.2197	21.6858	22.2077	23.3119	-6.65211	-9.48408	-7.79514	-2.83197	-1.14303	1.68893	20.5895	115.814	1.57916e-08	2.19904e-07
FGSG_00798	FGSG_00798	3	14.6	14.87	14.35	20.2874	20.3675	20.0612	22.1836	22.7176	22.3387	22.4312	21.8902	22.8036	-5.63202	-7.80661	-7.76832	-2.17458	-2.1363	0.0382871	19.9084	186.88	1.25808e-09	6.17782e-08
FGSG_00802	FGSG_00802	4	14.6	14.87	14.35	14.54	19.5958	20.3407	20.9106	21.4021	21.555	21.0996	21.801	21.7351	-3.55218	-6.68254	-6.93855	-3.13036	-3.38638	-0.256015	18.9	15.5108	0.000305178	0.000799517
FGSG_00806	FGSG_00806	0	22.0094	21.7855	21.3896	25.4164	27.4273	25.5665	20.9195	20.9889	22.6146	27.4089	28.0659	26.1455	-4.40853	0.220499	-5.47858	4.62903	-1.07006	-5.69908	24.1448	35.2509	6.80769e-06	3.16268e-05
FGSG_00814	FGSG_00814	4	14.6	14.87	14.35	14.54	18.8004	18.7337	19.2851	19.2405	19.2927	19.3501	19.8944	19.3175	-2.75137	-4.66611	-4.914	-1.91474	-2.16263	-0.247889	17.6895	12.1223	0.000861243	0.00201388
FGSG_00815	FGSG_00815	3	14.6	14.87	14.35	20.93	20.4009	21.2384	18.3392	18.7125	18.6478	19.2271	18.9633	19.4145	-6.24976	-3.95983	-4.59496	2.28992	1.65479	-0.635131	18.3078	100.499	3.32015e-08	3.94981e-07
FGSG_00832	FGSG_00832	11	14.6	14.87	14.35	14.54	15.1	16.28	14.12	14.23	12.51	13.46	14.168	14.23	-0.7	0.986667	0.653985	1.68667	1.35398	-0.332682	14.3715	3.27767	0.0630755	0.0944347
FGSG_00838	FGSG_00838	1	15.876	14.87	16.6502	19.9655	18.9244	19.176	21.5299	22.6803	22.8707	18.6785	18.4751	22.1341	-3.55659	-6.56156	-3.96384	-3.00497	-0.407248	2.59772	19.3192	17.841	0.000165195	0.000475701
FGSG_00845	FGSG_00845	3	14.6	14.87	14.35	21.1485	22.5855	21.8042	23.7382	24.1565	24.0065	24.1006	23.599	23.9258	-7.2394	-9.36041	-9.26847	-2.12101	-2.02907	0.0919448	21.0737	213.023	6.26502e-10	5.38738e-08
FGSG_00857	FGSG_00857	5	14.6	14.87	14.35	20.0374	18.8546	18.7817	20.3152	20.2254	20.9216	17.2472	14.17	14.23	-4.6179	-5.88072	-0.609068	-1.26282	4.00884	5.27165	17.3836	29.9956	1.4879e-05	6.16983e-05
FGSG_00863	FGSG_00863	11	14.6	14.87	14.35	14.54	15.1	16.28	14.12	14.23	18.1513	13.46	14.17	14.23	-0.7	-0.893768	0.653333	-0.193768	1.35333	1.5471	14.8418	1.14077	0.375907	0.401517
FGSG_00871	FGSG_00871	0	19.7001	19.9261	18.9604	20.3345	21.1572	21.7361	20.1968	19.9451	19.2052	20.6734	20.8064	21.399	-1.54703	-0.253442	-1.43071	1.29359	0.116322	-1.17727	20.3367	5.23232	0.0176664	0.0305652
FGSG_00872	FGSG_00872	9	14.6	14.87	14.35	14.54	15.1	16.28	19.5549	19.795	19.427	13.46	14.17	14.23	-0.7	-4.98565	0.653333	-4.28565	1.35333	5.63899	15.8647	56.3142	6.58365e-07	4.79886e-06
FGSG_00894	FGSG_00894	6	14.6	14.87	14.35	14.54	17.4337	16.28	18.6542	17.9103	17.2122	13.46	16.9896	18.6947	-1.47791	-3.31891	-1.77476	-1.841	-0.296856	1.54414	16.2496	2.83408	0.0879367	0.122638
FGSG_00898	FGSG_00898	11	14.6	14.87	14.35	14.54	15.1	16.28	14.12	14.23	15.826	13.46	14.17	14.23	-0.7	-0.118659	0.653333	0.581341	1.35333	0.771992	14.648	1.82363	0.201825	0.246469
FGSG_00904	FGSG_00904	9	14.6	14.87	14.35	14.54	15.1	16.28	14.12	16.5379	16.541	13.46	17.8412	14.23	-0.7	-1.12632	-0.570399	-0.426317	0.129601	0.555919	15.2058	0.387434	0.764356	0.770966
FGSG_00921	FGSG_00921	9	14.6	14.87	14.35	14.54	15.1	16.28	19.0153	19.7529	19.7001	13.46	14.17	14.23	-0.7	-4.88275	0.653333	-4.18275	1.35333	5.53608	15.839	50.4942	1.14305e-06	7.84163e-06
FGSG_00971	FGSG_00971	6	14.6	14.87	14.35	14.54	15.1	16.28	16.3197	16.3435	16.1944	16.5977	16.8566	17.7487	-0.7	-1.67919	-2.461	-0.979194	-1.761	-0.781804	15.8167	9.39925	0.00235326	0.00496741
FGSG_00979	FGSG_00979	8	14.6	14.87	14.35	14.54	15.1	16.28	14.12	18.216	19.1069	13.46	17.9779	18.121	-0.7	-2.54099	-1.91294	-1.84099	-1.21294	0.628058	15.8951	1.36635	0.304581	0.339921
FGSG_01008	FGSG_01008	6	14.6	14.87	14.35	17.8615	15.1	20.7078	22.2138	23.73	23.8837	15.8265	14.17	14.23	-3.28312	-8.66917	-0.135516	-5.38606	3.1476	8.53366	17.6286	25.6415	3.1361e-05	0.000117095
FGSG_01014	FGSG_01014	11	14.6	14.87	14.35	14.54	15.1	16.28	14.12	14.23	15.1784	13.46	14.17	14.23	-0.7	0.0971895	0.653333	0.79719	1.35333	0.556144	14.594	2.30722	0.133806	0.173874
FGSG_01016	FGSG_01016	3	14.6	14.87	14.35	18.0432	18.6354	18.9964	21.3953	22.2022	22.139	21.1693	20.4958	21.1962	-3.95168	-7.30549	-6.34709	-3.35381	-2.39542	0.958398	19.0077	118.425	1.40465e-08	1.98567e-07
FGSG_01017	FGSG_01017	3	14.6	14.87	14.35	22.4005	21.9383	21.9753	20.0845	20.1751	20.2849	21.2034	21.4722	21.3707	-7.49804	-5.57482	-6.74209	1.92322	0.755955	-1.16726	19.5604	195.333	9.94227e-10	5.66846e-08
FGSG_01021	FGSG_01021	6	14.6	14.87	14.35	14.54	15.1	19.0161	21.1977	22.3953	21.8508	13.46	17.3677	18.9086	-1.61204	-7.20793	-1.97208	-5.59589	-0.360043	5.23584	17.3047	10.5696	0.0014933	0.00329373
FGSG_01034	FGSG_01034	9	18.6938	18.8519	18.2058	14.54	15.1	16.28	14.12	14.23	12.51	13.46	14.17	14.23	3.27718	4.96384	4.63051	1.68667	1.35333	-0.333333	15.366	29.7327	1.55208e-05	6.30829e-05
FGSG_01052	FGSG_01052	5	20.7478	20.2589	19.6268	14.54	15.1	16.28	14.12	14.23	17.001	17.7893	18.0709	17.3504	4.90449	5.09417	2.4743	0.189677	-2.43019	-2.61987	17.0929	19.9014	0.000101155	0.000313545
FGSG_01059	FGSG_01059	9	20.2145	19.8431	19.6968	14.54	15.1	16.28	14.12	14.23	12.51	13.46	14.17	14.23	4.61149	6.29816	5.96482	1.68667	1.35333	-0.333333	15.6995	49.6323	1.24655e-06	8.30735e-06
FGSG_01081	FGSG_01081	3	14.6	14.87	14.35	18.5482	20.8079	19.5893	22.103	22.394	22.6052	22.2326	22.0507	22.2114	-5.04177	-7.76072	-7.55822	-2.71895	-2.51645	0.2025	19.6968	95.7147	4.28305e-08	4.64661e-07
FGSG_01095	FGSG_01095	2	17.1489	14.87	17.0294	21.0457	20.5587	20.3113	14.12	17.7269	18.3165	18.6814	19.0683	18.7294	-4.28916	-0.371716	-2.47694	3.91744	1.81221	-2.10523	18.1339	8.31654	0.00371738	0.00747482
FGSG_01099	FGSG_01099	6	14.6	14.87	14.35	14.54	15.1	18.2107	19.7812	19.3947	18.9652	17.2716	14.17	17.0346	-1.34357	-4.77371	-1.55205	-3.43014	-0.208472	3.22167	16.524	8.42491	0.00354488	0.00715883
FGSG_01111	FGSG_01111	3	14.6	14.87	14.35	22.043	21.3015	23.6362	23.276	22.9499	23.0643	21.9668	22.6383	23.4543	-7.72024	-8.49004	-8.07981	-0.769808	-0.359576	0.410232	20.6792	93.4867	4.84263e-08	5.19331e-07
FGSG_01122	FGSG_01122	11	14.6	14.87	14.35	14.54	15.1	16.28	14.12	17.3344	12.51	13.46	14.17	14.23	-0.7	-0.048126	0.653333	0.651874	1.35333	0.701459	14.6304	0.632318	0.60955	0.627024
FGSG_01130	FGSG_01130	11	14.6	14.87	14.35	14.54	15.1	16.28	14.12	14.23	12.51	13.46	14.17	18.8214	-0.7	0.986667	-0.877144	1.68667	-0.177144	-1.86381	14.7543	1.05291	0.408437	0.428653
FGSG_01133	FGSG_01133	4	14.6	14.87	14.35	14.54	18.6526	18.0816	19.6998	19.6524	19.8652	19.2668	20.1932	20.4447	-2.48471	-5.13247	-5.36152	-2.64776	-2.87682	-0.229055	17.8513	16.6936	0.000221567	0.000611243
FGSG_01141	FGSG_01141	3	14.6	14.87	14.35	21.3536	19.9461	21.1598	18.526	17.9222	17.9178	18.7795	19.2458	18.9062	-6.21315	-3.51533	-4.37052	2.69783	1.84263	-0.855193	18.1314	67.8517	2.54235e-07	2.08071e-06
FGSG_01154	FGSG_01154	3	14.6	14.87	14.35	19.2435	20.0654	19.1717	20.8738	21.1629	21.38	21.3681	21.3438	20.9933	-4.88685	-6.53224	-6.6284	-1.64539	-1.74155	-0.0961589	19.1185	129.086	8.92382e-09	1.54184e-07
FGSG_01160	FGSG_01160	10	14.6	14.87	14.35	14.54	15.1	16.28	17.2624	14.23	17.0785	13.46	14.17	14.23	-0.7	-1.58364	0.653333	-0.883637	1.35333	2.23697	15.0142	3.16822	0.0683481	0.100108
FGSG_01164	FGSG_01164	2	17.7525	14.87	14.35	18.8539	19.2171	19.0668	19.4327	18.6518	19.086	19.7716	20.4146	19.867	-3.38846	-3.39932	-4.36024	-0.0108593	-0.971787	-0.960928	18.4445	13.3478	0.00057826	0.00140499
FGSG_01177	FGSG_01177	11	14.6	14.87	14.35	14.54	15.1	16.28	14.12	15.6908	12.51	13.46	14.17	14.23	-0.7	0.499746	0.653333	1.19975	1.35333	0.153587	14.4934	1.3859	0.29914	0.335858
FGSG_01179	FGSG_01179	5	20.8491	21.1375	20.3109	14.54	15.1	16.28	19.8145	19.9436	20.8168	13.46	14.17	20.0434	5.45914	0.574176	4.87468	-4.88497	-0.584467	4.3005	18.0388	8.67161	0.00318625	0.0065146
FGSG_01199	FGSG_01199	10	14.6	14.87	14.35	14.54	15.1	16.28	14.12	17.113	17.1899	13.46	14.17	14.23	-0.7	-1.53429	0.653333	-0.834291	1.35333	2.18762	15.0019	2.92926	0.0817569	0.115647
FGSG_01200	FGSG_01200	9	14.6	14.87	14.35	14.54	15.1	16.28	17.384	17.6429	12.51	13.46	14.17	17.7363	-0.7	-1.23897	-0.515428	-0.538971	0.184572	0.723544	15.2203	0.279006	0.83943	0.843952
FGSG_01217	FGSG_01217	11	14.6	14.87	14.35	14.54	15.1	16.28	14.12	14.5681	12.51	13.46	14.17	14.23	-0.7	0.873975	0.653333	1.57398	1.35333	-0.220642	14.3998	2.72196	0.0959277	0.132427
FGSG_01228	FGSG_01228	11	14.6	14.87	14.35	14.54	15.1	16.28	14.12	14.23	15.5715	13.46	14.17	14.23	-0.7	-0.0338188	0.653333	0.666181	1.35333	0.687152	14.6268	1.99597	0.173823	0.217687
FGSG_01236	FGSG_01236	11	14.6	14.87	14.35	14.54	15.1	16.28	14.12	14.23	16.4458	13.46	14.17	14.23	-0.7	-0.325258	0.653333	0.374742	1.35333	0.978592	14.6996	1.50625	0.26794	0.306616
FGSG_01238	FGSG_01238	3	14.6	14.87	14.35	17.6375	18.986	18.797	21.5941	22.0437	21.9901	21.3886	20.8927	21.5071	-3.86684	-7.26933	-6.65614	-3.40249	-2.78931	0.613189	19.0547	114.204	1.69965e-08	2.33202e-07
FGSG_01241	FGSG_01241	3	14.6	14.87	14.35	19.0641	18.4362	21.6714	22.4651	22.1085	22.7416	18.6664	18.9082	19.7745	-5.11725	-7.83172	-4.50967	-2.71448	0.607581	3.32206	18.9713	40.4364	3.46664e-06	1.91383e-05
FGSG_01245	FGSG_01245	6	14.6	14.87	14.35	18.1281	15.1	18.2076	14.12	14.23	17.8836	18.2953	19.8108	18.8299	-2.53855	-0.804545	-4.37197	1.73401	-1.83342	-3.56742	16.5354	6.69454	0.00798832	0.0147586
FGSG_01250	FGSG_01250	11	14.6	14.87	14.35	14.54	15.1	16.28	14.12	14.7896	12.51	13.46	14.17	14.23	-0.7	0.800138	0.653333	1.50014	1.35333	-0.146805	14.4183	2.3917	0.124855	0.165
FGSG_01267	FGSG_01267	5	14.6	14.87	14.35	18.8472	15.1	16.28	20.6269	20.2437	20.6101	20.5121	19.9255	21.3473	-2.13572	-5.88689	-5.98829	-3.75117	-3.85257	-0.101399	18.1094	27.7034	2.17521e-05	8.56318e-05
FGSG_01278	FGSG_01278	4	14.6	14.87	14.35	14.54	19.8535	19.3239	20.7938	21.3555	21.8501	21.4532	21.4651	21.761	-3.29915	-6.72645	-6.95309	-3.42731	-3.65394	-0.226637	18.8513	18.0567	0.000156593	0.000457997
FGSG_01279	FGSG_01279	6	14.6	14.87	14.35	14.54	15.1	16.28	19.3637	19.5075	19.8484	17.7093	17.4856	19.3507	-0.7	-4.96654	-3.57518	-4.26654	-2.87518	1.39135	16.9171	32.6828	9.83663e-06	4.37027e-05
FGSG_01283	FGSG_01283	9	14.6	14.87	14.35	14.54	15.1	16.28	14.12	14.23	12.51	18.1121	18.4633	17.3225	-0.7	0.986667	-3.35933	1.68667	-2.65933	-4.346	15.3748	19.2849	0.000116608	0.000354382
FGSG_01311	FGSG_01311	11	14.6	14.87	15.8673	14.54	15.1	16.28	14.12	14.23	12.51	13.46	14.17	14.23	-0.194224	1.49244	1.15911	1.68667	1.35333	-0.333333	14.4981	3.62397	0.0492704	0.0783122
FGSG_01346	FGSG_01346	2	14.6	14.87	18.655	27.0801	26.721	27.015	26.3711	26.3745	26.4819	27.0592	27.5107	27.5448	-10.897	-10.3675	-11.3299	0.529535	-0.432846	-0.962381	24.1903	79.8124	1.10098e-07	1.03759e-06
FGSG_01351	FGSG_01351	4	14.6	14.87	14.35	17.0095	15.1009	19.5046	24.5976	25.5718	25.0391	14.4359	14.17	15.581	-2.59833	-10.4629	-0.122287	-7.86452	2.47605	10.3406	17.9025	60.3847	4.61611e-07	3.50149e-06
FGSG_01361	FGSG_01361	7	14.6	14.87	14.35	20.2302	15.1	16.28	14.12	14.23	19.3974	19.6623	19.3517	19.7767	-2.59674	-1.30914	-4.99023	1.2876	-2.39348	-3.68108	16.8307	4.27736	0.0317578	0.0525355
FGSG_01368	FGSG_01368	11	14.6	14.87	14.35	14.54	15.1	16.28	14.12	14.23	15.7194	13.46	14.17	14.23	-0.7	-0.0831296	0.653333	0.61687	1.35333	0.736463	14.6391	1.89277	0.190014	0.234192
FGSG_01398	FGSG_01398	11	14.6	14.87	14.35	14.54	15.1	16.28	14.12	14.23	16.3561	13.46	14.17	14.23	-0.7	-0.295364	0.653333	0.404636	1.35333	0.948697	14.6922	1.54379	0.258966	0.300086
FGSG_01403	FGSG_01403	0	22.0285	21.3325	21.371	20.0255	19.534	19.7031	20.2643	20.2749	20.3193	20.6196	21.1532	21.0158	1.82315	1.29119	0.647799	-0.531967	-1.17535	-0.643388	20.6368	9.30431	0.00244588	0.00509398
FGSG_01408	FGSG_01408	8	14.6	14.87	14.35	14.54	17.2993	16.28	17.7714	18.7472	19.0408	13.46	14.17	14.23	-1.4331	-3.91313	0.653333	-2.48003	2.08643	4.56646	15.7799	19.3985	0.000113561	0.000346249
FGSG_01414	FGSG_01414	9	14.6	14.87	14.35	14.54	15.1	16.28	20.4891	21.1842	21.1258	13.46	14.17	14.23	-0.7	-6.32637	0.653333	-5.62637	1.35333	6.97971	16.1999	84.0664	8.4125e-08	8.09161e-07
FGSG_01417	FGSG_01417	11	14.6	14.87	14.35	14.54	15.1	16.28	14.12	14.23	13.2627	13.46	14.17	14.23	-0.7	0.735753	0.653333	1.43575	1.35333	-0.0824197	14.4344	3.43036	0.056494	0.0878872
FGSG_01421	FGSG_01421	11	14.6	14.87	14.35	14.54	15.1	16.28	14.12	14.23	14.2716	13.46	14.17	14.23	-0.7	0.399464	0.653333	1.09946	1.35333	0.25387	14.5185	3.07485	0.0732568	0.105967
FGSG_01422	FGSG_01422	3	14.6	14.87	14.35	20.1467	19.4204	21.0104	21.7502	22.0888	22.8455	21.0137	22.5361	22.1763	-5.58583	-7.62152	-7.30204	-2.03569	-1.71621	0.319483	19.734	83.0431	8.96415e-08	8.53423e-07
FGSG_01425	FGSG_01425	0	20.7958	21.0333	21.3695	21.9635	21.61	21.5484	20.1882	20.6522	20.3883	20.0799	19.5991	18.5442	-0.64111	0.656656	1.65845	1.29777	2.29956	1.0018	20.6477	9.78921	0.00201381	0.00432923
FGSG_01485	FGSG_01485	9	14.6	14.87	14.35	14.54	15.1	16.28	17.4327	14.23	17.4624	13.46	14.17	17.2937	-0.7	-1.76834	-0.367914	-1.06834	0.332086	1.40042	15.3157	1.02015	0.421326	0.441186
FGSG_01504	FGSG_01504	3	14.6	14.87	14.35	19.3243	20.4172	19.2204	22.0449	22.0718	22.0241	22.007	21.5299	21.9062	-5.04728	-7.44027	-7.2077	-2.39299	-2.16041	0.232572	19.5305	141.844	5.42711e-09	1.1329e-07
FGSG_01509	FGSG_01509	3	14.6	14.87	14.35	19.4576	20.6963	21.2642	22.6463	22.8601	22.3677	22.2351	22.2997	22.6121	-5.86601	-8.01804	-7.77565	-2.15202	-1.90964	0.242388	20.0216	124.762	1.0678e-08	1.71768e-07
FGSG_01510	FGSG_01510	11	14.6	14.87	14.35	14.54	15.1	16.28	14.12	14.23	12.51	13.46	15.5966	14.23	-0.7	0.986667	0.177811	1.68667	0.877811	-0.808856	14.4905	2.08425	0.16122	0.204021
FGSG_01516	FGSG_01516	2	14.6	14.87	18.7513	20.5961	21.27	20.7421	22.4561	22.9697	22.9898	22.9922	22.5735	23.3088	-4.79562	-6.73143	-6.88439	-1.93582	-2.08877	-0.152957	20.6766	25.6699	3.11982e-05	0.000117095
FGSG_01535	FGSG_01535	9	14.6	14.87	14.35	14.54	16.893	16.28	14.12	17.5171	12.51	16.9021	14.17	14.23	-1.29766	-0.109049	-0.494023	1.18861	0.803634	-0.384974	15.0818	0.496937	0.691939	0.701717
FGSG_01560	FGSG_01560	5	14.6	14.87	14.35	17.4749	17.2208	16.28	16.7043	16.4057	16.2395	13.46	17.4616	16.9883	-2.38525	-1.84318	-1.3633	0.54207	1.02195	0.479876	16.0046	2.78445	0.0913743	0.126675
FGSG_01567	FGSG_01567	10	14.6	14.87	14.35	14.54	15.1	16.28	14.12	14.23	12.51	17.2032	17.2735	14.23	-0.7	0.986667	-1.62891	1.68667	-0.928906	-2.61557	14.9422	3.55383	0.0517546	0.0817039
FGSG_01572	FGSG_01572	5	18.3553	18.2854	18.6688	14.54	15.1	16.28	17.1122	17.6087	16.8528	15.4909	14.17	14.23	3.12983	1.24527	3.80622	-1.88457	0.676383	2.56095	16.3912	21.1683	7.63722e-05	0.000246558
FGSG_01574	FGSG_01574	3	14.6	14.87	14.35	21.7673	20.9042	21.9836	20.6145	20.5161	20.2328	21.0746	21.0864	20.5468	-6.94503	-5.84779	-6.29595	1.09724	0.649079	-0.448162	19.3789	126.671	9.85737e-09	1.6135e-07
FGSG_01588	FGSG_01588	1	23.8958	24.1867	24.0842	21.5597	15.1	20.7908	20.5232	19.5936	20.1411	20.2281	19.2754	20.2745	4.90537	3.96958	4.12954	-0.935798	-0.775837	0.159962	20.8044	5.73808	0.0132523	0.0236127
FGSG_01591	FGSG_01591	11	14.6	14.87	14.35	14.54	15.1	16.28	14.12	14.23	18.6698	13.46	14.17	14.23	-0.7	-1.06661	0.653333	-0.366609	1.35333	1.71994	14.885	1.10434	0.389046	0.413048
FGSG_01594	FGSG_01594	8	23.1525	24.5855	21.7649	14.54	15.1	16.28	18.5131	14.23	12.51	13.46	14.17	14.23	7.86098	8.08327	9.21432	0.222286	1.35333	1.13105	16.878	21.9316	6.49138e-05	0.000215532
FGSG_01604	FGSG_01604	3	14.6	14.87	14.35	22.2486	22.1124	22.5597	21.3135	21.3606	21.6172	21.7947	22.2716	21.6919	-7.70024	-6.82374	-7.31274	0.876501	0.387505	-0.488995	20.0658	209.034	6.9291e-10	5.38738e-08
FGSG_01607	FGSG_01607	8	14.6	14.87	14.35	14.54	15.1	16.28	14.12	14.23	15.7422	16.3702	16.7201	16.5237	-0.7	-0.0907259	-1.93132	0.609274	-1.23132	-1.8406	15.2872	5.14193	0.0186273	0.0320652
FGSG_01672	FGSG_01672	5	14.6	14.87	14.35	14.54	15.1	19.2184	21.3682	21.894	21.3202	18.6066	19.8231	19.6134	-1.67947	-6.9208	-4.74105	-5.24133	-3.06158	2.17975	17.942	19.676	0.000106504	0.000327948
FGSG_01748	FGSG_01748	6	14.6	14.87	14.35	14.54	15.1	16.28	17.5481	18.0046	18.2778	19.7962	20.6435	19.3203	-0.7	-3.33682	-5.31331	-2.63682	-4.61331	-1.97649	16.9442	43.6022	2.38438e-06	1.38176e-05
FGSG_01818	FGSG_01818	6	14.6	14.87	14.35	18.4698	19.6206	19.0221	14.12	14.23	12.51	18.8307	20.2393	17.6172	-4.43083	0.986667	-4.28907	5.4175	0.141756	-5.27574	16.54	33.9371	8.19264e-06	3.71055e-05
FGSG_01826	FGSG_01826	3	14.6	14.87	14.35	20.478	20.5782	20.8623	17.5454	17.3958	17.8031	18.4007	18.8771	18.7586	-6.03286	-2.97477	-4.07215	3.05808	1.96071	-1.09738	17.8766	102.351	3.0179e-08	3.65676e-07
FGSG_01871	FGSG_01871	3	14.6	14.87	14.35	19.7815	20.2765	20.1173	22.8888	23.1897	23.3041	22.9021	22.6032	22.7018	-5.45177	-8.52085	-8.12905	-3.06908	-2.67728	0.391803	20.1321	251.246	2.59579e-10	4.20967e-08
FGSG_01872	FGSG_01872	11	14.6	14.87	14.35	14.54	15.1	16.28	14.12	14.23	16.3228	13.46	14.17	14.23	-0.7	-0.284269	0.653333	0.415731	1.35333	0.937603	14.6894	1.5584	0.255567	0.297312
FGSG_01891	FGSG_01891	1	18.5836	18.5707	18.9445	18.24	15.1	19.2338	20.8377	21.5474	22.1608	20.3506	19.5744	21.5269	1.17502	-2.81567	-1.78434	-3.99069	-2.95935	1.03134	19.5559	7.51629	0.00535053	0.0103785
FGSG_01941	FGSG_01941	11	14.6	14.87	14.35	14.54	15.1	16.28	14.12	14.23	16.0392	13.46	14.17	14.23	-0.7	-0.189718	0.653333	0.510282	1.35333	0.843052	14.6658	1.69857	0.22538	0.267872
FGSG_01947	FGSG_01947	11	14.6	14.87	14.35	14.54	15.1	16.28	14.12	14.23	12.51	13.46	17.8532	14.23	-0.7	0.986667	-0.574396	1.68667	0.125604	-1.56106	14.6786	1.19017	0.358851	0.387959
FGSG_01950	FGSG_01950	8	14.6	14.87	14.35	14.54	15.1	19.1127	20.7808	20.9308	20.2301	13.46	14.17	14.23	-1.64422	-6.04058	0.653333	-4.39636	2.29755	6.69391	16.3645	19.9786	9.93944e-05	0.00031015
FGSG_01955	FGSG_01955	8	14.6	14.87	14.35	16.9759	15.1	16.28	18.2567	14.23	12.51	13.46	16.9302	18.8777	-1.51196	-0.392226	-1.81596	1.11974	-0.303992	-1.42373	15.5367	0.68711	0.57869	0.597254
FGSG_01960	FGSG_01960	6	14.6	14.87	14.35	19.5547	15.1	18.7826	19.7322	20.2765	20.6157	13.46	14.17	18.2799	-3.20579	-5.60146	-0.696631	-2.39566	2.50916	4.90483	16.9826	7.86295	0.00455613	0.00889304
FGSG_01962	FGSG_01962	9	14.6	14.87	14.35	14.54	15.1	16.28	20.0551	20.1822	19.1574	13.46	14.17	14.23	-0.7	-5.19154	0.653333	-4.49154	1.35333	5.84488	15.9162	53.0137	8.9401e-07	6.22471e-06
FGSG_01974	FGSG_01974	7	14.6	14.87	14.35	14.54	15.1	16.28	19.8858	19.7492	20.4461	13.46	17.4392	17.3677	-0.7	-5.42034	-1.48231	-4.72034	-0.782311	3.93803	16.5073	13.708	0.000517106	0.00127298
FGSG_01982	FGSG_01982	11	14.6	14.87	14.35	14.54	15.1	16.28	14.12	14.23	15.5396	13.46	14.17	14.23	-0.7	-0.0232145	0.653333	0.676785	1.35333	0.676548	14.6241	2.01924	0.170394	0.214256
FGSG_01993	FGSG_01993	11	14.6	14.87	14.35	14.54	15.1	16.28	14.12	14.23	13.844	13.46	14.17	14.23	-0.7	0.541994	0.653333	1.24199	1.35333	0.11134	14.4828	3.32057	0.0611397	0.0935137
FGSG_02014	FGSG_02014	6	14.6	14.87	14.35	16.6859	15.1	17.7195	20.9556	21.1774	20.5456	15.945	14.17	14.23	-1.89515	-6.2862	-0.174988	-4.39105	1.72017	6.11121	16.6958	37.4133	5.08538e-06	2.53725e-05
FGSG_02022	FGSG_02022	0	24.4855	23.22	23.8098	23.1116	22.9469	24.4301	24.6213	24.2893	24.1784	24.8172	24.7245	24.7448	0.342251	-0.524539	-0.923747	-0.86679	-1.266	-0.399208	24.1149	2.66168	0.100572	0.137184
FGSG_02038	FGSG_02038	11	14.6	14.87	14.35	14.54	15.1	16.28	14.12	14.23	12.51	13.46	14.17	16.6158	-0.7	0.986667	-0.141944	1.68667	0.558056	-1.12861	14.5705	1.50759	0.267615	0.306616
FGSG_02051	FGSG_02051	3	18.9325	14.87	14.35	14.54	17.6303	20.9616	20.3401	19.4703	20.3525	19.2481	20.8963	19.7204	-1.65981	-4.00346	-3.90408	-2.34366	-2.24428	0.0993804	18.4427	3.28991	0.0625161	0.0944347
FGSG_02069	FGSG_02069	4	14.6	14.87	14.35	14.54	18.5365	18.6049	17.9604	17.564	18.3586	18.7695	19.4435	19.4264	-2.62046	-3.35433	-4.60647	-0.733865	-1.98601	-1.25214	17.252	9.34918	0.00240158	0.00504866
FGSG_02073	FGSG_02073	11	14.6	14.87	17.4183	14.54	15.1	16.28	14.12	14.23	12.51	13.46	14.17	14.23	0.322771	2.00944	1.6761	1.68667	1.35333	-0.333333	14.6274	3.11355	0.0711738	0.103596
FGSG_02075	FGSG_02075	8	14.6	14.87	14.35	14.54	15.1	16.28	17.9348	15.6999	12.51	13.46	14.6272	14.2333	-0.7	-0.774907	0.49981	-0.0749071	1.19981	1.27472	14.8504	0.633997	0.608583	0.62672
FGSG_02077	FGSG_02077	0	23.2116	23.8619	24.7052	22.1483	18.9576	21.7925	19.8809	19.076	19.8977	19.1407	18.3828	17.97	2.96012	4.30801	5.42841	1.34789	2.4683	1.1204	20.7521	17.9367	0.000161311	0.000468859
FGSG_02097	FGSG_02097	11	14.6	14.87	14.35	16.0081	15.1	16.28	14.12	14.23	12.51	13.46	14.17	14.23	-1.18938	0.986667	0.653333	2.17605	1.84271	-0.333333	14.494	6.36034	0.00948449	0.0172833
FGSG_02099	FGSG_02099	3	14.6	14.87	14.35	19.7373	20.7174	20.1248	21.6094	22.0182	21.9317	21.5333	20.8559	21.3331	-5.5865	-7.24643	-6.63412	-1.65994	-1.04762	0.612316	19.4734	140.109	5.79178e-09	1.14973e-07
FGSG_02110	FGSG_02110	3	14.6	14.87	14.35	18.1598	19.0978	19.0764	18.9864	19.4494	20.5692	20.4072	20.3645	18.7738	-4.17133	-5.06168	-5.24184	-0.890347	-1.07051	-0.180159	18.2254	36.6621	5.61782e-06	2.71807e-05
FGSG_02125	FGSG_02125	9	14.6	14.87	17.4254	14.54	15.1	16.28	14.12	17.5546	17.6659	13.46	14.17	14.23	0.325127	-0.815049	1.67846	-1.14018	1.35333	2.49351	15.3347	2.124	0.15589	0.197885
FGSG_02147	FGSG_02147	10	14.6	14.87	14.35	14.54	15.1	16.28	14.12	14.23	12.51	16.2047	16.8688	14.23	-0.7	0.986667	-1.16119	1.68667	-0.461189	-2.14786	14.8253	3.185	0.0675074	0.0995014
FGSG_02173	FGSG_02173	1	17.6159	14.87	17.2641	19.1293	19.4276	21.2662	22.0703	21.8683	21.8078	22.4469	22.2835	22.4466	-3.35769	-5.33215	-5.80901	-1.97446	-2.45132	-0.476865	20.208	25.7887	3.05274e-05	0.000116253
FGSG_02204	FGSG_02204	0	20.6371	20.2462	20.188	22.5626	21.5303	22.6072	19.2795	19.2111	19.2376	20.3553	19.7724	19.6867	-1.87623	1.11438	0.418971	2.99061	2.2952	-0.695404	20.4428	19.537	0.000109972	0.000336408
FGSG_02231	FGSG_02231	6	14.6	14.87	14.35	14.54	15.1	17.2568	16.3556	14.23	16.0584	16.4062	16.9182	16.5216	-1.02561	-0.941323	-2.00866	0.0842829	-0.983058	-1.06734	15.6006	2.53917	0.11084	0.149442
FGSG_02258	FGSG_02258	11	14.6	14.87	14.35	14.54	15.1	16.28	14.12	14.23	12.51	13.46	16.4607	14.23	-0.7	0.986667	-0.110221	1.68667	0.589779	-1.09689	14.5626	1.59005	0.248371	0.290389
FGSG_02262	FGSG_02262	9	14.6	14.87	14.35	14.54	15.1	16.28	14.12	14.23	12.51	18.568	19.024	19.4857	-0.7	0.986667	-4.41926	1.68667	-3.71926	-5.40593	15.6398	32.4999	1.01077e-05	4.41456e-05
FGSG_02309	FGSG_02309	4	21.3462	20.1901	21.5755	14.54	15.1	16.28	19.9432	19.9501	19.9173	13.46	18.002	20.4259	5.7306	1.10042	3.74129	-4.63018	-1.98932	2.64086	18.3942	7.45302	0.00551263	0.0106047
FGSG_02315	FGSG_02315	11	14.6	14.87	14.35	14.54	15.1	16.28	14.12	16.5172	12.51	13.46	14.17	14.23	-0.7	0.224264	0.653333	0.924264	1.35333	0.429069	14.5623	0.881861	0.480613	0.501019
FGSG_02321	FGSG_02321	3	14.6	14.87	14.35	21.9947	22.1549	21.9872	20.5909	20.421	20.1252	20.9256	22.1005	21.088	-7.43891	-5.77237	-6.76473	1.66655	0.674179	-0.992366	19.6007	140.741	5.65568e-09	1.14712e-07
FGSG_02322	FGSG_02322	1	18.3789	19.897	18.7752	21.9969	22.2975	21.7123	17.3322	18.1855	12.51	17.8037	17.4431	16.9524	-2.98516	3.00784	1.61733	5.993	4.60249	-1.39051	18.6071	9.77528	0.0020249	0.00434305
FGSG_02326	FGSG_02326	10	14.6	14.87	14.35	14.54	15.1	16.28	17.9245	17.5905	12.51	13.46	14.17	14.23	-0.7	-1.40166	0.653333	-0.70166	1.35333	2.05499	14.9687	1.15849	0.369689	0.397373
FGSG_02330	FGSG_02330	0	18.3845	19.409	18.9627	19.0307	18.2048	20.634	22.7406	22.4822	22.7939	21.407	19.3476	21.7738	-0.371109	-3.75353	-1.92405	-3.38242	-1.55294	1.82948	20.4309	11.0181	0.00126648	0.00283363
FGSG_02354	FGSG_02354	5	14.6	14.87	14.35	14.54	15.1	18.6775	19.9508	19.7659	20.8472	20.0348	21.1774	21.0768	-1.49916	-5.58128	-6.15635	-4.08212	-4.65719	-0.575071	17.9159	22.4803	5.79246e-05	0.000197962
FGSG_02447	FGSG_02447	9	14.6	14.87	14.35	14.54	15.1	16.28	19.2054	18.9847	19.1634	13.46	14.17	14.23	-0.7	-4.51119	0.653333	-3.81119	1.35333	5.16452	15.7461	47.0899	1.62328e-06	1.01646e-05
FGSG_02461	FGSG_02461	5	14.6	14.87	14.35	17.4953	15.1	16.28	20.7861	21.7728	22.6125	20.9739	22.7129	22.6774	-1.6851	-7.11713	-7.51475	-5.43203	-5.82965	-0.397615	18.6859	57.1222	6.12416e-07	4.49909e-06
FGSG_02467	FGSG_02467	7	14.6	14.87	14.35	14.54	15.1	16.28	16.9238	14.23	17.0054	17.3046	18.5236	18.6308	-0.7	-1.44639	-3.54633	-0.746392	-2.84633	-2.09994	16.0298	8.16337	0.00397842	0.00791443
FGSG_02469	FGSG_02469	8	14.6	14.87	14.35	14.54	15.1	16.28	18.8862	19.2301	18.1624	13.46	14.17	17.6686	-0.7	-4.1529	-0.492883	-3.4529	0.207117	3.66001	15.9431	8.36854	0.0036334	0.00732173
FGSG_02477	FGSG_02477	11	14.6	14.87	14.35	14.54	16.3703	16.28	14.12	14.23	12.51	13.46	14.17	14.23	-1.12344	0.986667	0.653333	2.11011	1.77678	-0.333333	14.4775	4.63276	0.0253482	0.0426894
FGSG_02480	FGSG_02480	3	14.6	14.87	14.35	20.0756	19.8058	19.3626	19.1768	18.8196	18.9182	20.0069	20.4839	19.7109	-5.14133	-4.36487	-5.46058	0.776467	-0.319244	-1.09571	18.3484	88.5894	6.40798e-08	6.42865e-07
FGSG_02482	FGSG_02482	9	14.6	14.87	14.35	14.54	15.1	16.28	14.12	14.23	12.51	17.2331	17.3154	17.6938	-0.7	0.986667	-2.80743	1.68667	-2.10743	-3.7941	15.2369	15.9301	0.000271843	0.00072772
FGSG_02484	FGSG_02484	6	14.6	14.87	14.35	18.8606	18.0316	18.1822	14.12	14.23	12.51	17.0333	17.4022	16.9021	-3.75145	0.986667	-2.50583	4.73812	1.24562	-3.4925	15.9243	37.9665	4.73132e-06	2.4122e-05
FGSG_02493	FGSG_02493	4	14.6	14.87	14.35	16.4887	15.1	18.6957	22.1948	23.0301	22.2738	16.6669	16.691	19.9097	-2.1548	-7.89288	-3.14922	-5.73807	-0.994412	4.74366	17.9059	23.0513	5.15761e-05	0.000180904
FGSG_02503	FGSG_02503	7	14.6	14.87	14.35	19.188	15.1	19.1283	21.9338	22.4761	22.4667	13.46	14.17	14.23	-3.19874	-7.6855	0.653333	-4.48676	3.85208	8.33883	17.1644	35.6292	6.46161e-06	3.08868e-05
FGSG_02504	FGSG_02504	5	14.6	14.87	14.35	14.5354	15.1	16.2792	21.5736	22.102	21.9275	13.4634	14.17	15.0279	-0.698197	-7.26104	0.386247	-6.56284	1.08444	7.64728	16.4999	90.3391	5.78812e-08	5.8699e-07
FGSG_02523	FGSG_02523	7	14.6	14.87	14.35	14.54	15.1	18.7293	19.6579	20.7291	20.5466	13.46	17.3278	14.23	-1.51642	-5.70452	-0.399272	-4.18809	1.11715	5.30524	16.5117	10.5313	0.00151479	0.00331761
FGSG_02536	FGSG_02536	11	14.6	16.3031	14.35	14.54	15.1	16.28	14.12	14.23	12.51	13.46	14.17	14.23	-0.222293	1.46437	1.13104	1.68667	1.35333	-0.333333	14.4911	2.92844	0.081808	0.115647
FGSG_02541	FGSG_02541	3	14.6	14.87	14.35	19.8217	19.6806	19.5559	21.5337	22.8105	22.5087	21.9189	21.9287	22.416	-5.07939	-7.67763	-7.48118	-2.59824	-2.40179	0.196453	19.6662	147.444	4.4225e-09	1.03239e-07
FGSG_02542	FGSG_02542	3	14.6	14.87	14.35	20.3158	21.7525	20.8471	23.0583	23.1381	22.9827	23.0749	22.706	22.8393	-6.36512	-8.45305	-8.26676	-2.08794	-1.90164	0.186296	20.3779	178.034	1.62797e-09	7.20547e-08
FGSG_02544	FGSG_02544	11	14.6	14.87	14.35	14.54	15.1	16.28	14.12	14.23	16.0331	13.46	14.17	14.23	-0.7	-0.187693	0.653333	0.512307	1.35333	0.841026	14.6653	1.7019	0.224715	0.267422
FGSG_02550	FGSG_02550	4	14.6	14.87	14.35	14.54	19.0593	18.5495	20.7062	20.0971	19.3746	19.9422	19.6641	19.2468	-2.77624	-5.45265	-5.01103	-2.67641	-2.23479	0.441622	17.9166	13.4463	0.000560718	0.0013695
FGSG_02551	FGSG_02551	4	14.6	14.87	14.35	14.54	18.6565	20.1752	21.1822	21.0106	20.1033	21.2697	21.4176	20.123	-3.18391	-6.1587	-6.3301	-2.97479	-3.14619	-0.1714	18.5248	14.2174	0.000443198	0.00111456
FGSG_02560	FGSG_02560	5	14.6	14.87	14.35	18.8417	15.1	16.28	20.5978	21.3358	21.2547	19.5544	21.291	21.8204	-2.13392	-6.4561	-6.28191	-4.32219	-4.148	0.174187	18.3246	27.0805	2.42316e-05	9.42003e-05
FGSG_02588	FGSG_02588	3	14.6	14.87	14.35	20.7373	20.4542	20.4504	22.3436	22.5759	22.2942	22.1578	22.0452	22.918	-5.94064	-7.79789	-7.76699	-1.85726	-1.82636	0.0308976	19.983	193.94	1.03284e-09	5.66846e-08
FGSG_02603	FGSG_02603	8	14.6	14.87	14.35	14.54	15.1	16.28	17.3348	16.6848	16.5831	13.46	16.5358	14.23	-0.7	-2.2609	-0.135269	-1.5609	0.564731	2.12563	15.3807	3.99174	0.0383214	0.0621806
FGSG_02616	FGSG_02616	7	14.6	14.87	14.35	14.54	15.1	16.28	17.0032	14.23	16.6807	16.9544	18.0421	17.258	-0.7	-1.36463	-2.81148	-0.664628	-2.11148	-1.44685	15.8257	5.48169	0.0153032	0.0267377
FGSG_02666	FGSG_02666	8	14.6	14.87	14.35	14.54	15.1	16.28	14.12	17.7719	12.51	18.5209	18.3353	18.1317	-0.7	-0.19395	-3.72265	0.50605	-3.02265	-3.5287	15.7608	5.48625	0.0152637	0.0267377
FGSG_02685	FGSG_02685	11	14.6	14.87	17.108	14.54	15.1	16.28	14.12	14.23	12.51	13.46	14.17	14.23	0.219331	1.906	1.57266	1.68667	1.35333	-0.333333	14.6015	3.23251	0.0651913	0.0963922
FGSG_02686	FGSG_02686	6	14.6	14.87	14.35	14.54	15.1	16.28	18.1227	18.7438	19.7764	17.8924	17.7306	17.8173	-0.7	-4.27432	-3.20675	-3.57432	-2.50675	1.06757	16.6519	28.315	1.96044e-05	7.75038e-05
FGSG_02717	FGSG_02717	11	14.6	14.87	14.35	14.54	15.1	16.28	14.12	14.23	17.9503	13.46	14.17	14.23	-0.7	-0.826753	0.653333	-0.126753	1.35333	1.48009	14.825	1.16073	0.368912	0.396996
FGSG_02720	FGSG_02720	2	18.7615	18.0961	18.7244	14.54	15.1	20.1417	22.0787	21.8682	21.6135	19.728	19.0118	21.512	1.93344	-3.32612	-1.55658	-5.25956	-3.49003	1.76953	19.2647	6.71382	0.00791088	0.0146446
FGSG_02721	FGSG_02721	0	21.7218	21.4892	21.3686	22.7502	23.3468	23.1532	23.4929	23.4716	23.1869	24.2091	24.4319	23.9391	-1.55681	-1.85722	-2.6668	-0.300412	-1.10999	-0.809581	23.0468	20.019	9.84873e-05	0.000308351
FGSG_02727	FGSG_02727	12	14.6	14.87	14.35	14.54	15.1	16.28	14.12	14.23	12.51	13.46	14.17	14.23	-0.7	0.986667	0.653333	1.68667	1.35333	-0.333333	14.3717	3.2761	0.0631477	0.0944347
FGSG_02770	FGSG_02770	5	14.6	14.87	14.35	18.3666	15.1	20.3152	21.2835	21.5093	21.3312	19.1974	14.17	18.7879	-3.3206	-6.76802	-2.77843	-3.44742	0.542169	3.98959	17.8234	8.05039	0.00418492	0.00830751
FGSG_02782	FGSG_02782	5	14.6	14.87	14.35	18.1974	15.1	16.28	18.5717	18.4351	18.9841	17.2527	17.9275	18.7449	-1.91915	-4.05695	-3.36834	-2.1378	-1.44919	0.688608	16.9428	13.2711	0.000592362	0.00143552
FGSG_02840	FGSG_02840	6	20.1157	20.2365	18.8073	17.3335	16.8352	18.2938	14.12	14.23	12.51	13.46	14.17	14.23	2.23233	6.09983	5.7665	3.8675	3.53417	-0.333333	16.1952	45.2738	1.97637e-06	1.15972e-05
FGSG_02888	FGSG_02888	0	20.5128	21.2344	20.6327	19.9295	18.8343	20.192	19.0415	19.2675	18.5248	20.5691	19.581	20.2142	1.14137	1.84872	0.671862	0.707352	-0.469506	-1.17686	19.8778	5.30174	0.0169678	0.0294803
FGSG_02893	FGSG_02893	2	17.8363	17.7487	18.1252	14.54	15.1	17.4919	20.4167	20.7965	22.0003	20.7802	21.9464	21.1362	2.19278	-3.16777	-3.3842	-5.36055	-5.57698	-0.216436	18.9932	26.9707	2.4703e-05	9.56343e-05
FGSG_02903	FGSG_02903	9	24.4298	23.6563	23.5805	14.54	15.1	16.28	14.12	14.23	12.51	13.46	14.17	14.23	8.58219	10.2689	9.93553	1.68667	1.35333	-0.333333	16.6922	131.369	8.13629e-09	1.48846e-07
FGSG_02909	FGSG_02909	0	20.1556	20.0813	20.0727	20.4456	20.5861	21.2667	18.8222	18.4351	18.9712	20.7851	20.7205	19.4834	-0.662872	1.36038	-0.226436	2.02325	0.436436	-1.58681	19.9855	7.7122	0.00488316	0.00951145
FGSG_02910	FGSG_02910	11	14.6	14.87	14.35	14.54	15.1	16.28	14.12	14.23	15.6955	13.46	14.17	14.23	-0.7	-0.0751758	0.653333	0.624824	1.35333	0.728509	14.6371	1.90885	0.187381	0.232174
FGSG_02913	FGSG_02913	3	22.8455	22.827	22.8583	20.0979	17.7907	19.6036	14.12	14.23	12.51	16.9316	17.4939	16.4359	3.67951	9.22359	5.88981	5.54408	2.2103	-3.33378	18.1454	70.1653	2.14004e-07	1.84876e-06
FGSG_02918	FGSG_02918	1	20.2167	20.0757	19.6702	17.8786	15.1	20.3313	20.234	19.5502	19.4022	20.2245	20.7937	21.1388	2.21756	0.258731	-0.73145	-1.95883	-2.94901	-0.990181	19.5513	3.17345	0.0680847	0.0998789
FGSG_02937	FGSG_02937	7	14.6	14.87	14.35	14.54	18.0656	16.28	14.12	14.23	17.0393	18.5473	18.8224	18.6458	-1.68854	-0.523094	-4.06514	1.16544	-2.3766	-3.54204	16.1759	7.90394	0.00447174	0.00880196
FGSG_02962	FGSG_02962	11	14.6	14.87	14.35	14.54	15.1	16.28	14.12	16.3965	12.51	13.46	14.17	14.23	-0.7	0.264499	0.653333	0.964499	1.35333	0.388835	14.5522	0.936369	0.456272	0.476176
FGSG_02974	FGSG_02974	3	14.6	14.87	14.35	21.3129	21.3289	20.7182	20.3508	20.3431	20.7723	21.0559	21.5816	20.9792	-6.5133	-5.88207	-6.59891	0.631225	-0.0856072	-0.716832	19.3552	142.621	5.27273e-09	1.1329e-07
FGSG_02976	FGSG_02976	0	21.5126	21.2097	21.7165	23.5897	23.2978	23.9795	20.7543	20.3106	20.7812	22.9983	22.7286	22.6297	-2.14272	0.864245	-1.30595	3.00696	0.836763	-2.1702	22.1257	26.8227	2.53552e-05	9.77537e-05
FGSG_03002	FGSG_03002	6	14.6	14.87	14.35	20.6419	19.2214	18.8782	14.12	14.23	12.51	17.5249	18.0654	17.1737	-4.97382	0.986667	-2.98132	5.96049	1.9925	-3.96799	16.3488	42.4823	2.71394e-06	1.55344e-05
FGSG_03017	FGSG_03017	0	27.2161	26.8533	26.8061	24.9002	24.7633	24.6105	24.7609	24.685	24.3299	25.3639	25.4776	25.1727	2.2005	2.36661	1.62046	0.166109	-0.580044	-0.746153	25.4116	20.0398	9.80256e-05	0.000307939
FGSG_03027	FGSG_03027	0	22.4679	22.6252	22.1655	22.9444	23.0479	23.2801	18.8353	18.4557	19.7308	23.8387	24.3564	23.0904	-0.671223	3.41226	-1.34228	4.08348	-0.671053	-4.75453	22.0699	42.3805	2.74649e-06	1.56248e-05
FGSG_03028	FGSG_03028	6	14.6	14.87	18.0617	14.54	17.7938	19.2898	19.9418	20.5159	20.7331	13.46	14.17	14.23	-1.36395	-4.55299	1.89057	-3.18905	3.25452	6.44356	16.8505	11.162	0.00120254	0.00270354
FGSG_03035	FGSG_03035	3	21.0271	20.2745	21.6028	14.54	15.1	16.28	18.8628	18.8263	18.1808	19.133	19.1829	19.3966	5.66144	2.3448	1.73061	-3.31664	-3.93083	-0.614188	18.5339	41.5864	3.01691e-06	1.70593e-05
FGSG_03058	FGSG_03058	11	14.6	14.87	16.6938	14.54	15.1	16.28	14.12	14.23	12.51	13.46	14.17	14.23	0.0812803	1.76795	1.43461	1.68667	1.35333	-0.333333	14.567	3.38888	0.058199	0.0897515
FGSG_03072	FGSG_03072	4	23.7995	23.534	23.2188	14.54	15.1	16.28	18.4221	17.7706	12.51	19.8594	18.9694	17.4934	8.21075	7.28316	4.74332	-0.927588	-3.46743	-2.53984	18.4581	16.1853	0.000253662	0.000687983
FGSG_03126	FGSG_03126	8	14.6	14.87	14.35	14.54	15.1	16.28	16.5366	16.9323	17.9152	13.46	16.8889	14.23	-0.7	-2.52134	-0.252978	-1.82134	0.447022	2.26837	15.4752	3.91682	0.0402988	0.0651625
FGSG_03127	FGSG_03127	3	14.6	14.87	14.35	19.2808	17.6412	20.0514	17.205	17.0798	16.8919	17.8595	17.4977	17.9885	-4.38445	-2.45223	-3.17525	1.93222	1.2092	-0.723023	17.1097	22.5328	5.73035e-05	0.000196559
FGSG_03129	FGSG_03129	9	18.7115	17.4111	18.2294	14.54	15.1	16.28	14.12	14.23	12.51	13.46	14.17	14.23	2.81068	4.49735	4.16401	1.68667	1.35333	-0.333333	15.2493	21.7833	6.69714e-05	0.000221576
FGSG_03148	FGSG_03148	11	14.6	14.87	14.35	14.54	15.1	16.28	14.12	14.23	15.0027	13.46	14.17	14.23	-0.7	0.155758	0.653333	0.855758	1.35333	0.497576	14.5794	2.45942	0.118179	0.157741
FGSG_03157	FGSG_03157	11	14.6	14.87	14.35	14.54	15.1	16.28	14.12	14.23	15.6371	13.46	14.17	14.23	-0.7	-0.0557114	0.653333	0.644289	1.35333	0.709045	14.6323	1.94912	0.180968	0.22561
FGSG_03180	FGSG_03180	3	14.6	14.87	14.35	20.9313	20.8801	21.3397	21.5787	21.7555	21.1243	21.7842	22.0797	22.5946	-6.4437	-6.87951	-7.54616	-0.435808	-1.10245	-0.666647	19.824	166.328	2.33583e-09	8.85489e-08
FGSG_03211	FGSG_03211	5	14.6	14.87	14.35	14.54	15.1	18.2931	21.3773	20.8387	18.9334	18.3195	18.8513	19.8139	-1.37104	-5.77649	-4.38823	-4.40546	-3.01719	1.38827	17.4906	16.0373	0.000264025	0.000714015
FGSG_03212	FGSG_03212	0	17.8375	16.6991	15.1996	16.4697	16.2773	19.2317	19.7378	19.4367	21.3394	21.8969	22.5256	22.99	-0.747468	-3.59251	-5.89205	-2.84504	-5.14458	-2.29953	19.1368	18.0235	0.000157881	0.000460322
FGSG_03218	FGSG_03218	11	14.6	14.87	14.35	14.54	15.1	16.28	18.9418	14.23	12.51	13.46	14.17	14.23	-0.7	-0.620592	0.653333	0.0794082	1.35333	1.27393	14.7735	0.500047	0.689952	0.701226
FGSG_03244	FGSG_03244	11	14.6	14.87	14.35	14.54	15.1	16.28	14.12	14.23	13.8921	13.46	14.17	14.23	-0.7	0.525977	0.653333	1.22598	1.35333	0.127356	14.4868	3.29969	0.062073	0.0943227
FGSG_03311	FGSG_03311	9	14.6	14.87	14.35	14.54	15.1	16.28	17.3701	17.9072	17.8988	13.46	14.17	14.23	-0.7	-3.11868	0.653333	-2.41868	1.35333	3.77201	15.398	22.8432	5.37896e-05	0.00018726
FGSG_03312	FGSG_03312	1	14.6	18.8372	19.9031	22.5926	21.3946	24.4796	25.5647	24.744	24.9179	25.0471	25.8451	25.3407	-5.04219	-7.29543	-7.63086	-2.25324	-2.58868	-0.335435	22.7722	17.6546	0.000173079	0.000493831
FGSG_03315	FGSG_03315	6	14.6	14.87	14.35	18.1401	21.0992	18.6754	14.12	14.23	12.51	18.8596	19.3614	17.3934	-4.69824	0.986667	-3.93146	5.6849	0.766778	-4.91812	16.5174	24.3603	3.98833e-05	0.000143672
FGSG_03344	FGSG_03344	1	20.819	20.7094	20.7714	20.4583	20.2407	21.0028	19.2735	19.485	12.51	20.6905	20.869	20.4	0.199291	3.67707	0.113429	3.47778	-0.0858624	-3.56364	19.7691	3.10908	0.0714108	0.103779
FGSG_03371	FGSG_03371	0	25.2034	25.5316	25.3043	20.8869	23.4102	22.0682	23.8182	23.2524	24.6186	21.3223	19.2207	19.4707	3.22471	1.45004	5.34188	-1.77466	2.11717	3.89183	22.8423	20.5698	8.70578e-05	0.000276946
FGSG_03378	FGSG_03378	10	14.6	14.87	14.35	14.54	15.1	16.28	14.12	20.7712	21.0834	13.46	14.17	14.23	-0.7	-4.05152	0.653333	-3.35152	1.35333	4.70486	15.6312	4.11894	0.0352187	0.0573906
FGSG_03379	FGSG_03379	0	27.4029	27.2844	27.5263	23.7347	24.1975	22.5164	21.6254	21.2864	21.3656	23.0106	22.9123	22.7559	3.92165	5.97872	4.51159	2.05707	0.589933	-1.46713	23.8015	65.6806	3.00376e-07	2.3953e-06
FGSG_03381	FGSG_03381	11	14.6	14.87	14.35	14.54	15.1	16.28	14.12	14.23	12.51	13.46	15.8633	14.23	-0.7	0.986667	0.0888869	1.68667	0.788887	-0.89778	14.5128	1.90669	0.187731	0.232299
FGSG_03428	FGSG_03428	9	17.713	17.6977	17.6865	14.54	15.1	16.28	14.12	14.23	12.51	13.46	14.17	14.23	2.39241	4.07907	3.74574	1.68667	1.35333	-0.333333	15.1448	20.7078	8.44444e-05	0.000269817
FGSG_03457	FGSG_03457	11	14.6	14.87	14.35	14.54	15.1	16.28	14.12	14.23	16.4393	13.46	14.17	14.23	-0.7	-0.323093	0.653333	0.376907	1.35333	0.976426	14.6991	1.50888	0.2673	0.306616
FGSG_03460	FGSG_03460	11	14.6	14.87	16.3084	14.54	15.1	16.28	14.12	14.23	12.51	13.46	14.17	14.23	-0.0472144	1.63945	1.30612	1.68667	1.35333	-0.333333	14.5349	3.51871	0.0530535	0.0834721
FGSG_03483	FGSG_03483	10	14.6	14.87	14.35	14.54	15.1	16.28	14.12	14.23	12.51	13.46	16.9294	17.2296	-0.7	0.986667	-1.26631	1.68667	-0.566315	-2.25298	14.8516	2.20132	0.146094	0.187491
FGSG_03495	FGSG_03495	5	14.6	16.6949	14.35	14.54	15.1	18.6315	20.7428	21.6304	24.02	16.8559	14.17	15.7183	-0.875539	-6.91606	-0.36641	-6.04053	0.509129	6.54965	17.2545	14.4369	0.000415237	0.00104991
FGSG_03504	FGSG_03504	11	14.6	14.87	14.35	14.54	15.1	16.28	14.12	14.23	17.0324	13.46	14.17	14.23	-0.7	-0.520804	0.653333	0.179196	1.35333	1.17414	14.7485	1.31748	0.318668	0.352134
FGSG_03521	FGSG_03521	11	14.6	16.2725	14.35	14.54	15.1	16.28	14.12	14.23	12.51	13.46	14.17	14.23	-0.232487	1.45418	1.12085	1.68667	1.35333	-0.333333	14.4885	2.93978	0.0811056	0.115002
FGSG_03529	FGSG_03529	7	22.8023	23.7142	21.7793	14.54	15.1	16.28	14.12	14.23	12.51	13.46	18.6035	18.2516	7.4586	9.14527	5.99358	1.68667	-1.46502	-3.15169	17.1159	22.0377	6.34881e-05	0.000211551
FGSG_03544	FGSG_03544	0	21.107	20.1936	19.7411	18.3941	19.8891	21.6798	22.5956	22.278	23.0455	22.4883	22.6703	22.0774	0.359545	-2.29244	-2.06476	-2.65198	-2.42431	0.227674	21.3467	7.25338	0.0060635	0.0115798
FGSG_03569	FGSG_03569	4	22.4943	22.2567	21.274	14.54	15.1	16.28	14.12	18.8485	15.5132	15.6306	17.261	16.4787	6.70165	5.84776	5.55153	-0.853897	-1.15013	-0.296229	17.4831	17.7365	0.000169562	0.000485281
FGSG_03574	FGSG_03574	8	19.5841	20.2409	19.6318	14.54	15.1	18.926	14.12	14.23	12.51	13.46	14.17	14.23	3.63028	6.19893	5.8656	2.56865	2.23532	-0.333333	15.8952	17.1307	0.00019775	0.000554056
FGSG_03575	FGSG_03575	5	14.6	14.87	16.8369	14.54	15.1	16.28	16.6542	16.5637	16.5776	17.2161	17.4977	17.2545	0.128963	-1.16286	-1.88714	-1.29183	-2.0161	-0.724276	16.1659	4.89066	0.0216403	0.0368676
FGSG_03577	FGSG_03577	0	20.5896	20.5389	20.7108	20.6251	21.4898	20.4109	20.881	20.9922	21.2882	21.2486	21.4927	20.6128	-0.228844	-0.440723	-0.504962	-0.211879	-0.276117	-0.0642385	20.9067	0.614662	0.619804	0.636169
FGSG_03581	FGSG_03581	0	20.6516	20.0272	20.8486	24.7575	24.4657	24.5203	24.4376	24.4995	24.3942	25.3043	25.1737	24.8239	-4.07205	-3.93467	-4.59153	0.137374	-0.519487	-0.656861	23.6587	68.2013	2.47615e-07	2.05422e-06
FGSG_03586	FGSG_03586	1	22.293	22.4736	22.5689	18.2337	18.0814	16.28	17.7915	17.4704	17.7959	19.5389	16.8203	17.0577	4.91346	4.75922	4.63952	-0.154235	-0.27394	-0.119705	18.8671	21.5888	6.97882e-05	0.000228465
FGSG_03600	FGSG_03600	11	14.6	14.87	14.35	14.54	15.1	16.28	14.12	14.23	16.1688	13.46	14.17	14.23	-0.7	-0.232917	0.653333	0.467083	1.35333	0.88625	14.6766	1.63095	0.239409	0.281321
FGSG_03620	FGSG_03620	11	14.6	14.87	14.35	14.54	15.1	16.28	14.12	18.081	12.51	13.46	14.17	14.23	-0.7	-0.296995	0.653333	0.403005	1.35333	0.950328	14.6926	0.526513	0.673217	0.687212
FGSG_03626	FGSG_03626	3	18.662	18.9299	17.5916	14.54	15.1	16.28	19.3672	19.4862	19.691	20.8962	21.2821	20.5379	3.08786	-1.12027	-2.51087	-4.20813	-5.59874	-1.3906	18.5303	40.9753	3.24666e-06	1.80306e-05
FGSG_03632	FGSG_03632	6	14.6	14.87	14.35	14.54	15.1	18.2203	18.4216	20.0309	19.5742	16.6976	14.17	20.2603	-1.34678	-4.73557	-2.43598	-3.38879	-1.0892	2.29959	16.7362	4.3993	0.0293643	0.0488358
FGSG_03662	FGSG_03662	0	21.3518	21.3829	21.2438	22.6322	23.3243	24.9772	26.2264	26.33	26.0802	27.0485	27.584	27.3511	-2.3184	-4.88604	-6.00172	-2.56764	-3.68331	-1.11567	24.6277	50.1784	1.17974e-06	7.98796e-06
FGSG_03687	FGSG_03687	0	26.7886	26.4088	26.2409	24.1319	24.2089	23.9127	24.1448	23.7144	23.6518	24.8204	24.901	24.7375	2.39492	2.64243	1.65982	0.247506	-0.735105	-0.982611	24.8051	23.5876	4.63519e-05	0.000163812
FGSG_03694	FGSG_03694	8	14.6	14.87	14.35	14.54	15.1	18.2224	17.7306	17.9446	17.2804	13.46	14.17	14.23	-1.34746	-3.0452	0.653333	-1.69774	2.00079	3.69853	15.5415	8.53324	0.00338183	0.00685923
FGSG_03714	FGSG_03714	11	17.9645	14.87	14.35	14.54	15.1	16.28	14.12	14.23	12.51	13.46	14.17	14.23	0.421515	2.10818	1.77485	1.68667	1.35333	-0.333333	14.652	2.61554	0.104304	0.141859
FGSG_03761	FGSG_03761	7	14.6	17.4463	17.7962	14.54	15.1	16.28	16.4622	14.23	16.5187	13.46	16.7537	14.23	1.3075	0.877173	1.7996	-0.430325	0.492104	0.92243	15.6181	1.01726	0.422484	0.441904
FGSG_03769	FGSG_03769	11	14.6	14.87	14.35	18.9993	15.1	16.28	14.12	14.23	12.51	13.46	14.17	14.23	-2.18644	0.986667	0.653333	3.17311	2.83977	-0.333333	14.7433	5.54714	0.0147461	0.0260571
FGSG_03788	FGSG_03788	1	19.9971	19.8123	20.5284	14.54	18.3705	19.6047	21.7932	21.4032	21.5137	21.3766	19.6502	20.2637	2.60757	-1.45743	-0.317559	-4.065	-2.92512	1.13987	19.9045	5.51172	0.0150446	0.0264842
FGSG_03804	FGSG_03804	11	14.6	14.87	14.35	14.54	15.1	16.28	14.12	14.23	17.6495	13.46	14.17	14.23	-0.7	-0.726494	0.653333	-0.0264936	1.35333	1.37983	14.8	1.19862	0.35602	0.385344
FGSG_03816	FGSG_03816	4	14.6	14.87	14.35	14.54	17.0644	19.2989	19.9096	20.2905	20.9709	21.7309	22.1544	21.5245	-2.3611	-5.7837	-7.19664	-3.4226	-4.83554	-1.41294	18.442	25.0593	3.49353e-05	0.000126827
FGSG_03840	FGSG_03840	4	14.6	14.87	14.35	14.54	19.1826	21.0904	20.3913	20.1461	20.4365	20.7919	21.0497	20.4868	-3.66433	-5.71798	-6.16949	-2.05365	-2.50516	-0.451511	18.4946	10.452	0.00156051	0.00339385
FGSG_03846	FGSG_03846	4	18.0502	18.2849	18.2533	14.54	15.1	16.28	16.234	16.4693	16.2924	16.2498	14.17	16.78	2.88947	1.86422	2.46288	-1.02525	-0.426583	0.598667	16.392	7.50609	0.00537629	0.0104068
FGSG_03875	FGSG_03875	2	22.3938	22.0326	22.043	14.54	15.1	19.4585	20.8112	20.5104	20.0767	19.9155	18.944	21.2436	5.79028	1.69039	2.12211	-4.09989	-3.66817	0.431726	19.7558	10.1271	0.00176573	0.00382233
FGSG_03884	FGSG_03884	0	24.341	23.7018	24.0756	20.4738	21.9139	23.3465	26.2519	26.1273	26.0156	23.3613	22.8729	25.0376	2.12807	-2.09211	0.282189	-4.22018	-1.84588	2.3743	23.9599	11.3954	0.00110672	0.00251753
FGSG_03894	FGSG_03894	11	14.6	14.87	14.35	16.5435	15.1	16.28	14.12	14.23	12.51	13.46	14.17	14.23	-1.36783	0.986667	0.653333	2.3545	2.02117	-0.333333	14.5386	6.87531	0.00729572	0.0135866
FGSG_03905	FGSG_03905	8	14.6	14.87	14.35	14.54	15.1	16.28	14.12	14.23	17.1941	17.1103	17.6183	16.5822	-0.7	-0.574707	-2.49698	0.125293	-1.79698	-1.92227	15.5496	3.82516	0.0428833	0.0692217
FGSG_03907	FGSG_03907	11	14.6	14.87	14.35	14.54	15.1	16.28	14.12	14.23	15.4548	13.46	14.17	14.23	-0.7	0.00506222	0.653333	0.705062	1.35333	0.648271	14.6171	2.08308	0.16138	0.204021
FGSG_03922	FGSG_03922	8	14.6	14.87	14.35	14.54	15.1	16.28	14.12	14.23	16.4358	17.2268	17.8992	18.1377	-0.7	-0.321939	-3.14791	0.378061	-2.44791	-2.82597	15.6491	9.32026	0.00243003	0.00509398
FGSG_03946	FGSG_03946	9	14.6	14.87	14.35	14.54	15.1	16.28	16.2443	16.5522	17.4068	13.46	14.17	14.23	-0.7	-2.12776	0.653333	-1.42776	1.35333	2.7811	15.1503	10.5073	0.00152851	0.00333981
FGSG_03954	FGSG_03954	3	14.6	14.87	14.35	20.8706	19.389	22.7801	25.3035	25.4285	26.3408	26.7009	26.7922	26.6906	-6.40656	-11.0843	-12.1212	-4.67771	-5.71467	-1.03696	22.0097	121.876	1.20776e-08	1.76068e-07
FGSG_03958	FGSG_03958	11	14.6	14.87	14.35	14.54	15.1	16.28	14.12	14.23	13.96	13.46	14.17	14.23	-0.7	0.503333	0.653333	1.20333	1.35333	0.150001	14.4925	3.26709	0.0635639	0.0945855
FGSG_03975	FGSG_03975	0	21.2047	21.2477	21.1286	20.3542	20.6952	21.3435	20.2635	20.1141	19.9909	20.9873	21.2622	20.9212	0.395998	1.07081	0.136764	0.674815	-0.259235	-0.934049	20.7928	3.33142	0.0606611	0.092934
FGSG_03986	FGSG_03986	7	14.6	14.87	14.35	14.54	15.1	16.28	19.381	18.2079	19.5477	13.46	18.3792	17.3165	-0.7	-4.43886	-1.77855	-3.73886	-1.07855	2.66031	16.336	6.95888	0.00699967	0.0130876
FGSG_03992	FGSG_03992	6	14.6	14.87	14.35	18.7518	15.1	19.9032	23.9005	24.6855	24.9137	13.46	14.17	16.1208	-3.31169	-9.89324	0.0230718	-6.58156	3.33476	9.91632	17.9021	38.0312	4.69183e-06	2.40521e-05
FGSG_04003	FGSG_04003	8	14.6	14.87	14.35	14.54	18.7552	18.9835	14.12	14.23	12.51	13.46	17.8972	18.1181	-2.81959	0.986667	-1.88512	3.80625	0.93447	-2.87178	15.5362	3.27366	0.0632601	0.0944347
FGSG_04014	FGSG_04014	10	17.526	14.87	17.5899	14.54	15.1	16.28	14.12	14.23	12.51	13.46	14.17	14.23	1.35528	3.04195	2.70862	1.68667	1.35333	-0.333333	14.8855	6.16805	0.010495	0.0190133
FGSG_04022	FGSG_04022	0	21.4215	21.2923	21.2689	23.194	23.2281	23.0741	22.4897	22.5557	22.8681	23.5114	22.7088	21.7126	-1.83786	-1.31028	-1.31671	0.52758	0.521142	-0.00643811	22.4438	6.01232	0.0114075	0.0205466
FGSG_04030	FGSG_04030	11	14.6	14.87	14.35	14.54	15.1	18.4855	14.12	14.23	12.51	13.46	14.17	14.23	-1.43517	0.986667	0.653333	2.42183	2.0885	-0.333333	14.5555	2.86594	0.0858091	0.120572
FGSG_04070	FGSG_04070	7	14.6	21.853	22.4	14.54	15.1	16.28	19.8622	21.2078	20.4093	13.46	14.17	14.23	4.31103	-0.875441	5.66436	-5.18647	1.35333	6.5398	17.3427	7.87531	0.00453048	0.00888013
FGSG_04074	FGSG_04074	6	14.6	14.87	14.35	14.54	15.1	16.28	17.4708	18.1378	17.8849	17.7269	18.0117	18.7403	-0.7	-3.22452	-3.55295	-2.52452	-2.85295	-0.328435	16.476	25.3379	3.3168e-05	0.000120882
FGSG_04077	FGSG_04077	4	22.9462	22.8833	22.8799	14.54	15.1	16.28	15.7171	14.6406	13.5338	15.6171	14.17	17.2066	7.59647	8.27265	7.23859	0.67618	-0.35788	-1.03406	17.1262	48.0648	1.46472e-06	9.36018e-06
FGSG_04094	FGSG_04094	7	18.2006	14.87	14.35	14.54	15.1	16.28	19.3753	19.4613	19.2679	13.46	14.17	17.3046	0.500185	-3.5613	0.828663	-4.06149	0.328478	4.38996	16.365	6.61999	0.00829638	0.0152975
FGSG_04097	FGSG_04097	9	14.6	14.87	14.35	14.54	15.1	16.28	14.12	14.23	12.51	15.7739	16.9353	16.1541	-0.7	0.986667	-1.68109	1.68667	-0.981094	-2.66776	14.9553	7.03865	0.00673019	0.012609
FGSG_04107	FGSG_04107	9	14.6	14.87	14.35	14.54	15.1	16.28	19.163	20.1034	20.2856	13.46	14.17	14.23	-0.7	-5.24399	0.653333	-4.54399	1.35333	5.89732	15.9293	52.7968	9.12726e-07	6.30795e-06
FGSG_04126	FGSG_04126	5	14.6	14.87	14.35	14.54	15.1	17.067	18.6439	18.7419	17.9758	17.8679	18.5438	20.0723	-0.962324	-3.84721	-4.22135	-2.88489	-3.25902	-0.374139	16.8644	17.5179	0.000179147	0.000509172
FGSG_04136	FGSG_04136	3	14.6	14.87	14.35	18.318	20.0228	18.7401	20.7808	20.568	20.903	20.294	20.2503	20.4329	-4.42031	-6.14393	-5.71905	-1.72362	-1.29874	0.424882	18.6775	76.0145	1.41656e-07	1.23519e-06
FGSG_04137	FGSG_04137	4	14.6	14.87	14.35	14.54	20.7704	18.1057	21.6946	22.5634	22.977	22.0024	22.8594	22.5968	-3.19871	-7.80498	-7.87956	-4.60627	-4.68085	-0.0745785	19.3275	21.2588	7.48952e-05	0.000242629
FGSG_04149	FGSG_04149	4	14.6	14.87	14.35	18.6048	19.2381	16.28	21.1933	21.9189	21.6025	21.3216	20.6094	20.6362	-3.4343	-6.96489	-6.24904	-3.5306	-2.81474	0.715854	18.7687	45.4847	1.931e-06	1.14753e-05
FGSG_04152	FGSG_04152	11	14.6	14.87	14.35	14.54	15.1	16.28	14.12	14.23	15.5636	13.46	14.17	14.23	-0.7	-0.0311846	0.653333	0.668815	1.35333	0.684518	14.6261	2.00172	0.172969	0.217201
FGSG_04171	FGSG_04171	10	14.6	14.87	14.35	14.54	15.1	16.28	14.12	16.2684	17.059	13.46	14.17	14.23	-0.7	-1.20913	0.653333	-0.509126	1.35333	1.86246	14.9206	2.59468	0.106043	0.144015
FGSG_04176	FGSG_04176	3	14.6	14.87	14.35	15.459	18.6001	21.458	24.4534	24.8188	25.4061	18.5445	18.5507	17.7597	-3.89904	-10.2861	-3.67833	-6.38709	0.220708	6.60779	19.0725	28.8391	1.79617e-05	7.13119e-05
FGSG_04181	FGSG_04181	3	14.6	14.87	14.35	17.3445	16.3116	17.8957	21.2838	21.511	20.3065	17.5704	17.5218	17.6673	-2.57724	-6.42709	-2.97985	-3.84985	-0.402607	3.44725	17.6027	58.8934	5.2433e-07	3.9136e-06
FGSG_04202	FGSG_04202	9	14.6	14.87	14.35	14.54	15.1	16.28	17.4252	14.9913	14.6583	13.46	14.17	14.23	-0.7	-1.08495	0.653333	-0.384946	1.35333	1.73828	14.8896	2.33673	0.130598	0.170656
FGSG_04213	FGSG_04213	0	21.3648	21.4689	21.6999	25.5794	25.096	25.8961	25.8457	26.0962	26.6189	25.9894	25.917	25.5307	-4.01264	-4.67577	-4.30117	-0.663125	-0.288524	0.374601	24.7586	64.2039	3.37467e-07	2.64471e-06
FGSG_04223	FGSG_04223	3	14.6	14.87	14.35	20.9961	20.6226	21.4882	20.887	21.1255	22.1593	22.04	22.5354	22.2497	-6.42896	-6.78392	-7.66838	-0.354957	-1.23941	-0.884458	19.827	128.065	9.30528e-09	1.55033e-07
FGSG_04232	FGSG_04232	9	14.6	14.87	14.35	14.54	15.1	16.28	18.8594	19.0719	18.4996	13.46	14.17	14.23	-0.7	-4.20362	0.653333	-3.50362	1.35333	4.85695	15.6692	39.7224	3.78588e-06	2.05124e-05
FGSG_04244	FGSG_04244	8	14.6	14.87	14.35	14.54	15.1	19.6025	19.6561	18.9321	18.7101	13.46	14.17	14.23	-1.80749	-4.49278	0.653333	-2.68529	2.46083	5.14611	16.0184	9.59807	0.00217239	0.00461695
FGSG_04312	FGSG_04312	3	14.6	14.87	14.35	21.0441	19.4458	20.6489	19.7827	20.2749	22.2045	19.4701	19.6555	20.6204	-5.77292	-6.14736	-5.30868	-0.374438	0.464241	0.838679	18.9139	38.0481	4.68161e-06	2.40521e-05
FGSG_04313	FGSG_04313	9	14.6	14.87	14.35	14.54	15.1	16.28	18.0564	18.5418	18.1087	13.46	14.17	14.23	-0.7	-3.62897	0.653333	-2.92897	1.35333	4.2823	15.5256	30.4316	1.38825e-05	5.86081e-05
FGSG_04315	FGSG_04315	11	14.6	14.87	14.35	14.54	15.1	16.28	14.12	14.23	17.3036	13.46	14.17	14.23	-0.7	-0.611195	0.653333	0.0888051	1.35333	1.26453	14.7711	1.25721	0.337039	0.368217
FGSG_04357	FGSG_04357	10	17.4498	16.4836	14.35	14.54	15.1	16.28	14.12	14.23	12.51	13.46	14.17	14.23	0.787786	2.47445	2.14112	1.68667	1.35333	-0.333333	14.7436	4.19452	0.0335151	0.0550522
FGSG_04361	FGSG_04361	11	14.6	14.87	14.35	14.54	15.1	16.28	14.12	14.23	12.51	13.46	17.1233	14.23	-0.7	0.986667	-0.331111	1.68667	0.368889	-1.31778	14.6178	1.35227	0.308567	0.343138
FGSG_04363	FGSG_04363	11	14.6	14.87	14.35	14.54	15.1	16.28	14.12	14.23	16.8496	13.46	14.17	14.23	-0.7	-0.459883	0.653333	0.240117	1.35333	1.11322	14.7333	1.3668	0.304456	0.339921
FGSG_04400	FGSG_04400	12	14.6	14.87	14.35	14.54	15.1	16.28	14.12	14.23	12.51	13.46	14.17	14.23	-0.7	0.986667	0.653333	1.68667	1.35333	-0.333333	14.3717	3.2761	0.0631477	0.0944347
FGSG_04410	FGSG_04410	11	14.6	14.87	14.35	14.54	15.1	16.28	14.12	14.23	15.857	13.46	14.17	14.23	-0.7	-0.129011	0.653333	0.570989	1.35333	0.782344	14.6506	1.80432	0.205272	0.249374
FGSG_04429	FGSG_04429	2	21.2547	21.0631	21.2464	14.54	15.1	18.7918	19.1103	18.7669	18.4648	19.8646	19.4926	19.7255	5.04413	2.40741	1.49385	-2.63672	-3.55028	-0.913559	18.9517	11.6268	0.00102052	0.00234352
FGSG_04434	FGSG_04434	11	14.6	14.87	14.35	14.54	15.1	16.28	14.12	14.23	12.51	13.46	14.17	14.8629	-0.7	0.986667	0.442357	1.68667	1.14236	-0.544309	14.4244	2.69461	0.0980032	0.134179
FGSG_04454	FGSG_04454	3	14.6	14.87	14.35	21.3422	21.8926	21.192	18.6199	18.2179	19.4887	20.4877	21.2105	20.5613	-6.86892	-4.16885	-6.1465	2.70007	0.722418	-1.97765	18.9027	97.7812	3.83129e-08	4.24061e-07
FGSG_04458	FGSG_04458	9	14.6	14.87	14.35	14.54	15.1	16.28	20.3601	20.4967	19.4981	13.46	14.17	14.23	-0.7	-5.51164	0.653333	-4.81164	1.35333	6.16497	15.9962	60.0058	4.76663e-07	3.5865e-06
FGSG_04471	FGSG_04471	5	14.6	14.87	14.35	14.54	15.1	21.5446	23.577	23.3612	23.8688	23.0498	23.2316	23.7565	-2.45488	-8.99568	-8.73932	-6.5408	-6.28444	0.256362	19.6541	20.5589	8.72692e-05	0.000276946
FGSG_04476	FGSG_04476	3	14.6	14.87	14.35	17.632	19.5593	19.6324	22.4721	23.0653	22.7635	22.3596	21.9509	22.6856	-4.33457	-8.16031	-7.72536	-3.82574	-3.39079	0.434945	19.6617	97.8359	3.82013e-08	4.24061e-07
FGSG_04490	FGSG_04490	5	18.4338	18.9511	18.1545	14.54	15.1	16.28	19.1284	18.7522	17.6913	13.46	14.17	17.6306	3.20647	-0.0108425	3.42627	-3.21732	0.219792	3.43711	16.8577	8.23995	0.00384531	0.00769886
FGSG_04501	FGSG_04501	4	20.329	19.9739	19.4214	14.54	15.1	16.28	17.5653	17.8929	16.9402	16.9627	14.17	17.3021	4.60145	2.442	3.76318	-2.15945	-0.838269	1.32118	17.2065	13.178	0.000610028	0.00147069
FGSG_04504	FGSG_04504	9	17.1442	17.3406	17.5315	14.54	15.1	16.28	14.12	14.23	12.51	13.46	14.17	14.23	2.0321	3.71877	3.38544	1.68667	1.35333	-0.333333	15.0547	16.9668	0.000206308	0.000574584
FGSG_04507	FGSG_04507	11	14.6	14.87	14.35	14.54	20.0335	16.28	14.12	14.23	12.51	13.46	14.17	14.23	-2.3445	0.986667	0.653333	3.33116	2.99783	-0.333333	14.7828	3.72927	0.0457981	0.0736718
FGSG_04510	FGSG_04510	5	14.6	14.87	14.35	14.54	15.1	19.0804	20.9461	21.4261	22.1584	22.0723	21.6347	22.9719	-1.63345	-6.90352	-7.61963	-5.27007	-5.98618	-0.716108	18.6458	29.8902	1.51324e-05	6.24712e-05
FGSG_04521	FGSG_04521	10	14.6	14.87	14.35	14.54	15.1	16.28	17.9321	17.8661	12.51	13.46	14.17	14.23	-0.7	-1.49608	0.653333	-0.796084	1.35333	2.14942	14.9924	1.20636	0.353448	0.384344
FGSG_04527	FGSG_04527	2	24.4294	24.1009	21.1945	14.54	15.1	19.6658	22.5265	21.5751	17.2496	19.7822	17.5447	21.5772	6.80633	2.79119	3.60691	-4.01514	-3.19942	0.815718	19.9405	5.35417	0.0164617	0.0286544
FGSG_04538	FGSG_04538	0	20.0209	20.5237	20.5448	20.8854	21.193	21.6701	19.2032	18.7114	18.7258	19.7193	18.6929	18.8295	-0.886345	1.48302	1.28259	2.36936	2.16893	-0.200429	19.8933	14.1992	0.000445614	0.00111763
FGSG_04546	FGSG_04546	7	19.7809	20.193	20.0536	14.54	15.1	16.28	14.12	14.23	17.9894	17.087	14.17	14.23	4.70254	4.56273	4.84687	-0.139809	0.144331	0.28414	16.4812	9.74912	0.0020459	0.00437805
FGSG_04554	FGSG_04554	11	14.6	14.87	14.35	14.54	15.1	16.28	14.12	17.3236	12.51	13.46	14.17	14.23	-0.7	-0.0445334	0.653333	0.655467	1.35333	0.697867	14.6295	0.634528	0.608277	0.62672
FGSG_04558	FGSG_04558	8	14.6	14.87	14.35	14.54	15.1	16.28	19.3696	19.5313	19.0616	13.46	14.17	17.5257	-0.7	-4.71414	-0.445245	-4.01414	0.254755	4.2689	16.0715	12.1	0.000867736	0.00202399
FGSG_04570	FGSG_04570	11	14.6	14.87	14.35	14.54	15.1	17.9313	14.12	14.23	12.51	13.46	14.17	14.23	-1.25045	0.986667	0.653333	2.23711	1.90378	-0.333333	14.5093	3.00703	0.0770813	0.110302
FGSG_04572	FGSG_04572	0	21.3328	20.9471	21.5684	19.6937	20.383	20.7788	22.4896	22.1569	22.4382	22.2292	21.5465	20.6686	0.997621	-1.0788	-0.198681	-2.07642	-1.1963	0.88012	21.3527	6.41702	0.00920888	0.0168139
FGSG_04582	FGSG_04582	9	14.6	14.87	14.35	14.54	15.1	16.28	16.3963	16.5674	15.965	13.46	14.17	14.23	-0.7	-1.70291	0.653333	-1.00291	1.35333	2.35624	15.0441	8.55785	0.00334602	0.00680139
FGSG_04583	FGSG_04583	10	14.6	14.87	14.35	14.54	15.1	16.28	18.3548	14.23	19.0837	13.46	14.17	14.23	-0.7	-2.61617	0.653333	-1.91617	1.35333	3.2695	15.2724	3.74128	0.0454204	0.0731903
FGSG_04637	FGSG_04637	11	14.6	14.87	14.35	14.54	15.1	17.2213	14.12	14.23	12.51	13.46	14.17	14.23	-1.01376	0.986667	0.653333	2.00043	1.6671	-0.333333	14.4501	3.17988	0.0677625	0.099566
FGSG_04661	FGSG_04661	3	18.0299	18.3029	18.64	14.54	15.1	16.28	18.6313	18.4848	19.057	18.3692	19.0334	19.795	3.01762	-0.40008	-0.741597	-3.4177	-3.75921	-0.341517	17.8553	21.2863	7.44533e-05	0.000242038
FGSG_04732	FGSG_04732	5	14.6	14.87	14.35	14.54	15.1	17.4827	19.3228	19.6686	20.5219	21.0375	21.7754	20.627	-1.10091	-5.23111	-6.53999	-4.1302	-5.43908	-1.30888	17.8247	40.3303	3.51203e-06	1.92748e-05
FGSG_04735	FGSG_04735	11	14.6	14.87	14.35	14.54	15.1	16.28	14.12	14.23	17.6483	13.46	14.17	14.23	-0.7	-0.726096	0.653333	-0.0260958	1.35333	1.37943	14.7999	1.19879	0.355962	0.385344
FGSG_04739	FGSG_04739	3	14.6	14.87	14.35	21.0614	20.7794	21.4798	18.074	17.9762	18.6934	21.2187	21.7071	20.9359	-6.5002	-3.6412	-6.68055	2.859	-0.180356	-3.03936	18.8122	123.261	1.13802e-08	1.74061e-07
FGSG_04740	FGSG_04740	0	20.0712	20.0655	19.6826	19.8162	19.6709	19.6964	18.613	18.5056	18.1499	18.9189	18.5668	18.386	0.211957	1.51695	1.31587	1.30499	1.10391	-0.20108	19.1786	9.67723	0.00210499	0.00448391
FGSG_04741	FGSG_04741	3	14.6	14.87	14.35	20.568	21.0507	22.1829	21.1729	21.7056	22.7623	21.5865	21.9577	21.3012	-6.66051	-7.27361	-7.00847	-0.613099	-0.347961	0.265139	19.8423	86.0818	7.4391e-08	7.34012e-07
FGSG_04758	FGSG_04758	1	18.2032	14.87	18.5065	17.3372	17.0849	17.1873	18.3503	18.2398	18.3127	19.2715	21.02	20.2426	-0.00988626	-1.10767	-2.98479	-1.09778	-2.97491	-1.87712	18.2188	5.6896	0.013614	0.024148
FGSG_04763	FGSG_04763	11	14.6	14.87	14.35	14.54	15.1	16.28	14.12	14.23	17.0425	13.46	14.17	14.23	-0.7	-0.524164	0.653333	0.175836	1.35333	1.1775	14.7494	1.31498	0.319409	0.352256
FGSG_04793	FGSG_04793	0	19.8615	20.3722	19.4538	18.3626	19.4928	19.0622	18.9151	18.7134	18.8667	19.6879	19.9262	18.7856	0.923296	1.06408	0.429236	0.140782	-0.49406	-0.634842	19.2917	2.25127	0.140142	0.180349
FGSG_04805	FGSG_04805	7	14.6	14.87	14.35	14.54	15.1	16.28	19.4804	18.7692	18.0199	13.46	18.4327	18.9613	-0.7	-4.14985	-2.34468	-3.44985	-1.64468	1.80517	16.4053	4.8896	0.0216543	0.0368676
FGSG_04818	FGSG_04818	7	14.6	14.87	14.35	14.54	15.1	16.28	17.0107	16.8783	18.4271	17.1024	17.2522	14.23	-0.7	-2.83205	-1.58819	-2.13205	-0.88819	1.24386	15.8867	4.59272	0.0259887	0.0436891
FGSG_04826	FGSG_04826	2	17.3085	14.87	14.35	18.7285	19.3957	19.6518	21.7691	22.1026	22.7322	22.2371	23.4065	22.8578	-3.74918	-6.69183	-7.3243	-2.94265	-3.57512	-0.63247	19.9508	44.433	2.17026e-06	1.26553e-05
FGSG_04841	FGSG_04841	1	19.4897	19.367	19.9875	14.54	19.5249	20.0007	16.6495	16.3156	17.0205	18.8255	19.2227	18.0392	1.59282	2.95283	0.918887	1.36001	-0.673936	-2.03394	18.2486	2.38678	0.125358	0.16543
FGSG_04842	FGSG_04842	0	22.2599	22.2264	22.0377	19.3754	18.8935	20.2459	19.7627	19.6954	19.3015	20.3308	19.9969	19.9833	2.66973	2.58817	2.07102	-0.0815625	-0.598709	-0.517146	20.3424	18.3802	0.000144667	0.000432611
FGSG_04858	FGSG_04858	0	19.63	19.372	19.6716	18.2262	18.7775	18.2281	16.7223	17.3651	17.16	18.3728	19.0489	18.3399	1.14723	2.47538	0.97066	1.32815	-0.176569	-1.50472	18.4095	14.1378	0.000453876	0.0011353
FGSG_04895	FGSG_04895	8	14.6	14.87	14.35	14.54	15.1	16.28	18.0415	18.1168	18.1318	13.46	14.17	16.1465	-0.7	-3.49004	0.0144904	-2.79004	0.71449	3.50453	15.6506	12.5473	0.000747625	0.00176591
FGSG_04910	FGSG_04910	11	14.6	14.87	14.35	14.54	15.1	16.28	14.12	14.23	16.4481	13.46	14.17	14.23	-0.7	-0.326023	0.653333	0.373977	1.35333	0.979356	14.6998	1.50533	0.268166	0.306616
FGSG_04915	FGSG_04915	8	14.6	14.87	14.35	14.54	15.1	17.4798	20.1255	20.7056	20.2446	13.46	14.17	14.23	-1.09994	-5.75192	0.653333	-4.65198	1.75328	6.40525	16.1563	38.077	4.66412e-06	2.40521e-05
FGSG_04936	FGSG_04936	0	15.4308	15.6891	16.9085	25.2552	26.0007	24.4459	17.6358	16.8387	18.4985	24.9479	24.9797	23.297	-9.22445	-1.6482	-8.39871	7.57625	0.825732	-6.75052	20.8273	97.6252	3.86336e-08	4.24061e-07
FGSG_04983	FGSG_04983	11	14.6	14.87	14.35	14.54	15.1	16.28	14.12	14.23	16.6704	13.46	14.17	14.23	-0.7	-0.400127	0.653333	0.299873	1.35333	1.05346	14.7184	1.42309	0.289086	0.327327
FGSG_05012	FGSG_05012	9	14.6	14.87	14.35	14.54	15.1	16.28	19.2421	19.3694	19.1288	13.46	14.17	14.23	-0.7	-4.6401	0.653333	-3.9401	1.35333	5.29343	15.7784	49.653	1.24394e-06	8.30735e-06
FGSG_05035	FGSG_05035	5	14.6	14.87	14.35	14.54	15.1	17.5732	19.8559	20.1632	20.2583	16.7991	17.068	19.3849	-1.13106	-5.48582	-3.14399	-4.35476	-2.01293	2.34183	17.0469	17.0978	0.00019943	0.00055709
FGSG_05046	FGSG_05046	11	14.6	14.87	14.35	14.54	15.1	16.28	14.12	14.23	14.9243	13.46	14.17	14.23	-0.7	0.181915	0.653333	0.881915	1.35333	0.471419	14.5729	2.52875	0.111768	0.150475
FGSG_05050	FGSG_05050	11	14.6	14.87	14.35	14.54	15.1	16.28	15.6171	14.23	12.51	13.46	14.17	14.23	-0.7	0.487645	0.653333	1.18764	1.35333	0.165689	14.4964	1.40883	0.292895	0.330437
FGSG_05052	FGSG_05052	3	14.6	14.87	14.35	20.1726	19.773	19.8595	18.3539	18.6058	18.443	19.3424	19.4349	18.9426	-5.32837	-3.86089	-4.6333	1.46747	0.695072	-0.772403	18.0623	92.6571	5.07284e-08	5.28718e-07
FGSG_05062	FGSG_05062	6	14.6	14.87	14.35	14.54	15.1	16.28	18.9842	18.594	18.3944	19.6629	19.2836	18.2978	-0.7	-4.05085	-4.47477	-3.35085	-3.77477	-0.423922	16.9131	37.8752	4.78768e-06	2.42767e-05
FGSG_05084	FGSG_05084	8	18.4184	18.1629	17.1364	17.8846	15.1	16.28	14.12	14.23	12.51	13.46	14.17	14.23	1.48436	4.28589	3.95256	2.80153	2.4682	-0.333333	15.4752	15.7724	0.000283854	0.000752376
FGSG_05085	FGSG_05085	9	14.6	14.87	14.35	14.54	15.1	16.28	19.0872	19.2103	18.9208	13.46	14.17	14.23	-0.7	-4.46609	0.653333	-3.76609	1.35333	5.11942	15.7349	46.0203	1.8212e-06	1.12528e-05
FGSG_05132	FGSG_05132	3	14.6	14.87	14.35	20.5459	21.5917	21.32	20.2605	20.3973	20.886	21.0087	21.4796	20.9956	-6.5459	-5.90793	-6.55464	0.637971	-0.0087349	-0.646706	19.3588	122.584	1.1715e-08	1.75612e-07
FGSG_05175	FGSG_05175	2	21.6802	22.7875	22.1737	14.54	15.1	19.668	20.0935	19.4561	19.6081	19.3125	18.61	18.6196	5.77777	2.49456	3.36643	-3.28321	-2.41135	0.871865	19.3041	9.97418	0.00187323	0.00404565
FGSG_05183	FGSG_05183	0	19.1261	19.4308	18.7436	21.7459	21.2201	21.0258	19.029	18.5494	19.4482	20.3292	20.8331	20.4201	-2.23041	0.0913376	-1.42724	2.32174	0.803161	-1.51858	19.9918	15.6625	0.000292586	0.000773321
FGSG_05221	FGSG_05221	9	14.6	14.87	14.35	14.54	15.1	16.28	14.12	14.23	12.51	16.5793	17.2895	16.8715	-0.7	0.986667	-2.30675	1.68667	-1.60675	-3.29341	15.1117	11.5456	0.00104981	0.0023948
FGSG_05235	FGSG_05235	6	14.6	14.87	14.35	14.54	15.1	18.7301	18.4354	18.9552	18.8874	18.2663	14.17	18.1408	-1.51671	-4.15265	-2.25234	-2.63594	-0.735636	1.90031	16.5871	4.19784	0.0334426	0.0550298
FGSG_05236	FGSG_05236	3	14.6	14.87	14.35	18.6736	18.6566	19.1657	18.1261	18.3291	18.3429	18.7033	19.1096	18.931	-4.22528	-3.65937	-4.30798	0.565919	-0.0826996	-0.648619	17.6548	68.1381	2.48796e-07	2.05422e-06
FGSG_05245	FGSG_05245	10	14.6	14.87	14.35	14.54	15.1	16.28	14.12	14.23	16.1437	13.46	17.4101	14.23	-0.7	-0.224581	-0.426685	0.475419	0.273315	-0.202104	14.9445	0.196874	0.896315	0.89824
FGSG_05251	FGSG_05251	11	14.6	14.87	14.35	14.54	15.1	16.28	14.12	14.23	15.926	13.46	14.17	14.23	-0.7	-0.152014	0.653333	0.547986	1.35333	0.805347	14.6563	1.76275	0.212923	0.256663
FGSG_05282	FGSG_05282	10	14.6	14.87	14.35	14.54	15.1	16.28	14.12	14.23	17.2906	13.46	14.17	17.0722	-0.7	-0.606865	-0.294072	0.093135	0.405928	0.312793	15.0069	0.19288	0.899027	0.899991
FGSG_05292	FGSG_05292	0	24.2249	24.085	23.776	21.9071	21.8589	22.1725	23.7419	23.8108	24.0972	24.2878	24.8898	23.6675	2.04912	0.145339	-0.253082	-1.90378	-2.3022	-0.398421	23.5433	14.0667	0.000463676	0.00115671
FGSG_05315	FGSG_05315;FGSG_07380	11	14.6	14.87	14.35	14.54	15.1	16.28	14.12	14.23	16.4406	13.46	14.17	14.23	-0.7	-0.323531	0.653333	0.376469	1.35333	0.976864	14.6992	1.50835	0.26743	0.306616
FGSG_05321	FGSG_05321	4	14.6	14.87	14.35	17.3162	15.1	18.8045	22.5639	22.9219	21.7732	18.9801	19.1217	19.758	-2.46688	-7.81301	-4.67997	-5.34613	-2.21309	3.13304	18.3466	36.9614	5.39811e-06	2.65076e-05
FGSG_05322	FGSG_05322	7	14.6	14.87	14.35	17.8243	15.1	20.082	23.1661	22.9466	22.1736	13.46	14.17	14.23	-3.06209	-8.15543	0.653333	-5.09334	3.71542	8.80876	17.2477	34.8341	7.2147e-06	3.31592e-05
FGSG_05341	FGSG_05341	5	18.0702	19.0505	18.7731	14.54	15.1	16.28	18.2905	18.4102	18.4508	13.46	14.17	17.2494	3.3246	0.247445	3.67145	-3.07715	0.346857	3.42401	16.8204	10.5455	0.00150678	0.00331562
FGSG_05365	FGSG_05365	7	14.6	14.87	14.35	14.54	15.1	16.28	17.9866	17.0363	17.6509	15.4415	14.17	17.4693	-0.7	-2.95125	-1.08693	-2.25125	-0.386926	1.86433	15.7912	5.55896	0.014648	0.0259328
FGSG_05404	FGSG_05404	11	14.6	14.87	14.35	14.54	15.1	16.28	14.12	14.23	12.51	13.46	14.17	16.3092	-0.7	0.986667	-0.0397425	1.68667	0.660257	-1.02641	14.5449	1.64573	0.23626	0.278674
FGSG_05433	FGSG_05433;REV__FGSG_12771	2	15.1458	14.87	14.35	19.9511	21.3396	20.2738	22.5962	22.9044	22.8792	22.4456	22.721	22.6078	-5.73288	-8.00466	-7.80285	-2.27177	-2.06997	0.201804	20.1737	147.53	4.40901e-09	1.03239e-07
FGSG_05454	FGSG_05454	6	14.6	14.87	14.35	14.54	15.1	16.28	17.9653	17.9698	18.7816	17.5241	17.8537	18.588	-0.7	-3.63226	-3.38195	-2.93226	-2.68195	0.250313	16.5352	25.5867	3.16782e-05	0.000117387
FGSG_05458	FGSG_05458	11	14.6	14.87	14.35	14.54	15.1	16.28	14.12	14.23	15.051	13.46	14.17	14.23	-0.7	0.139654	0.653333	0.839654	1.35333	0.51368	14.5834	2.41706	0.122306	0.162321
FGSG_05471	FGSG_05471	11	16.4819	14.87	14.35	14.54	15.1	16.28	14.12	14.23	12.51	13.46	14.17	14.23	-0.0726862	1.61398	1.28065	1.68667	1.35333	-0.333333	14.5285	3.11764	0.070958	0.103443
FGSG_05477	FGSG_05477	11	14.6	14.87	14.35	14.54	15.1	16.28	14.12	14.23	18.0263	13.46	14.17	14.23	-0.7	-0.852106	0.653333	-0.152106	1.35333	1.50544	14.8314	1.15272	0.371701	0.398617
FGSG_05481	FGSG_05481	11	14.6	14.87	14.35	14.54	15.1	16.28	14.12	14.23	15.1402	13.46	14.17	14.23	-0.7	0.109936	0.653333	0.809936	1.35333	0.543397	14.5908	2.33985	0.130264	0.170634
FGSG_05491	FGSG_05491;FGSG_04289	5	14.6	14.87	14.35	14.54	16.3471	16.28	18.7333	18.8302	17.2492	15.7779	15.3688	16.2631	-1.11571	-3.66427	-1.19662	-2.54856	-0.0809098	2.46765	16.1008	13.4187	0.000565571	0.00137775
FGSG_05493	FGSG_05493	3	14.6	14.87	14.35	19.0785	19.4625	18.8241	21.0533	21.1552	20.945	20.8175	20.3151	20.5632	-4.51502	-6.44449	-5.95859	-1.92948	-1.44358	0.4859	18.8362	134.434	7.2043e-09	1.35187e-07
FGSG_05530	FGSG_05530	8	14.6	14.87	14.35	14.54	15.1	18.7931	19.7905	19.9027	18.8208	13.46	14.17	14.23	-1.53769	-4.89801	0.653333	-3.36032	2.19102	5.55134	16.0523	14.8296	0.00037026	0.000951661
FGSG_05546	FGSG_05546	6	14.6	14.87	14.35	14.54	15.1	16.28	17.949	17.7015	17.3602	17.8522	18.0455	19.1642	-0.7	-3.06359	-3.7473	-2.36359	-3.0473	-0.683712	16.4844	23.7328	4.50469e-05	0.000159805
FGSG_05554	FGSG_05554	4	14.6	14.87	14.35	21.6201	21.0367	21.1955	16.2222	16.7411	17.0985	13.46	17.0552	16.3209	-6.67743	-2.0806	-1.00535	4.59682	5.67208	1.07526	17.0475	29.7629	1.54456e-05	6.30829e-05
FGSG_05574	FGSG_05574;FGSG_09053	10	14.6	14.87	14.35	18.2259	18.2836	16.28	14.12	14.23	12.51	13.46	14.17	14.23	-2.98984	0.986667	0.653333	3.9765	3.64317	-0.333333	14.9441	16.3682	0.000241521	0.000658885
FGSG_05593	FGSG_05593	9	14.6	14.87	14.35	14.54	15.1	16.28	17.4041	18.3703	18.0803	13.46	14.17	14.23	-0.7	-3.34487	0.653333	-2.64487	1.35333	3.99821	15.4546	24.0287	4.25192e-05	0.000151994
FGSG_05605	FGSG_05605	4	14.6	14.87	14.35	17.6125	15.1	18.6542	22.1503	22.6264	22.2881	17.9902	17.7637	22.4093	-2.51554	-7.74825	-4.78108	-5.23271	-2.26554	2.96718	18.3679	15.9251	0.000272213	0.00072772
FGSG_05614	FGSG_05614	11	14.6	14.87	14.35	14.54	15.1	16.28	14.12	17.0334	12.51	13.46	14.17	14.23	-0.7	0.0522067	0.653333	0.752207	1.35333	0.601127	14.6053	0.703521	0.569731	0.588659
FGSG_05615	FGSG_05615	3	14.6	14.87	14.35	19.8761	19.4233	20.5731	22.7658	22.7906	22.032	19.9145	20.196	21.2516	-5.35083	-7.92279	-5.84738	-2.57196	-0.496552	2.07541	19.3869	98.4591	3.69557e-08	4.20483e-07
FGSG_05631	FGSG_05631	11	14.6	14.87	14.35	14.54	15.1	16.28	14.12	14.23	12.51	13.46	14.17	16.1317	-0.7	0.986667	0.0194413	1.68667	0.719441	-0.967225	14.5301	1.73857	0.217522	0.261194
FGSG_05633	FGSG_05633	0	15.2758	14.9215	15.2449	18.9886	15.4508	21.1842	23.8847	23.5867	23.7497	17.2505	17.0491	19.7322	-3.3938	-8.59298	-2.86322	-5.19918	0.530581	5.72977	18.8599	18.2009	0.00015114	0.000449627
FGSG_05640	FGSG_05640	3	14.6	14.87	14.35	18.8152	18.8934	19.7659	21.97	21.9536	21.9881	21.3206	21.1267	21.2464	-4.55149	-7.3639	-6.6246	-2.81241	-2.07311	0.739299	19.2417	154.555	3.44678e-09	9.50596e-08
FGSG_05655	FGSG_05655	11	14.6	14.87	14.35	14.54	15.1	16.28	14.12	14.23	15.4411	13.46	14.17	14.23	-0.7	0.0096346	0.653333	0.709635	1.35333	0.643699	14.6159	2.09364	0.159942	0.202752
FGSG_05663	FGSG_05663	11	14.6	14.87	14.35	14.54	15.1	16.28	14.12	14.23	15.87	13.46	14.17	14.23	-0.7	-0.133343	0.653333	0.566657	1.35333	0.786676	14.6517	1.79635	0.206714	0.250473
FGSG_05696	FGSG_05696	3	14.6	14.87	14.35	21.5251	20.7671	21.4022	18.2151	18.6014	18.7134	19.6753	20.1561	19.521	-6.62478	-3.90331	-5.17747	2.72147	1.44731	-1.27416	18.5331	108.806	2.19108e-08	2.76254e-07
FGSG_05713	FGSG_05713	9	14.6	14.87	14.35	14.54	15.1	16.28	18.2927	18.337	17.9654	13.46	14.17	14.23	-0.7	-3.59173	0.653333	-2.89173	1.35333	4.24506	15.5163	30.3338	1.40989e-05	5.92533e-05
FGSG_05714	FGSG_05714	11	14.6	14.87	16.4254	14.54	15.1	16.28	14.12	14.23	12.51	13.46	14.17	14.23	-0.00820126	1.67847	1.34513	1.68667	1.35333	-0.333333	14.5446	3.48195	0.0544542	0.0853879
FGSG_05719	FGSG_05719	11	14.6	14.87	14.35	14.54	15.1	16.28	14.12	14.23	12.51	13.46	14.17	16.7776	-0.7	0.986667	-0.19588	1.68667	0.50412	-1.18255	14.584	1.44503	0.283331	0.321591
FGSG_05757	FGSG_05757	0	22.4731	22.0372	22.1998	19.5448	20.4643	22.0114	24.4863	24.6111	23.202	20.8414	20.0334	22.3027	1.56322	-1.8631	1.17758	-3.42632	-0.385647	3.04068	22.0173	8.90638	0.00288415	0.00591408
FGSG_05763	FGSG_05763	8	14.6	14.87	14.35	14.54	15.1	16.28	18.9461	19.6589	20.5358	13.46	14.17	17.4124	-0.7	-5.10692	-0.407457	-4.40692	0.292543	4.69947	16.1603	13.7804	0.000505759	0.00124834
FGSG_05777	FGSG_05777	6	14.6	14.87	14.35	14.54	15.1	16.28	19.0304	18.2903	17.3939	16.8315	16.6335	18.0705	-0.7	-3.63155	-2.57184	-2.93155	-1.87184	1.0597	16.3325	15.5021	0.000305924	0.000799517
FGSG_05797	FGSG_05797	0	25.3601	25.163	25.3599	24.4999	24.6182	24.0544	22.7407	22.644	22.4394	23.7206	23.5041	23.6035	0.903487	2.6863	1.68492	1.78281	0.78143	-1.00138	23.9756	22.7073	5.52956e-05	0.000191077
FGSG_05843	FGSG_05843;CON__Q3ZBD7	3	14.6	14.87	14.35	23.2458	21.9404	22.1593	22.002	22.4153	22.2487	22.3647	22.6697	23.2791	-7.84184	-7.61535	-8.16449	0.226489	-0.322652	-0.549141	20.5121	156.746	3.19916e-09	9.32756e-08
FGSG_05844	FGSG_05844	11	14.6	14.87	14.35	14.54	15.1	16.28	14.12	14.23	14.9049	13.46	14.17	14.23	-0.7	0.188361	0.653333	0.888361	1.35333	0.464972	14.5712	2.54591	0.110245	0.148854
FGSG_05851	FGSG_05851	11	14.6	14.87	14.35	14.54	15.1	16.28	14.12	14.23	14.5672	13.46	14.17	14.23	-0.7	0.300919	0.653333	1.00092	1.35333	0.352414	14.5431	2.84164	0.0874261	0.122109
FGSG_05864	FGSG_05864	11	14.6	14.87	14.35	14.54	15.1	16.28	14.12	14.23	16.1361	13.46	14.17	14.23	-0.7	-0.222043	0.653333	0.477957	1.35333	0.875377	14.6738	1.64739	0.23591	0.278612
FGSG_05900	FGSG_05900	10	14.6	14.87	14.35	14.54	15.1	16.28	14.12	14.23	12.51	13.46	17.698	16.9949	-0.7	0.986667	-1.4443	1.68667	-0.744297	-2.43096	14.8961	2.25429	0.139792	0.180146
FGSG_05905	FGSG_05905	11	14.6	14.87	14.35	14.54	15.1	16.28	14.12	14.23	12.51	13.46	18.7039	14.23	-0.7	0.986667	-0.857981	1.68667	-0.157981	-1.84465	14.7495	1.0847	0.396332	0.418301
FGSG_05916	FGSG_05916	8	14.6	14.87	14.35	18.3033	15.1	16.28	19.9305	20.199	20.2461	13.46	14.17	14.23	-1.95444	-5.51854	0.653333	-3.5641	2.60777	6.17187	16.3116	33.8194	8.33231e-06	3.75558e-05
FGSG_05933	FGSG_05933	6	14.6	14.87	14.35	14.54	15.1	16.28	17.6386	17.6549	17.6486	18.0959	18.4394	18.0064	-0.7	-3.04072	-3.57392	-2.34072	-2.87392	-0.533203	16.4353	29.0236	1.74223e-05	6.97639e-05
FGSG_05936	FGSG_05936	5	14.6	14.87	14.35	14.54	15.1	21.4994	20.9715	20.3414	21.1951	20.0278	19.787	18.8275	-2.4398	-6.22933	-4.94078	-3.78953	-2.50098	1.28855	18.0091	7.5605	0.00524059	0.0101864
FGSG_05947	FGSG_05947	4	20.5486	21.6504	21.6531	20.8872	20.2927	22.3357	14.12	14.23	12.51	18.8129	18.4685	14.23	0.112173	7.664	4.11356	7.55183	4.00139	-3.55044	18.3116	22.4549	5.82274e-05	0.000198271
FGSG_05956	FGSG_05956	10	14.6	14.87	14.35	14.54	15.1	16.28	16.5666	14.23	17.0236	13.46	14.17	14.23	-0.7	-1.33338	0.653333	-0.633383	1.35333	1.98672	14.9517	2.94869	0.0805583	0.114575
FGSG_05972	FGSG_05972	3	14.6	14.87	14.35	20.1524	21.054	20.9901	22.8382	23.1575	23.6057	23.3191	23.9795	23.9461	-6.12551	-8.59379	-9.14154	-2.46828	-3.01603	-0.547755	20.5719	202.949	8.11039e-10	5.405e-08
FGSG_05973	FGSG_05973	11	14.6	14.87	14.35	14.54	15.1	16.28	14.12	14.23	15.4902	13.46	14.17	14.23	-0.7	-0.00674138	0.653333	0.693259	1.35333	0.660075	14.62	2.05612	0.165118	0.208183
FGSG_05979	FGSG_05979	6	14.6	14.87	14.35	14.54	15.1	18.5872	21.2994	21.2148	21.0081	16.0135	14.17	17.6815	-1.46907	-6.56743	-1.34833	-5.09836	0.120741	5.2191	16.9529	15.5067	0.000305527	0.000799517
FGSG_05997	FGSG_05997	3	14.6	14.87	14.35	19.0914	19.5296	21.8245	21.8844	22.1227	21.87	22.1274	22.7673	23.2977	-5.54182	-7.35237	-8.12411	-1.81055	-2.58229	-0.771737	19.8612	64.674	3.25099e-07	2.57048e-06
FGSG_05999	FGSG_05999	4	14.6	14.87	14.35	14.54	19.7521	20.4876	22.096	22.4918	22.6101	22.0873	21.6683	22.569	-3.65323	-7.79266	-7.50155	-4.13943	-3.84832	0.291114	19.3435	18.9072	0.00012746	0.000383614
FGSG_06019	FGSG_06019	3	14.6	14.87	14.35	19.9056	19.914	21.6161	21.7674	21.948	21.9526	21.6675	22.2292	21.9605	-5.87189	-7.28266	-7.34572	-1.41077	-1.47382	-0.063053	19.7317	102.547	2.98779e-08	3.65676e-07
FGSG_06020	FGSG_06020	4	14.6	14.87	14.35	19.1798	15.1	19.0708	21.6905	21.9312	21.7463	21.8081	21.4601	21.9835	-3.17689	-7.18266	-7.14394	-4.00577	-3.96705	0.0387198	18.9825	30.8479	1.3004e-05	5.54004e-05
FGSG_06021	FGSG_06021	1	14.6	17.5837	17.7934	17.9089	18.8733	18.6471	19.0084	19.5533	21.4379	18.3052	17.6338	17.4618	-1.81743	-3.34084	-1.14126	-1.5234	0.676174	2.19957	18.2339	5.22998	0.0176905	0.0305652
FGSG_06039	FGSG_06039	5	14.6	14.87	14.35	17.996	15.1	20.357	22.6123	21.7395	21.0507	15.3632	14.17	17.0435	-3.21099	-7.19417	-0.918877	-3.98317	2.29212	6.27529	17.4377	15.9579	0.000269794	0.000725412
FGSG_06043	FGSG_06043	9	14.6	14.87	14.35	14.54	15.1	16.28	14.12	17.5066	17.0727	13.46	16.0227	14.23	-0.7	-1.62644	0.0357546	-0.926437	0.735755	1.66219	15.1793	1.46095	0.279236	0.317716
FGSG_06055	FGSG_06055	3	14.6	14.87	14.35	22.7863	22.0988	22.8872	21.7603	21.8997	21.5451	21.6284	22.4504	22.2425	-7.98409	-7.12836	-7.50044	0.855724	0.483647	-0.372077	20.2599	184.347	1.35275e-09	6.31056e-08
FGSG_06087	FGSG_06087	0	23.0935	22.8072	22.6305	21.0863	21.9318	23.2357	22.8798	22.857	22.4507	22.5417	20.8665	22.9898	0.759123	0.114552	0.711056	-0.644571	-0.048067	0.596504	22.4475	0.759932	0.539922	0.560342
FGSG_06103	FGSG_06103	11	14.6	14.87	14.35	14.54	15.1	16.28	14.12	14.23	12.51	13.46	14.17	14.864	-0.7	0.986667	0.441986	1.68667	1.14199	-0.54468	14.4245	2.69359	0.0980818	0.134179
FGSG_06127	FGSG_06127	3	14.6	14.87	14.35	20.2192	20.1765	21.1094	22.6715	22.8353	22.725	21.3346	22.3823	23.0612	-5.89501	-8.13729	-7.65268	-2.24228	-1.75767	0.484613	20.0279	119.412	1.3447e-08	1.93017e-07
FGSG_06130	FGSG_06130	0	21.3396	21.1573	21.0277	23.0044	23.0133	23.7036	24.4278	24.685	25.1262	24.2009	24.317	24.2527	-2.06553	-3.57148	-3.08198	-1.50595	-1.01645	0.489498	23.3546	36.6557	5.62259e-06	2.71807e-05
FGSG_06133	FGSG_06133	3	14.6	14.87	14.35	21.9325	21.3884	21.9616	18.4734	18.0535	17.9541	20.016	19.9959	19.5405	-7.1542	-3.55367	-5.24416	3.60053	1.91003	-1.69049	18.5947	134.292	7.24476e-09	1.35187e-07
FGSG_06143	FGSG_06143	5	14.6	14.87	14.35	18.1353	17.9626	18.7225	14.12	14.23	17.5623	17.7647	18.3816	18.0938	-3.66681	-0.697424	-3.47336	2.96938	0.19345	-2.77593	16.5661	11.672	0.00100463	0.00231438
FGSG_06154	FGSG_06154	9	14.6	14.87	14.35	14.54	15.1	16.28	19.2736	19.766	20.3477	13.46	14.17	14.23	-0.7	-5.18911	0.653333	-4.48911	1.35333	5.84244	15.9156	53.5387	8.50552e-07	5.96665e-06
FGSG_06159	FGSG_06159	8	14.6	14.87	14.35	14.54	15.1	16.28	18.3954	18.3541	18.7113	13.46	14.17	17.8522	-0.7	-3.88026	-0.554071	-3.18026	0.145929	3.32619	15.8902	6.93342	0.00708834	0.0132268
FGSG_06166	FGSG_06166	9	14.6	14.87	14.35	14.54	15.1	16.28	19.6215	18.8682	18.7261	13.46	14.17	14.23	-0.7	-4.46525	0.653333	-3.76525	1.35333	5.11859	15.7346	41.329	3.11126e-06	1.73821e-05
FGSG_06179	FGSG_06179	7	14.6	14.87	14.35	14.54	18.356	18.5226	14.12	14.23	17.6614	13.46	17.7663	18.3602	-2.53285	-0.730454	-1.92218	1.8024	0.610671	-1.19173	15.903	1.24149	0.342022	0.373224
FGSG_06184	FGSG_06184	11	14.6	14.87	14.35	14.54	15.1	16.28	14.12	16.7051	12.51	13.46	14.17	14.23	-0.7	0.161636	0.653333	0.861636	1.35333	0.491697	14.5779	0.807407	0.51601	0.53672
FGSG_06207	FGSG_06207	0	20.2626	19.9513	19.7478	21.928	22.92	22.8408	19.381	19.7169	20.082	21.458	21.5306	21.2488	-2.57569	0.260613	-1.42527	2.83631	1.15043	-1.68588	20.9223	21.6169	6.93729e-05	0.000227905
FGSG_06208	FGSG_06208	11	14.6	14.87	14.35	14.54	15.1	16.28	14.12	14.23	16.0008	13.46	14.17	14.23	-0.7	-0.176938	0.653333	0.523062	1.35333	0.830271	14.6626	1.71978	0.221174	0.26422
FGSG_06245	FGSG_06245	6	14.6	14.87	14.35	14.54	15.1	17.7946	21.3547	21.4231	21.912	15.0687	14.17	15.3779	-1.20485	-6.95656	-0.265539	-5.75171	0.939313	6.69102	16.7134	39.8574	3.72294e-06	2.03129e-05
FGSG_06246	FGSG_06246	3	14.6	14.87	14.35	19.5164	21.0031	20.3951	19.924	19.6314	19.6059	20.3441	20.319	21.1256	-5.69822	-5.11377	-5.98957	0.584444	-0.291355	-0.8758	18.8071	77.8937	1.24865e-07	1.13453e-06
FGSG_06257	FGSG_06257	0	18.6851	19.0968	18.5266	20.3826	18.748	19.7023	18.5063	19.3458	19.1881	18.3878	18.2336	17.6524	-0.841471	-0.243921	0.678217	0.59755	1.51969	0.922138	18.8713	3.37189	0.0589147	0.0906049
FGSG_06261	FGSG_06261	0	22.0231	18.4608	20.605	20.3824	18.7482	18.5338	18.7762	18.0357	18.2267	17.8946	19.7273	17.8967	1.14154	2.0168	1.85679	0.875262	0.715246	-0.160015	19.1092	2.17905	0.148841	0.189971
FGSG_06268	FGSG_06268	10	14.6	14.87	14.35	14.54	15.1	16.28	14.12	18.3921	19.0664	13.46	14.17	14.23	-0.7	-2.58618	0.653333	-1.88618	1.35333	3.23951	15.2649	3.52861	0.0526838	0.0830303
FGSG_06270	FGSG_06270	6	14.6	14.87	14.35	14.54	18.0487	16.28	14.12	20.0198	20.0348	19.6744	19.4427	19.4636	-1.68291	-3.45156	-4.92023	-1.76865	-3.23732	-1.46867	17.1203	4.76278	0.0233926	0.0396824
FGSG_06278	FGSG_06278	10	17.3671	16.9635	14.35	14.54	15.1	16.28	14.12	14.23	12.51	13.46	14.17	14.23	0.920206	2.60687	2.27354	1.68667	1.35333	-0.333333	14.7767	4.43853	0.0286397	0.0478012
FGSG_06281	FGSG_06281	4	14.6	14.87	14.35	14.54	18.9774	18.8004	17.8727	17.6822	18.3685	19.5365	19.7293	19.2773	-2.83259	-3.3678	-4.9077	-0.535214	-2.07512	-1.5399	17.3837	9.30199	0.00244819	0.00509398
FGSG_06289	FGSG_06289	3	14.6	14.87	14.35	21.3378	22.3608	22.2853	24.008	24.5781	24.3811	24.34	23.7049	24.3213	-7.38799	-9.71575	-9.51543	-2.32776	-2.12744	0.200322	21.2615	240.758	3.26008e-10	4.20967e-08
FGSG_06290	FGSG_06290;FGSG_09873	4	14.6	14.87	14.35	17.2691	15.1	19.1172	21.5135	23.1157	23.0271	17.0264	18.7101	19.5514	-2.55543	-7.9454	-3.82263	-5.38997	-1.2672	4.12277	18.1875	24.282	4.0488e-05	0.00014529
FGSG_06309	FGSG_06309	9	14.6	14.87	14.35	14.54	15.1	16.28	15.7106	15.4636	15.3746	13.46	14.17	14.23	-0.7	-0.909595	0.653333	-0.209595	1.35333	1.56293	14.8457	4.40068	0.0293385	0.0488358
FGSG_06315	FGSG_06315	11	14.6	14.87	14.35	14.54	15.1	16.28	14.12	14.23	17.2731	13.46	14.17	14.23	-0.7	-0.601041	0.653333	0.0989594	1.35333	1.25437	14.7686	1.26329	0.335134	0.366565
FGSG_06328	FGSG_06328	4	14.6	14.87	14.35	14.54	17.8179	18.2687	20.2034	20.4054	19.5036	18.4046	19.4276	18.8184	-2.26887	-5.4308	-4.27688	-3.16193	-2.00801	1.15393	17.6008	16.8605	0.000212091	0.000587184
FGSG_06392	FGSG_06392	9	14.6	14.87	14.35	14.54	15.1	16.28	20.2788	20.4122	20.6732	13.46	14.17	14.23	-0.7	-5.84809	0.653333	-5.14809	1.35333	6.50142	16.0804	76.3351	1.3861e-07	1.22003e-06
FGSG_06397	FGSG_06397	8	14.6	14.87	14.35	14.54	15.1	16.28	14.12	14.23	17.5764	18.2306	19.6236	20.0803	-0.7	-0.702147	-4.70482	-0.00214669	-4.00482	-4.00268	16.1334	11.6218	0.00102231	0.00234352
FGSG_06407	FGSG_06407	4	14.6	14.87	14.35	18.2963	15.1	17.9224	19.5778	20.7113	20.7668	20.5477	20.3308	21.1449	-2.49954	-5.74532	-6.06783	-3.24578	-3.56829	-0.322506	18.1848	29.6733	1.56703e-05	6.30829e-05
FGSG_06437	FGSG_06437	9	14.6	14.87	14.35	14.54	15.1	16.28	14.12	14.23	16.5293	17.0471	18.1525	14.23	-0.7	-0.353108	-1.86987	0.346892	-1.16987	-1.51677	15.3374	1.41144	0.292194	0.330045
FGSG_06466	FGSG_06466	4	14.6	14.87	14.35	14.54	17.7769	17.8787	18.1514	17.4203	17.7403	18.264	19.4074	18.9871	-2.12518	-3.164	-4.27949	-1.03882	-2.15431	-1.11549	16.9988	10.9331	0.00130615	0.00290152
FGSG_06467	FGSG_06467	6	14.6	14.87	14.35	17.5806	18.1739	19.2006	14.12	14.23	17.8065	18.0775	14.17	17.321	-3.71174	-0.778833	-1.91617	2.9329	1.79557	-1.13734	16.2084	4.13501	0.0348482	0.0570411
FGSG_06469	FGSG_06469	4	14.6	14.87	14.35	20.7182	20.6067	22.02	14.12	18.0881	19.5708	20.138	19.7602	19.7108	-6.50832	-2.65299	-5.26298	3.85533	1.24534	-2.60998	18.2127	14.3605	0.00042473	0.00107101
FGSG_06479	FGSG_06479	0	27.4706	28.2891	27.4251	27.82	26.9207	27.6404	26.1568	25.7865	25.8608	27.2189	26.8509	26.4061	0.26789	1.79357	0.902969	1.52568	0.635079	-0.890603	26.9872	7.06051	0.00665851	0.0125503
FGSG_06483	FGSG_06483	4	22.0034	21.6068	21.2757	14.54	15.1	18.6086	18.3123	17.3034	17.713	13.46	14.17	16.8078	5.54576	3.85239	6.81604	-1.69337	1.27028	2.96365	17.5751	15.5985	0.000297824	0.000784943
FGSG_06496	FGSG_06496	3	14.6	14.87	14.35	20.9073	20.9113	20.8832	19.1781	19.1933	19.4381	20.2315	20.4271	20.2595	-6.29393	-4.66317	-5.69935	1.63077	0.594581	-1.03619	18.7708	147.71	4.38058e-09	1.03239e-07
FGSG_06497	FGSG_06497	0	22.1022	21.5106	22.7659	21.352	21.6049	21.8039	21.584	21.4224	21.3223	22.0999	21.9972	21.9541	0.539257	0.683279	0.109157	0.144023	-0.430099	-0.574122	21.7933	1.39655	0.296222	0.333786
FGSG_06501	FGSG_06501	0	21.488	21.8881	20.6429	20.1124	20.4258	20.6273	20.5422	19.8576	19.8368	20.9055	21.3312	20.3682	0.951176	1.26084	0.471387	0.309662	-0.479789	-0.789451	20.6688	2.98841	0.0781713	0.11152
FGSG_06527	FGSG_06527	0	21.7946	21.7275	21.5577	23.4985	22.9027	23.8322	19.0559	19.5577	19.4383	21.2177	20.9396	20.7298	-1.71785	2.34265	0.730897	4.0605	2.44875	-1.61175	21.3544	39.6852	3.80347e-06	2.05124e-05
FGSG_06545	FGSG_06545;FGSG_04246	0	22.3887	22.6776	22.3435	25.1655	24.6799	24.3196	21.2891	21.4201	21.5384	23.7039	23.3191	21.2819	-2.25174	1.054	-0.298379	3.30574	1.95336	-1.35238	22.8439	11.3895	0.00110901	0.00251753
FGSG_06564	FGSG_06564	0	24.8703	24.0255	24.6983	23.3871	23.5138	22.9862	22.0365	21.8084	22.2269	22.4651	23.0648	22.2745	1.23569	2.50745	1.92991	1.27176	0.694222	-0.577539	23.1131	14.7155	0.000382714	0.000980968
FGSG_06572	FGSG_06572	3	14.6	14.87	14.35	22.3691	22.0884	21.8207	21.8283	21.7067	21.5091	22.9737	23.3074	23.0816	-7.48606	-7.07469	-8.51426	0.411372	-1.0282	-1.43957	20.3754	247.534	2.81074e-10	4.20967e-08
FGSG_06580	FGSG_06580	8	14.6	14.87	14.35	14.54	15.1	17.4985	17.5961	16.8677	16.9027	13.46	14.17	14.23	-1.10616	-2.51549	0.653333	-1.40933	1.7595	3.16883	15.3487	8.49931	0.00343191	0.00694572
FGSG_06587	FGSG_06587	3	14.6	14.87	14.35	19.3588	18.0632	22.0558	23.1881	22.9198	22.576	21.6368	20.5145	22.4563	-5.21926	-8.28794	-6.92917	-3.06868	-1.70991	1.35877	19.7158	35.4141	6.65577e-06	3.12052e-05
FGSG_06597	FGSG_06597	1	21.0425	21.2569	21.4994	22.2779	21.368	22.0761	20.4914	20.386	21.3766	20.8179	20.0667	14.23	-0.641081	0.514941	2.89472	1.15602	3.5358	2.37978	20.5741	2.69513	0.0979633	0.134179
FGSG_06598	FGSG_06598	9	14.6	14.87	14.35	18.5508	15.1	18.1441	14.12	14.23	12.51	17.5895	14.17	14.23	-2.65828	0.986667	-0.723173	3.64495	1.93511	-1.70984	15.2054	4.21562	0.0330568	0.0544912
FGSG_06605	FGSG_06605	11	14.6	14.87	14.35	14.54	15.1	16.28	14.12	14.23	12.51	13.46	16.1809	14.23	-0.7	0.986667	-0.0169666	1.68667	0.683033	-1.00363	14.5392	1.72485	0.220183	0.263711
FGSG_06610	FGSG_06610	3	18.3846	18.8971	18.9691	14.54	15.1	16.28	17.3905	17.2386	16.4639	17.9211	17.0175	17.5345	3.44359	1.71924	1.25923	-1.72435	-2.18436	-0.460008	17.1447	15.4292	0.000312216	0.000811414
FGSG_06611	FGSG_06611	9	14.6	14.87	14.35	14.54	15.1	16.28	18.2546	18.7186	18.6592	13.46	14.17	14.23	-0.7	-3.93745	0.653333	-3.23745	1.35333	4.59079	15.6027	35.5199	6.55942e-06	3.09088e-05
FGSG_06612	FGSG_06612	7	14.6	14.87	14.35	18.0591	17.9652	19.3117	14.12	14.23	12.51	13.46	16.9192	17.1834	-3.83868	0.986667	-1.24752	4.82535	2.59116	-2.23419	15.6316	10.6239	0.00146342	0.00323548
FGSG_06616	FGSG_06616	0	23.928	23.9208	23.321	23.9962	23.9942	23.9592	23.5873	23.3885	23.4322	24.4505	24.433	23.6362	-0.259907	0.253944	-0.449976	0.513851	-0.190068	-0.703919	23.8373	1.33551	0.313389	0.346847
FGSG_06629	FGSG_06629	11	14.6	14.87	14.35	14.54	15.1	16.28	14.12	14.23	17.1233	13.46	14.17	14.23	-0.7	-0.551111	0.653333	0.148889	1.35333	1.20444	14.7561	1.29567	0.325186	0.357781
FGSG_06655	FGSG_06655	3	14.6	14.87	14.35	22.3211	21.7454	22.3158	18.903	18.8261	18.9116	20.2396	20.756	20.3891	-7.52075	-4.27354	-5.85489	3.24721	1.66587	-1.58134	19.019	161.576	2.72392e-09	9.32756e-08
FGSG_06668	FGSG_06668	11	14.6	14.87	14.35	14.54	15.1	16.28	14.12	14.23	15.1658	13.46	14.17	14.23	-0.7	0.101384	0.653333	0.801384	1.35333	0.55195	14.593	2.31792	0.132632	0.17283
FGSG_06675	FGSG_06675	4	14.6	14.87	14.35	14.54	19.6339	19.9988	20.2689	20.7416	20.7868	20.4445	20.6943	20.6056	-3.45091	-5.99245	-5.97478	-2.54155	-2.52387	0.0176774	18.4612	12.7222	0.000706093	0.00168487
FGSG_06678	FGSG_06678	11	14.6	14.87	14.35	14.54	15.1	16.28	14.12	14.23	12.51	13.46	14.17	17.017	-0.7	0.986667	-0.275683	1.68667	0.424317	-1.26235	14.6039	1.36415	0.3052	0.340206
FGSG_06681	FGSG_06681	5	14.6	14.87	14.35	14.54	18.7718	16.28	18.1983	17.789	18.1534	18.6483	19.3242	19.3379	-1.92392	-3.44023	-4.4968	-1.51631	-2.57289	-1.05657	17.0719	11.1049	0.00122745	0.00275291
FGSG_06682	FGSG_06682	11	14.6	14.87	14.35	14.54	15.1	16.28	14.12	14.23	12.51	13.46	16.5577	14.23	-0.7	0.986667	-0.142583	1.68667	0.557417	-1.12925	14.5706	1.54845	0.257878	0.299254
FGSG_06692	FGSG_06692	7	14.6	14.87	18.7006	18.2879	15.1	16.28	20.5971	21.4586	21.8449	13.46	14.17	14.23	-0.499114	-5.24332	2.10353	-4.7442	2.60265	7.34685	16.9666	16.9381	0.000207851	0.000577158
FGSG_06702	FGSG_06702	6	14.6	14.87	14.35	17.5257	15.1	17.9157	19.6701	19.8389	22.8094	13.46	17.2769	14.23	-2.24047	-6.16613	-0.382284	-3.92567	1.85818	5.78385	16.8039	12.4801	0.000764365	0.00180089
FGSG_06718	FGSG_06718	6	14.6	14.87	14.35	20.6701	20.2501	21.8564	19.2369	14.23	12.51	13.46	19.6398	19.5015	-6.3189	-0.718966	-2.92712	5.59993	3.39178	-2.20815	17.0979	5.0073	0.0201754	0.0346661
FGSG_06730	FGSG_06730	11	14.6	14.87	14.35	14.54	15.1	16.28	14.7792	14.23	12.51	13.46	14.17	14.23	-0.7	0.766931	0.653333	1.46693	1.35333	-0.113598	14.4266	2.30383	0.134181	0.174118
FGSG_06757	FGSG_06757	4	14.6	14.87	14.35	17.8395	15.1	18.4483	20.783	21.5147	21.363	20.9413	20.4145	21.2733	-2.52258	-6.61355	-6.26971	-4.09097	-3.74713	0.34384	18.4581	37.2396	5.20298e-06	2.58212e-05
FGSG_06767	FGSG_06767	11	14.6	14.87	14.35	14.54	15.1	16.28	14.12	14.23	18.6978	13.46	14.17	14.23	-0.7	-1.07593	0.653333	-0.375927	1.35333	1.72926	14.8873	1.10287	0.389584	0.413048
FGSG_06784	FGSG_06784	3	14.6	14.87	14.35	18.3243	19.5041	19.7736	19.9363	20.1674	19.9697	20.5268	21.3798	20.8984	-4.594	-5.41782	-6.32835	-0.823826	-1.73436	-0.910533	18.6917	77.7017	1.26468e-07	1.13457e-06
FGSG_06803	FGSG_06803	9	14.6	14.87	14.35	14.54	15.1	16.28	16.2938	16.2209	15.9911	13.46	14.17	14.23	-0.7	-1.56193	0.653333	-0.861935	1.35333	2.21527	15.0088	7.89005	0.00450013	0.0088392
FGSG_06825	FGSG_06825	11	14.6	14.87	14.35	14.54	15.1	16.28	14.12	14.23	17.4929	13.46	14.17	14.23	-0.7	-0.67429	0.653333	0.0257099	1.35333	1.32762	14.7869	1.22291	0.348014	0.378876
FGSG_06827	FGSG_06827	9	14.6	14.87	14.35	14.54	15.1	16.28	19.7565	19.6913	19.2189	13.46	14.17	14.23	-0.7	-4.94891	0.653333	-4.24891	1.35333	5.60224	15.8556	54.0482	8.10741e-07	5.73046e-06
FGSG_06841	FGSG_06841	6	14.6	14.87	14.35	18.6089	15.1	16.28	18.9702	19.3339	19.8712	18.0567	14.17	17.7389	-2.05631	-4.7851	-2.04856	-2.7288	0.00775064	2.73655	16.8292	7.03998	0.00672581	0.012609
FGSG_06843	FGSG_06843	7	14.6	14.87	14.35	14.54	15.1	16.28	16.3983	16.5567	15.9691	16.3953	14.17	16.1413	-0.7	-1.7014	-0.962207	-1.0014	-0.262207	0.739189	15.4476	2.48948	0.115348	0.154849
FGSG_06847	FGSG_06847	1	15.2322	15.5951	14.35	18.5809	17.327	20.4937	23.1645	23.2679	23.2258	19.7723	19.4834	21.3846	-3.74147	-8.1603	-5.15432	-4.41883	-1.41284	3.00598	19.3231	38.8998	4.19787e-06	2.21278e-05
FGSG_06858	FGSG_06858	11	14.6	14.87	14.35	14.54	15.1	16.28	14.12	14.23	15.5833	13.46	14.17	14.23	-0.7	-0.0377726	0.653333	0.662227	1.35333	0.691106	14.6278	1.98739	0.175107	0.219001
FGSG_06873	FGSG_06873	6	18.6544	18.0379	14.35	14.54	15.1	16.28	17.5638	14.23	16.9296	16.7229	14.17	17.2681	1.70744	0.772981	0.960422	-0.934456	-0.747015	0.187441	16.1539	0.622096	0.615469	0.632414
FGSG_06875	FGSG_06875	10	14.6	14.87	14.35	14.54	15.1	16.28	14.12	14.23	18.3877	16.1598	14.17	14.23	-0.7	-0.97256	-0.246584	-0.27256	0.453416	0.725976	15.0865	0.35306	0.787917	0.793017
FGSG_06885	FGSG_06885	10	14.6	14.87	14.35	14.54	15.1	16.28	14.12	14.23	12.51	13.46	16.8452	17.4794	-0.7	0.986667	-1.32153	1.68667	-0.621533	-2.3082	14.8654	2.20244	0.145957	0.187491
FGSG_06886	FGSG_06886	9	14.6	14.87	14.35	14.54	15.1	16.28	16.8416	16.8091	16.9867	13.46	14.17	14.23	-0.7	-2.27247	0.653333	-1.57247	1.35333	2.9258	15.1865	13.9113	0.000485972	0.0012091
FGSG_06888	FGSG_06888	0	23.8986	23.6923	23.7648	23.7308	23.7717	24.1268	23.5518	23.8483	23.6394	24.1181	24.2835	23.7923	-0.0911729	0.10539	-0.279411	0.196563	-0.188238	-0.3848	23.8515	0.45979	0.715988	0.723745
FGSG_06893	FGSG_06893	3	14.6	14.87	14.35	20.7055	20.8972	21.2803	23.4574	23.8198	23.3585	22.757	22.4921	23.1997	-6.35433	-8.93856	-8.2096	-2.58423	-1.85528	0.728954	20.4823	236.212	3.60957e-10	4.20967e-08
FGSG_06895	FGSG_06895	2	18.7721	18.9849	14.35	14.54	20.413	20.1936	20.3411	19.3846	19.9012	20.5033	20.8291	20.9882	-1.01319	-2.50665	-3.40453	-1.49346	-2.39134	-0.897881	19.1001	1.97344	0.177219	0.221346
FGSG_06911	FGSG_06911	6	14.6	14.87	14.35	14.54	15.1	16.28	18.2564	17.6827	18.2279	18.1726	18.8916	19.1393	-0.7	-3.44901	-4.1278	-2.74901	-3.4278	-0.678786	16.6759	33.1723	9.15238e-06	4.08573e-05
FGSG_06921	FGSG_06921	8	14.6	14.87	14.35	14.54	15.1	16.28	19.4047	20.9857	20.8926	17.0335	14.17	14.23	-0.7	-5.821	-0.537829	-5.121	0.162171	5.28317	16.3714	23.5462	4.67324e-05	0.000164533
FGSG_06922	FGSG_06922	9	14.6	14.87	14.35	14.54	15.1	16.28	16.6729	16.9949	16.7379	13.46	14.17	14.23	-0.7	-2.19524	0.653333	-1.49524	1.35333	2.84857	15.1671	13.0153	0.000642427	0.00154083
FGSG_06924	FGSG_06924	3	14.6	14.87	14.35	19.9137	21.5605	20.8537	22.4115	22.8446	22.8376	22.8115	22.3403	22.5706	-6.1693	-8.09121	-7.96745	-1.92191	-1.79815	0.123763	20.1637	141.662	5.46415e-09	1.1329e-07
FGSG_06927	FGSG_06927	11	14.6	14.87	14.35	14.54	15.1	16.28	14.12	17.0009	12.51	13.46	14.17	14.23	-0.7	0.0630472	0.653333	0.763047	1.35333	0.590286	14.6026	0.71249	0.564889	0.584951
FGSG_06931	FGSG_06931	4	14.6	14.87	14.35	14.54	21.5331	18.76	22.6873	23.0675	23.0375	23.7353	23.538	23.8479	-3.67103	-8.3241	-9.10039	-4.65308	-5.42937	-0.77629	19.8805	22.1163	6.24551e-05	0.000208855
FGSG_06932	FGSG_06932	8	14.6	14.87	14.35	14.54	15.1	16.28	17.6369	18.9257	19.8027	13.46	17.4614	14.23	-0.7	-4.18179	-0.4438	-3.48179	0.2562	3.73799	15.9381	8.18653	0.0039376	0.00784996
FGSG_06993	FGSG_06993	0	19.3188	18.6125	21.6366	27.2777	28.0693	26.6684	21.3754	21.0301	21.7407	26.5661	26.8494	25.2535	-7.48254	-1.52609	-6.36702	5.95645	1.11551	-4.84093	23.6999	46.4452	1.73933e-06	1.08186e-05
FGSG_07016	FGSG_07016	11	14.6	14.87	14.35	14.54	15.1	16.28	14.12	14.23	12.51	13.46	14.17	15.802	-0.7	0.986667	0.12933	1.68667	0.82933	-0.857337	14.5027	1.93813	0.182693	0.226968
FGSG_07031	FGSG_07031	6	14.6	14.87	14.35	14.54	15.1	16.28	17.3823	16.9757	17.2805	17.2257	17.4433	18.2604	-0.7	-2.60615	-3.03646	-1.90615	-2.33646	-0.430313	16.1923	17.5091	0.000179547	0.000509172
FGSG_07048	FGSG_07048	3	14.6	14.87	14.35	18.3078	19.0851	18.9959	20.8121	21.2477	21.4332	20.8122	21.0094	21.01	-4.18958	-6.55766	-6.33718	-2.36808	-2.1476	0.220477	18.8778	129.557	8.75423e-09	1.54107e-07
FGSG_07057	FGSG_07057	11	14.6	14.87	14.35	14.54	15.1	16.28	14.12	14.23	15.9097	13.46	14.17	14.23	-0.7	-0.146569	0.653333	0.553431	1.35333	0.799902	14.655	1.77243	0.211114	0.255141
FGSG_07075	FGSG_07075	10	14.6	14.87	14.35	14.54	15.1	16.28	18.0948	17.3953	12.51	13.46	14.17	14.23	-0.7	-1.39338	0.653333	-0.693375	1.35333	2.04671	14.9667	1.14477	0.374495	0.400692
FGSG_07103	FGSG_07103	11	14.6	14.87	14.35	14.54	15.1	16.28	14.12	14.23	15.0427	13.46	14.17	14.23	-0.7	0.142424	0.653333	0.842424	1.35333	0.510909	14.5827	2.42432	0.121586	0.161596
FGSG_07113	FGSG_07113	9	14.6	14.87	14.35	14.54	15.1	16.28	18.2419	18.2327	17.6731	13.46	14.17	14.23	-0.7	-3.44255	0.653333	-2.74255	1.35333	4.09588	15.479	27.1349	2.40023e-05	9.36994e-05
FGSG_07137	FGSG_07137	11	14.6	14.87	14.35	14.54	15.1	16.28	14.12	14.23	15.8647	13.46	14.17	14.23	-0.7	-0.131573	0.653333	0.568427	1.35333	0.784906	14.6512	1.7996	0.206125	0.250084
FGSG_07141	FGSG_07141	11	14.6	14.87	14.35	14.54	15.1	16.28	14.12	14.23	14.3596	13.46	14.17	14.23	-0.7	0.370129	0.653333	1.07013	1.35333	0.283204	14.5258	3.00958	0.0769333	0.110302
FGSG_07152	FGSG_07152	9	14.6	14.87	14.35	20.3911	15.1	16.28	14.12	20.5059	21.1003	13.46	14.17	14.23	-2.65037	-3.96873	0.653333	-1.31836	3.3037	4.62206	16.0981	3.27107	0.0633798	0.0944622
FGSG_07165	FGSG_07165	11	14.6	14.87	14.35	14.54	15.1	16.28	14.12	14.23	12.5094	13.46	14.17	14.23	-0.7	0.986857	0.653333	1.68686	1.35333	-0.333524	14.3716	3.27591	0.0631564	0.0944347
FGSG_07169	FGSG_07169	11	14.6	14.87	14.35	14.54	15.1	16.28	14.12	16.854	12.51	13.46	14.17	14.23	-0.7	0.111987	0.653333	0.811987	1.35333	0.541347	14.5903	0.756468	0.541709	0.561571
FGSG_07174	FGSG_07174	3	14.6	14.87	14.35	23.7556	23.6438	24.1168	22.7363	23.0633	23.5659	22.484	22.4194	22.723	-9.23209	-8.51519	-7.93546	0.716898	1.29662	0.579726	21.0274	268.512	1.81919e-10	4.20967e-08
FGSG_07179	FGSG_07179	11	14.6	14.87	14.35	14.54	15.1	16.28	14.12	14.23	14.3619	13.46	14.17	14.23	-0.7	0.369352	0.653333	1.06935	1.35333	0.283981	14.526	3.00779	0.0770368	0.110302
FGSG_07180	FGSG_07180	7	14.6	14.87	14.35	14.54	15.1	16.28	17.3216	18.2695	17.249	13.46	16.7722	15.7459	-0.7	-3.00667	-0.719383	-2.30667	-0.0193826	2.28729	15.7132	5.75885	0.0131009	0.0234609
FGSG_07181	FGSG_07181	5	14.6	14.87	14.35	19.6766	15.1	16.28	21.4168	21.8277	20.5439	18.8438	19.8247	20.7821	-2.41221	-6.65613	-5.21022	-4.24391	-2.79801	1.44591	18.1763	18.1149	0.000154364	0.000454328
FGSG_07186	FGSG_07186	3	14.6	14.87	14.35	21.5035	22.3462	22.2793	24.3259	24.6556	24.4889	24.4478	23.9807	24.5695	-7.43632	-9.88345	-9.72599	-2.44713	-2.28967	0.157461	21.3681	290.254	1.19902e-10	4.20967e-08
FGSG_07196	FGSG_07196	11	14.6	14.87	14.35	14.54	15.1	16.28	14.12	14.23	12.51	13.46	16.9195	14.23	-0.7	0.986667	-0.263172	1.68667	0.436828	-1.24984	14.6008	1.41456	0.291359	0.329501
FGSG_07233	FGSG_07233	11	14.6	14.87	14.35	14.54	15.1	16.28	14.12	14.23	16.0737	13.46	14.17	14.23	-0.7	-0.201227	0.653333	0.498773	1.35333	0.85456	14.6686	1.67995	0.229148	0.27097
FGSG_07238	FGSG_07238	4	17.8395	14.87	14.35	14.54	15.1	21.0131	20.7378	19.8018	20.1983	19.9717	17.9845	17.7393	-1.19788	-4.55948	-2.87867	-3.36161	-1.68079	1.68081	17.8455	3.40361	0.0575867	0.0889543
FGSG_07250	FGSG_07250	11	14.6	14.87	14.35	14.54	15.1	16.28	14.12	14.23	16.4299	13.46	14.17	14.23	-0.7	-0.319966	0.653333	0.380034	1.35333	0.973299	14.6983	1.51271	0.266372	0.306443
FGSG_07269	FGSG_07269	5	14.6	14.87	14.35	14.54	18.7506	16.28	17.1735	17.1997	17.4592	18.4869	17.7303	17.362	-1.91686	-2.67078	-3.25307	-0.753917	-1.33621	-0.582289	16.5668	5.73683	0.0132616	0.0236127
FGSG_07282	FGSG_07282	8	14.6	14.87	14.35	14.54	15.1	16.28	17.9814	17.9227	18.4494	13.46	14.17	18.2556	-0.7	-3.51115	-0.688524	-2.81115	0.0114758	2.82262	15.8316	4.69064	0.0244548	0.0412591
FGSG_07287	FGSG_07287	8	14.6	14.87	14.35	14.54	15.1	16.28	16.0646	15.8044	17.8069	13.46	14.17	16.2335	-0.7	-1.95198	-0.01449	-1.25198	0.68551	1.93749	15.2733	2.78556	0.091296	0.126675
FGSG_07291	FGSG_07291;FGSG_10527	3	14.6	14.87	14.35	18.7762	20.1843	19.4963	19.9753	20.2334	20.409	20.4367	20.2427	20.3457	-4.87895	-5.59925	-5.73506	-0.7203	-0.856104	-0.135804	18.66	85.3759	7.76404e-08	7.54568e-07
FGSG_07292	FGSG_07292	3	14.6	14.87	14.35	18.8964	18.6325	19.395	21.7944	22.2661	22.028	21.614	21.1168	22.4063	-4.36798	-7.42282	-7.10568	-3.05484	-2.7377	0.317139	19.3308	128.495	9.1421e-09	1.55033e-07
FGSG_07335	FGSG_07335	2	14.6	18.1991	18.7325	20.3312	19.0163	19.1992	18.6912	19.804	19.9525	18.1829	14.17	17.4768	-2.33837	-2.30537	0.567295	0.0329985	2.90566	2.87267	18.1963	3.30293	0.0619274	0.0942549
FGSG_07375	FGSG_07375	4	19.0895	19.295	19.7702	18.2541	18.1124	16.28	14.12	14.23	12.51	19.3015	18.5016	17.3233	1.83603	5.76489	1.00943	3.92886	-0.826605	-4.75546	17.2323	25.582	3.17057e-05	0.000117387
FGSG_07377	FGSG_07377	7	14.6	14.87	14.35	14.54	15.1	16.28	17.4371	17.1232	16.1414	16.1408	14.17	16.9431	-0.7	-2.29391	-1.14464	-1.59391	-0.444638	1.14927	15.6413	3.63791	0.0487933	0.0778191
FGSG_07401	FGSG_07401	6	14.6	14.87	14.35	14.54	15.1	18.3284	18.5936	18.5695	19.2414	17.5784	17.6253	14.23	-1.38281	-4.19486	-1.87121	-2.81205	-0.488403	2.32364	16.4689	5.52269	0.0149514	0.0263698
FGSG_07419	FGSG_07419	3	17.7189	14.87	18.2722	17.6471	17.904	18.292	19.2249	20.5683	19.6443	19.2679	14.17	14.23	-0.993963	-2.85878	1.06442	-1.86482	2.05838	3.9232	17.6508	3.41556	0.0570954	0.0883416
FGSG_07435	FGSG_07435	1	22.6339	22.3333	21.6984	14.54	18.1211	19.7134	19.082	18.9858	18.9507	21.1643	20.8516	21.042	4.7637	3.21567	1.20259	-1.54803	-3.56112	-2.01309	19.9264	9.0079	0.00276408	0.00569291
FGSG_07437	FGSG_07437	11	14.6	14.87	14.35	14.54	15.1	16.28	14.12	14.23	12.6032	13.46	14.17	14.23	-0.7	0.955612	0.653333	1.65561	1.35333	-0.302279	14.3794	3.30602	0.0617883	0.0941968
FGSG_07439	FGSG_07439	3	14.6	14.87	14.35	16.989	17.8473	19.5452	19.1529	20.1127	21.9475	19.0608	19.4329	19.6833	-3.52051	-5.79771	-4.78566	-2.2772	-1.26514	1.01205	18.1326	22.2799	6.03687e-05	0.000204073
FGSG_07443	FGSG_07443	9	14.6	14.87	14.35	14.54	15.1	16.28	18.9368	20.5884	20.5579	13.46	14.17	14.23	-0.7	-5.421	0.653333	-4.721	1.35333	6.07434	15.9736	45.3639	1.95682e-06	1.15552e-05
FGSG_07467	FGSG_07467	9	14.6	14.87	14.35	14.54	15.1	16.28	18.4232	17.6453	17.9046	13.46	14.17	14.23	-0.7	-3.38438	0.653333	-2.68438	1.35333	4.03771	15.4644	25.6389	3.1376e-05	0.000117095
FGSG_07480	FGSG_07480	3	14.6	14.87	14.35	20.6623	21.9743	21.3768	23.9127	24.1964	23.834	23.2726	22.8968	23.4211	-6.73115	-9.37437	-8.59014	-2.64322	-1.85899	0.784231	20.7806	210.184	6.72945e-10	5.38738e-08
FGSG_07491	FGSG_07491	10	14.6	14.87	14.35	14.54	15.1	16.28	14.12	14.23	12.51	17.1357	16.5798	14.23	-0.7	0.986667	-1.37518	1.68667	-0.67518	-2.36185	14.8788	3.34623	0.0600151	0.0920956
FGSG_07522	FGSG_07522	0	26.1849	26.1417	26.2178	24.3996	24.1391	25.057	22.8475	22.5063	22.2867	23.9522	23.5277	23.0723	1.64956	3.63465	2.66409	1.98508	1.01453	-0.970557	24.1944	30.2593	1.42666e-05	5.96895e-05
FGSG_07528	FGSG_07528	4	14.6	14.87	14.35	16.6718	16.6975	20.6206	23.2133	23.0721	22.4546	15.7833	14.17	21.5969	-3.38996	-8.30665	-2.57673	-4.9167	0.813232	5.72993	18.175	9.16071	0.0025943	0.00535505
FGSG_07536	FGSG_07536	7	14.6	14.87	14.35	17.1739	15.1	19.2556	22.5808	23.2809	24.2552	13.46	14.17	14.23	-2.56982	-8.76566	0.653333	-6.19584	3.22316	9.41899	17.2772	49.4568	1.26897e-06	8.39679e-06
FGSG_07538	FGSG_07538	11	14.6	14.87	14.35	14.54	15.1	16.28	14.12	14.23	14.4469	13.46	14.17	14.23	-0.7	0.341037	0.653333	1.04104	1.35333	0.312296	14.5331	2.94108	0.0810254	0.115002
FGSG_07556	FGSG_07556	0	19.2664	18.1571	18.4289	21.578	21.4346	21.0138	20.5239	20.5507	21.1343	22.0358	22.5174	21.3538	-2.72466	-2.11882	-3.35152	0.605837	-0.626866	-1.2327	20.6662	20.5336	8.7759e-05	0.000277556
FGSG_07569	FGSG_07569	9	19.3577	19.782	20.0865	14.54	15.1	16.28	14.12	14.23	12.51	13.46	14.17	14.23	4.4354	6.12207	5.78874	1.68667	1.35333	-0.333333	15.6555	45.7301	1.87973e-06	1.1457e-05
FGSG_07608	FGSG_07608	3	14.6	14.87	14.35	21.6411	21.6987	21.7304	17.2343	16.9075	17.5038	20.2856	20.2839	19.8413	-7.0834	-2.6085	-5.53025	4.4749	1.55315	-2.92174	18.4122	157.133	3.15771e-09	9.32756e-08
FGSG_07625	FGSG_07625	8	14.6	14.87	14.35	14.54	15.1	16.28	16.3083	14.23	12.51	19.5714	21.0599	22.0477	-0.7	0.25725	-6.28634	0.95725	-5.58634	-6.54359	16.2889	22.8653	5.35496e-05	0.000187123
FGSG_07629	FGSG_07629	0	18.818	18.3969	19.1017	19.9795	19.1749	19.4194	18.857	18.5879	18.5528	19.5907	19.7091	19.565	-0.752388	0.106281	-0.84937	0.858669	-0.0969816	-0.95565	19.1461	3.55691	0.0516425	0.0816651
FGSG_07661	FGSG_07661	11	14.6	14.87	14.35	14.54	15.1	16.28	14.12	14.23	12.51	13.46	16.2042	14.23	-0.7	0.986667	-0.0247169	1.68667	0.675283	-1.01138	14.5412	1.71276	0.222556	0.26553
FGSG_07678	FGSG_07678	0	27.6852	26.6298	26.6641	26.5633	26.7831	26.8533	27.1266	27.0392	27.0696	27.5385	26.9457	25.9856	0.259804	-0.0854248	0.169739	-0.345229	-0.0900646	0.255164	26.907	0.223444	0.878095	0.880927
FGSG_07775	FGSG_07775	9	28.7017	28.262	28.526	14.54	15.1	16.28	14.12	14.23	12.51	13.46	14.17	14.23	13.1899	14.8766	14.5432	1.68667	1.35333	-0.333333	17.8441	302.073	9.68162e-11	4.20967e-08
FGSG_07807	FGSG_07807	11	14.6	14.87	14.35	14.54	15.1	16.28	14.12	14.23	12.51	13.46	17.801	14.23	-0.7	0.986667	-0.556983	1.68667	0.143017	-1.54365	14.6742	1.19914	0.355846	0.385344
FGSG_07838	FGSG_07838	0	19.4396	18.5224	18.2887	18.3689	18.5756	18.3996	17.7031	17.3431	17.3518	18.2207	18.937	17.8385	0.302195	1.28424	0.418189	0.982044	0.115994	-0.86605	18.2491	3.22124	0.0657322	0.0970381
FGSG_07856	FGSG_07856	3	14.6	14.87	14.35	18.0642	19.8473	19.2852	21.7967	22.0684	21.988	21.7708	21.7677	21.8931	-4.45888	-7.34438	-7.20384	-2.88549	-2.74496	0.14053	19.3584	111.558	1.92209e-08	2.45659e-07
FGSG_07865	FGSG_07865	10	14.6	14.87	14.35	14.54	15.1	16.28	14.12	17.6279	18.4999	13.46	14.17	14.23	-0.7	-2.14259	0.653333	-1.44259	1.35333	2.79592	15.154	3.24297	0.0646941	0.0958088
FGSG_07866	FGSG_07866	10	14.6	14.87	14.35	14.54	15.1	16.28	14.12	14.23	12.51	18.1598	18.4552	14.23	-0.7	0.986667	-2.34166	1.68667	-1.64166	-3.32833	15.1204	3.92583	0.0400547	0.0648802
FGSG_07871	FGSG_07871	11	14.6	14.87	14.35	14.54	15.1	16.28	14.12	14.23	16.7758	13.46	14.17	14.23	-0.7	-0.435281	0.653333	0.264719	1.35333	1.08861	14.7272	1.38897	0.298297	0.335315
FGSG_07894	FGSG_07894	7	20.3608	20.2893	21.4987	14.54	17.7107	16.28	14.12	16.7837	12.51	13.46	14.17	14.23	4.53935	6.24503	6.76292	1.70567	2.22356	0.517888	16.3294	17.8592	0.000164448	0.000475017
FGSG_07908	FGSG_07908	11	14.6	14.87	14.35	14.54	15.1	16.28	14.12	14.23	12.51	13.46	14.17	16.983	-0.7	0.986667	-0.264346	1.68667	0.435654	-1.25101	14.6011	1.37485	0.302203	0.338165
FGSG_07921	FGSG_07921	10	14.6	14.87	14.35	14.54	15.1	16.28	14.12	14.23	12.51	17.3862	14.17	16.1744	-0.7	0.986667	-1.30351	1.68667	-0.603509	-2.29018	14.8609	3.01966	0.0763518	0.109763
FGSG_07944	FGSG_07944	0	18.557	18.2398	18.508	18.6518	17.9831	22.3848	24.6239	24.5162	24.6474	18.9168	17.7554	20.4968	-1.23835	-6.16093	-0.621409	-4.92258	0.616937	5.53952	20.4401	15.4649	0.000309117	0.000805604
FGSG_07953	FGSG_07953	3	14.6	14.87	14.35	20.1887	18.3649	20.7388	21.8274	22.3546	23.2053	20.3473	22.3232	22.7175	-5.15747	-7.85576	-7.18936	-2.69829	-2.03189	0.666399	19.6573	45.7248	1.88083e-06	1.1457e-05
FGSG_07988	FGSG_07988	5	14.6	14.87	14.35	18.0554	15.1	16.28	17.5488	20.0643	22.1271	20.219	20.7758	21.5267	-1.87181	-5.30675	-6.23384	-3.43494	-4.36203	-0.927095	17.9598	15.8218	0.000280025	0.000744339
FGSG_08012	FGSG_08012	9	14.6	14.87	14.35	14.54	15.1	16.28	14.12	14.23	12.51	18.5802	19.5509	19.5407	-0.7	0.986667	-4.61726	1.68667	-3.91726	-5.60393	15.6893	33.9441	8.18437e-06	3.71055e-05
FGSG_08015	FGSG_08015	6	22.6791	21.3742	22.636	14.54	15.1	16.28	17.0281	14.23	16.3662	13.46	14.17	17.7878	6.92311	6.355	7.0905	-0.568112	0.167396	0.735508	17.1376	19.5909	0.000108612	0.00033334
FGSG_08022	FGSG_08022	6	14.6	14.87	14.35	19.2553	19.6186	17.9325	14.12	14.23	16.5045	18.4763	20.6137	14.23	-4.32881	-0.344826	-3.16667	3.98398	1.16214	-2.82184	16.5667	5.23274	0.017662	0.0305652
FGSG_08048	FGSG_08048	8	14.6	14.87	14.35	14.54	17.0937	16.28	14.12	14.23	12.51	16.8781	17.1671	16.1383	-1.36458	0.986667	-2.12116	2.35124	-0.756581	-3.10782	15.2314	8.29749	0.00374872	0.00752163
FGSG_08090	FGSG_08090	8	14.6	14.87	14.35	14.54	15.1	16.28	18.7869	18.663	12.51	13.46	20.1648	19.7985	-0.7	-2.04663	-3.2011	-1.34663	-2.5011	-1.15448	16.0936	1.14865	0.373128	0.399688
FGSG_08094	FGSG_08094	4	14.6	17.1525	17.5013	18.1079	17.8263	18.4398	14.12	14.23	12.51	17.7307	17.3905	17.1844	-1.70671	2.79795	-1.01727	4.50466	0.689445	-3.81521	16.3995	14.5086	0.000406568	0.00103359
FGSG_08122	FGSG_08122	0	24.4262	24.5008	24.1974	21.5255	21.9611	22.4461	22.9681	23.3335	24.3549	24.8376	24.8313	23.4178	2.39721	0.822651	0.0125465	-1.57456	-2.38467	-0.810104	23.5667	9.31153	0.00243868	0.00509398
FGSG_08142	FGSG_08142	1	22.2399	21.7462	23.9436	25.3899	24.5234	25.1086	14.7427	14.23	16.0401	19.3238	19.3193	18.6814	-2.36403	7.63898	3.53505	10.003	5.89908	-4.10393	20.4407	92.9593	4.98751e-08	5.28718e-07
FGSG_08164	FGSG_08164	1	20.9637	20.8251	20.7716	20.1089	19.8622	19.7359	14.12	18.4091	18.942	19.9668	20.0742	19.023	0.951119	3.69642	1.16548	2.7453	0.214365	-2.53094	19.4002	4.9706	0.0206233	0.0353705
FGSG_08172	FGSG_08172	8	14.6	14.87	14.35	20.0737	15.1	16.28	18.8785	19.8458	18.9019	13.46	14.17	14.23	-2.54455	-4.60203	0.653333	-2.05748	3.19789	5.25536	16.23	11.7436	0.000980038	0.00226892
FGSG_08196	FGSG_08196	9	23.9394	24.6507	23.801	14.54	15.1	16.28	14.12	14.23	12.51	13.46	14.17	14.23	8.82371	10.5104	10.177	1.68667	1.35333	-0.333333	16.7526	138.532	6.14845e-09	1.19511e-07
FGSG_08213	FGSG_08213	11	14.6	14.87	14.35	14.54	15.1	16.28	14.12	14.23	15.7437	13.46	14.17	14.23	-0.7	-0.091217	0.653333	0.608783	1.35333	0.74455	14.6411	1.87664	0.192697	0.237185
FGSG_08238	FGSG_08238	11	14.6	14.87	14.35	14.54	15.1	16.28	14.12	14.23	16.957	13.46	14.17	14.23	-0.7	-0.495655	0.653333	0.204345	1.35333	1.14899	14.7422	1.33692	0.312981	0.346807
FGSG_08265	FGSG_08265	3	17.6467	14.87	14.35	18.7226	19.0728	16.28	17.8594	17.6803	17.5687	18.6071	18.8705	18.5667	-2.4029	-2.08061	-3.05922	0.322292	-0.656315	-0.978607	17.5079	4.5112	0.0273525	0.0458166
FGSG_08266	FGSG_08266	11	14.6	14.87	14.35	14.54	15.1	16.28	14.12	14.23	14.8735	13.46	14.17	14.23	-0.7	0.198836	0.653333	0.898836	1.35333	0.454497	14.5686	2.5738	0.107819	0.146001
FGSG_08275	FGSG_08275	8	14.6	14.87	14.35	14.54	15.1	16.28	16.6006	17.4767	18.0521	13.46	14.17	16.8098	-0.7	-2.7698	-0.206589	-2.0698	0.493411	2.56321	15.5258	4.9376	0.0210362	0.0359464
FGSG_08276	FGSG_08276	11	14.6	14.87	14.35	14.54	15.1	16.28	19.3836	14.23	12.51	13.46	14.17	14.23	-0.7	-0.767879	0.653333	-0.0678789	1.35333	1.42121	14.8103	0.497367	0.691665	0.701717
FGSG_08292	FGSG_08292	11	14.6	14.87	18.0699	14.54	15.1	16.28	14.12	14.23	12.51	13.46	14.17	14.23	0.53997	2.22664	1.8933	1.68667	1.35333	-0.333333	14.6817	2.87781	0.0850322	0.119842
FGSG_08303	FGSG_08303	10	14.6	14.87	14.35	14.54	15.1	16.28	14.12	14.23	12.51	13.46	17.8679	17.1971	-0.7	0.986667	-1.56832	1.68667	-0.86832	-2.55499	14.9271	2.31877	0.132539	0.17283
FGSG_08335	FGSG_08335	3	14.6	14.87	14.35	18.0542	19.6019	19.1897	22.7144	23.4275	23.4687	21.9542	22.8382	23.1535	-4.34193	-8.59687	-8.042	-4.25494	-3.70007	0.554869	19.8519	123.916	1.10673e-08	1.73302e-07
FGSG_08350	FGSG_08350	11	14.6	14.87	14.35	14.54	15.1	16.28	14.12	14.23	15.0337	13.46	14.17	14.23	-0.7	0.14544	0.653333	0.84544	1.35333	0.507894	14.582	2.43224	0.120808	0.160886
FGSG_08351	FGSG_08351	11	14.6	14.87	14.35	14.54	15.1	16.28	14.12	14.23	15.4866	13.46	14.17	14.23	-0.7	-0.00552789	0.653333	0.694472	1.35333	0.658861	14.6197	2.05887	0.164732	0.207977
FGSG_08352	FGSG_08352	7	14.6	14.87	14.35	14.54	15.1	16.28	17.2912	17.8866	18.5501	16.6742	14.17	17.0936	-0.7	-3.30264	-1.37262	-2.60264	-0.672624	1.93002	15.9505	7.22582	0.00614456	0.0116998
FGSG_08365	FGSG_08365	9	14.6	14.87	14.35	14.54	15.1	16.28	20.2527	20.7743	20.8043	13.46	14.17	14.23	-0.7	-6.00374	0.653333	-5.30374	1.35333	6.65708	16.1193	77.9994	1.23993e-07	1.13453e-06
FGSG_08421	FGSG_08421	2	19.3893	19.4971	20.3053	14.54	15.1	17.7389	20.4961	21.2278	21.2303	18.6779	18.0599	19.8482	3.9376	-1.25418	0.868547	-5.19178	-3.06906	2.12273	18.8426	16.0257	0.000264861	0.000714206
FGSG_08443	FGSG_08443	11	14.6	14.87	14.35	14.54	15.1	16.28	14.12	14.23	17.1548	13.46	14.17	14.23	-0.7	-0.561606	0.653333	0.138394	1.35333	1.21494	14.7587	1.28851	0.327358	0.359323
FGSG_08458	FGSG_08458	4	14.6	14.87	14.35	14.54	22.167	22.7658	23.1286	22.9359	23.5554	23.6425	23.7405	24.3122	-5.21762	-8.59997	-9.29171	-3.38235	-4.0741	-0.691743	20.384	13.2494	0.000596423	0.00144161
FGSG_08463	FGSG_08463	8	14.6	14.87	14.35	14.54	15.1	16.28	17.1693	16.5226	15.7644	13.46	14.17	15.0727	-0.7	-1.87873	0.372441	-1.17873	1.07244	2.25117	15.1582	5.6955	0.0135694	0.0241147
FGSG_08477	FGSG_08477	1	20.2029	19.732	19.162	14.54	19.1954	18.86	20.527	20.5552	20.5507	21.0902	22.023	21.9101	2.16716	-0.845348	-1.97547	-3.0125	-4.14263	-1.13012	19.8624	6.19252	0.0103596	0.0188045
FGSG_08478	FGSG_08478	3	14.6	14.87	14.35	18.8311	20.727	20.1269	22.9286	23.2975	23.1044	22.0337	22.0396	22.498	-5.28836	-8.50353	-7.58377	-3.21517	-2.29542	0.919751	19.9506	123.752	1.11448e-08	1.73302e-07
FGSG_08498	FGSG_08498	3	14.6	14.87	14.35	19.7514	19.9459	20.0593	18.8774	19.318	19.5458	19.7162	20.2489	20.2212	-5.31221	-4.64039	-5.45542	0.671819	-0.143202	-0.815021	18.4587	99.8062	3.44235e-08	4.01464e-07
FGSG_08535	FGSG_08535	6	14.6	14.87	14.35	14.54	15.1	16.28	19.7419	20.0002	19.7695	16.3882	15.8351	16.4561	-0.7	-5.23052	-1.6198	-4.53052	-0.919797	3.61073	16.4942	49.1359	1.3112e-06	8.61513e-06
FGSG_08554	FGSG_08554	0	23.6562	24.3795	24.4315	24.463	22.4251	25.2342	21.2275	21.7071	21.7802	22.7295	22.031	21.4446	0.114996	2.58411	2.08737	2.46912	1.97238	-0.49674	22.9591	8.02858	0.00422623	0.00837171
FGSG_08560	FGSG_08560	6	14.6	14.87	14.35	14.54	15.1	16.28	18.5186	19.026	18.6457	18.6061	18.214	18.0675	-0.7	-4.12344	-3.68923	-3.42344	-2.98923	0.434217	16.7348	39.0988	4.09355e-06	2.17005e-05
FGSG_08561	FGSG_08561	3	14.6	14.87	14.35	19.5687	20.485	20.3054	22.668	23.0323	23.0517	22.8024	22.0931	23.1751	-5.51303	-8.31069	-8.08354	-2.79766	-2.57051	0.227151	20.0835	167.625	2.24159e-09	8.85489e-08
FGSG_08587	FGSG_08587	3	18.2442	18.4154	18.3641	19.4103	19.6977	19.0107	14.12	14.23	12.51	19.0035	18.4033	18.2575	-1.03166	4.72127	-0.213489	5.75293	0.818173	-4.93476	17.4722	55.0531	7.38514e-07	5.2598e-06
FGSG_08601	FGSG_08601	11	14.6	14.87	14.35	14.54	15.1	16.28	14.12	14.23	12.51	13.46	14.17	17.6754	-0.7	0.986667	-0.49514	1.68667	0.20486	-1.48181	14.6588	1.20071	0.355324	0.385344
FGSG_08620	FGSG_08620	0	19.2182	19.2103	18.9929	20.5066	21.4555	20.8345	18.7237	18.8715	18.5573	20.7598	20.9303	20.9072	-1.79175	0.42295	-1.72529	2.2147	0.0664633	-2.14824	19.914	19.9441	0.000100175	0.000311544
FGSG_08634	FGSG_08634	12	14.6	14.87	14.35	14.54	15.1	16.28	14.12	14.23	12.51	13.46	14.17	14.23	-0.7	0.986667	0.653333	1.68667	1.35333	-0.333333	14.3717	3.2761	0.0631477	0.0944347
FGSG_08670	FGSG_08670	6	14.6	14.87	14.35	14.54	15.1	16.28	20.3172	19.8676	20.486	21.6752	19.4835	19.914	-0.7	-5.61694	-5.75092	-4.91694	-5.05092	-0.133989	17.6236	50.1636	1.1815e-06	7.98796e-06
FGSG_08675	FGSG_08675	10	14.6	14.87	14.35	14.54	15.1	16.28	14.12	18.7847	19.0722	13.46	14.17	14.23	-0.7	-2.71895	0.653333	-2.01895	1.35333	3.37228	15.2981	3.63034	0.0490515	0.0780974
FGSG_08676	FGSG_08676	3	14.6	14.87	14.35	18.854	19.6161	19.5069	21.9742	22.4941	22.1619	21.8833	21.3934	21.8856	-4.71904	-7.60341	-7.1141	-2.88438	-2.39506	0.489315	19.4658	165.838	2.37269e-09	8.85489e-08
FGSG_08677	FGSG_08677	9	14.6	14.87	14.35	14.54	15.1	16.28	18.303	18.6326	19.3303	13.46	14.17	14.23	-0.7	-4.14861	0.653333	-3.44861	1.35333	4.80195	15.6555	35.2448	6.81349e-06	3.16268e-05
FGSG_08681	FGSG_08681	11	14.6	14.87	14.35	14.54	15.1	16.28	14.12	14.23	17.7338	13.46	14.17	14.23	-0.7	-0.754612	0.653333	-0.0546121	1.35333	1.40795	14.807	1.18691	0.359952	0.388595
FGSG_08712	FGSG_08712	5	14.6	14.87	14.35	14.54	15.1	19.0044	18.9624	19.0583	19.6229	19.0183	19.299	20.1983	-1.60812	-4.60787	-4.89854	-2.99974	-3.29041	-0.29067	17.3853	12.6104	0.000732322	0.001743
FGSG_08714	FGSG_08714	3	14.6	14.87	14.35	20.6618	22.0491	20.8805	22.8155	22.8721	23.1815	22.1277	22.3537	22.8101	-6.59045	-8.34971	-7.82385	-1.75926	-1.2334	0.525858	20.2977	153.681	3.55184e-09	9.50596e-08
FGSG_08721	FGSG_08721	3	14.6	14.87	14.35	23.3084	23.6227	24.8361	19.7134	20.2933	19.7726	20.5772	19.3798	20.6552	-9.31571	-5.31977	-5.59739	3.99594	3.71832	-0.27762	19.6649	112.289	1.85741e-08	2.44079e-07
FGSG_08723	FGSG_08723	2	17.4258	14.87	14.35	22.382	23.3149	23.2351	23.8718	24.0086	24.3026	23.7767	23.5909	24.6424	-7.42875	-8.51241	-8.45473	-1.08366	-1.02598	0.0576806	21.6476	66.0016	2.92964e-07	2.37683e-06
FGSG_08736	FGSG_08736	5	19.984	18.7408	19.3912	14.54	15.1	16.28	14.12	17.5491	17.9797	17.2588	17.3485	14.23	4.06534	2.82241	3.09291	-1.24293	-0.972429	0.270499	16.8768	5.17799	0.0182368	0.0314509
FGSG_08737	FGSG_08737	4	14.6	14.87	14.35	20.2789	17.6559	17.9286	19.9873	20.4764	21.2273	17.591	14.17	17.0117	-4.01446	-5.95699	-1.6509	-1.94253	2.36356	4.30609	17.5123	16.6846	0.000222092	0.000611243
FGSG_08743	FGSG_08743	10	14.6	14.87	14.35	20.2706	15.1	16.28	14.12	14.23	17.8523	13.46	14.17	14.23	-2.6102	-0.794111	0.653333	1.81609	3.26353	1.44744	15.2944	2.51554	0.112958	0.151859
FGSG_08757	FGSG_08757	4	22.0117	20.4408	20.7926	14.54	15.1	16.28	14.12	16.3627	16.3022	16.0517	16.7056	15.696	5.77504	5.48673	4.93059	-0.288314	-0.844451	-0.556136	17.0336	28.9756	1.75607e-05	7.00177e-05
FGSG_08780	FGSG_08780	6	14.6	14.87	14.35	14.54	15.1	16.28	18.1946	18.2901	18.2838	17.8709	18.0202	18.2973	-0.7	-3.64948	-3.45612	-2.94948	-2.75612	0.193362	16.5581	33.4888	8.73986e-06	3.92033e-05
FGSG_08811	FGSG_08811	0	17.1666	17.9355	17.6197	21.8449	19.6798	18.6914	21.1963	21.6811	22.1559	19.9347	18.7334	18.8312	-2.4981	-4.10384	-1.59249	-1.60574	0.905612	2.51135	19.6225	11.3453	0.00112648	0.00255099
FGSG_08851	FGSG_08851	3	14.6	14.87	14.35	23.5317	23.2727	22.1395	21.3788	21.3333	21.8493	21.9828	22.8203	22.5953	-8.37465	-6.91377	-7.85951	1.46088	0.51514	-0.945741	20.3936	147.422	4.42613e-09	1.03239e-07
FGSG_08865	FGSG_08865	11	14.6	14.87	14.35	14.54	15.1	16.28	14.12	14.23	16.2685	13.46	14.17	14.23	-0.7	-0.266156	0.653333	0.433844	1.35333	0.91949	14.6849	1.58304	0.249944	0.291862
FGSG_08873	FGSG_08873	9	14.6	14.87	14.35	14.54	15.1	16.28	18.7847	19.3083	19.3114	13.46	14.17	14.23	-0.7	-4.52815	0.653333	-3.82815	1.35333	5.18148	15.7504	45.5055	1.92658e-06	1.14753e-05
FGSG_08875	FGSG_08875	7	14.6	14.87	14.35	14.54	15.1	16.28	21.7304	21.5957	20.8701	13.46	18.1422	21.8422	-0.7	-6.79206	-3.20811	-6.09206	-2.50811	3.58394	17.2817	7.87017	0.00454115	0.00888237
FGSG_08895	FGSG_08895	3	14.6	14.87	14.35	19.2819	20.2755	20.0525	21.7001	22.1356	22.0318	21.8071	21.4344	21.6827	-5.26329	-7.34914	-7.03473	-2.08585	-1.77144	0.314409	19.5185	153.566	3.56601e-09	9.50596e-08
FGSG_08896	FGSG_08896	3	14.6	14.87	14.35	19.7325	20.4664	20.0133	21.9364	22.2646	22.018	21.794	21.355	21.5899	-5.46408	-7.46632	-6.97298	-2.00224	-1.5089	0.493345	19.5825	176.607	1.69904e-09	7.20547e-08
FGSG_08907	FGSG_08907	7	14.6	16.9476	14.35	14.54	15.1	17.3264	16.9482	16.9604	12.51	13.46	17.7343	14.23	-0.356258	-0.173645	0.157779	0.182613	0.514037	0.331424	15.3922	0.0476173	0.985482	0.985482
FGSG_08944	FGSG_08944	2	18.1817	18.5007	17.1694	14.54	17.6573	16.28	19.1952	19.2587	19.2556	20.0289	20.6873	20.9833	1.79149	-1.28588	-2.61591	-3.07737	-4.4074	-1.33002	18.4782	14.5113	0.000406241	0.00103359
FGSG_08971	FGSG_08971	5	14.6	14.87	14.35	14.54	17.3656	16.28	17.0496	16.2443	15.6136	17.4938	18.0449	18.4216	-1.45521	-1.69584	-3.38012	-0.240632	-1.92491	-1.68428	16.2395	8.59575	0.00329176	0.0067057
FGSG_08979	FGSG_08979	0	20.5311	20.3296	19.9373	21.6537	21.0226	21.9873	19.2074	19.6114	19.8905	21.4875	20.5088	20.7849	-1.28856	0.696252	-0.661076	1.98481	0.627483	-1.35733	20.5793	7.90731	0.00446488	0.00880196
FGSG_09016	FGSG_09016	4	14.6	14.87	14.35	18.3386	18.1466	18.6619	18.103	18.398	18.4767	17.7106	17.8061	14.23	-3.77571	-3.71923	-1.97554	0.0564811	1.80017	1.74369	16.9743	10.1353	0.00176012	0.00381906
FGSG_09042	FGSG_09042	0	17.7676	16.9366	17.4779	23.6331	23.9383	23.9741	17.8553	16.0666	17.3005	19.6905	20.6276	19.8944	-6.45449	0.319893	-2.67678	6.77439	3.77771	-2.99668	19.5969	76.5435	1.36673e-07	1.21444e-06
FGSG_09070	FGSG_09070	9	18.7737	18.8177	18.8863	14.54	15.1	16.28	14.12	14.23	12.51	13.46	14.17	14.23	3.51923	5.2059	4.87257	1.68667	1.35333	-0.333333	15.4265	34.1636	7.9316e-06	3.62754e-05
FGSG_09099	FGSG_09099	3	17.984	17.795	18.9773	16.9408	17.3072	16.28	16.6602	14.23	12.51	17.0054	17.4446	17.0985	1.40941	3.78533	1.06928	2.37592	-0.340137	-2.71606	16.6861	7.06778	0.00663484	0.012531
FGSG_09142	FGSG_09142	1	14.6	17.5883	17.143	20.2754	18.6201	20.3046	17.2299	17.5638	18.8725	18.9404	18.7944	16.6472	-3.28961	-1.44494	-1.68359	1.84467	1.60602	-0.23865	18.0483	4.39272	0.029488	0.0489542
FGSG_09185	FGSG_09185	9	14.6	14.87	14.35	14.54	15.1	16.28	18.6633	18.9007	18.5811	13.46	14.17	14.23	-0.7	-4.10838	0.653333	-3.40838	1.35333	4.76171	15.6454	39.1966	4.04336e-06	2.15569e-05
FGSG_09205	FGSG_09205	11	14.6	14.87	14.35	14.54	15.1	16.28	14.12	14.23	16.9499	13.46	14.17	14.23	-0.7	-0.493306	0.653333	0.206694	1.35333	1.14664	14.7417	1.3388	0.312437	0.346616
FGSG_09276	FGSG_09276	6	14.6	14.87	14.35	14.54	15.1	16.28	17.0138	16.867	16.7898	18.4622	18.235	18.0916	-0.7	-2.28353	-3.65626	-1.58353	-2.95626	-1.37273	16.2666	25.6524	3.12984e-05	0.000117095
FGSG_09277	FGSG_09277	11	14.6	14.87	14.35	14.54	15.1	16.28	14.12	14.23	20.5419	13.46	14.17	14.23	-0.7	-1.69063	0.653333	-0.99063	1.35333	2.34396	15.041	1.06798	0.402651	0.423066
FGSG_09289	FGSG_09289	0	26.7117	26.5151	26.4265	27.835	27.4371	27.8254	26.9454	26.7878	26.388	27.1428	27.3204	27.0796	-1.14804	-0.155957	-0.629832	0.992087	0.518212	-0.473874	27.0346	4.49819	0.027578	0.0461116
FGSG_09316	FGSG_09316	11	14.6	14.87	14.35	14.54	15.1	16.28	14.12	14.23	20.4307	13.46	14.17	14.23	-0.7	-1.65358	0.653333	-0.953579	1.35333	2.30691	15.0317	1.06795	0.40266	0.423066
FGSG_09322	FGSG_09322	9	14.6	14.87	14.35	14.54	15.1	18.5201	14.12	14.23	12.51	17.6331	17.1632	14.23	-1.4467	0.986667	-1.73544	2.43337	-0.288734	-2.7221	15.1555	2.68949	0.0983973	0.134414
FGSG_09358	FGSG_09358	3	14.6	14.87	14.35	18.9614	19.0579	19.9095	19.544	19.3662	19.655	19.6995	19.9834	19.0155	-4.70291	-4.91509	-4.95948	-0.212184	-0.256578	-0.0443939	18.251	68.4206	2.43567e-07	2.04728e-06
FGSG_09362	FGSG_09362	11	14.6	14.87	14.35	14.54	15.1	16.28	14.12	14.23	16.155	13.46	14.17	14.23	-0.7	-0.228319	0.653333	0.471681	1.35333	0.881652	14.6754	1.63785	0.237932	0.280291
FGSG_09366	FGSG_09366	0	25.096	24.6783	24.3412	24.2868	24.2514	25.8357	26.0122	25.4307	25.5205	26.7607	27.2159	26.5175	-0.0861579	-0.949323	-2.1262	-0.863165	-2.04004	-1.17688	25.4956	8.01655	0.00424922	0.00839941
FGSG_09373	FGSG_09373	3	14.6	14.87	14.35	21.3506	21.3174	21.4465	20.1101	20.1768	20.0018	20.2559	20.796	20.7155	-6.76485	-5.48957	-5.98246	1.27528	0.782383	-0.492895	19.1659	160.695	2.80403e-09	9.32756e-08
FGSG_09403	FGSG_09403	3	21.7318	21.7904	21.1715	14.54	15.1	16.28	18.2297	18.3303	19.6455	19.221	18.3347	17.9035	6.2579	2.82944	3.07816	-3.42846	-3.17974	0.248723	18.5232	38.3543	4.50048e-06	2.34578e-05
FGSG_09453	FGSG_09453	11	14.6	14.87	14.35	14.54	15.1	16.28	15.1927	14.23	12.51	13.46	14.17	14.23	-0.7	0.629094	0.653333	1.32909	1.35333	0.0242389	14.4611	1.80816	0.204581	0.248858
FGSG_09454	FGSG_09454	8	14.6	14.87	14.35	14.54	15.1	18.577	18.9466	17.3944	17.315	13.46	14.17	14.23	-1.46566	-3.27867	0.653333	-1.81301	2.119	3.93201	15.6294	7.42872	0.00557642	0.0106834
FGSG_09471	FGSG_09471	0	19.2257	18.2544	19.0409	19.3603	21.4425	19.9259	21.785	23.1018	23.0788	21.2568	21.1188	20.7844	-1.4026	-3.81485	-2.21299	-2.41225	-0.810395	1.60186	20.6979	14.4963	0.000408042	0.00103452
FGSG_09475	FGSG_09475	2	14.6	14.87	16.713	20.6833	22.7396	22.4718	23.1289	22.9949	22.9647	25.1995	24.7171	23.2155	-6.57054	-7.63514	-8.98302	-1.0646	-2.41247	-1.34788	21.1915	58.2356	5.55174e-07	4.11093e-06
FGSG_09482	FGSG_09482	4	14.6	14.87	14.35	19.7014	15.1	20.6875	17.9894	18.4667	17.8636	18.139	18.3781	19.2472	-3.88963	-3.49991	-3.98145	0.389716	-0.0918166	-0.481532	17.4494	5.80317	0.0127844	0.0229381
FGSG_09489	FGSG_09489	11	14.6	18.3971	14.35	14.54	15.1	16.28	14.12	14.23	12.51	13.46	14.17	14.23	0.475705	2.16237	1.82904	1.68667	1.35333	-0.333333	14.6656	2.256	0.139595	0.180146
FGSG_09491	FGSG_09491	10	14.6	14.87	14.35	14.54	15.1	16.28	14.12	16.4219	16.4087	13.46	14.17	14.23	-0.7	-1.04353	0.653333	-0.343532	1.35333	1.69687	14.8792	2.57992	0.107295	0.145503
FGSG_09512	FGSG_09512	3	14.6	14.87	14.35	18.3016	18.5082	19.2846	18.9993	18.417	18.2842	18.3031	18.6185	18.9589	-4.09146	-3.96017	-4.02014	0.131281	0.0713191	-0.0599621	17.6246	47.5358	1.54835e-06	9.8273e-06
FGSG_09522	FGSG_09522	0	21.5734	21.4401	20.7259	18.326	19.8658	19.93	21.0887	21.0449	20.0113	19.7589	19.8763	18.9487	1.87257	0.531525	1.71851	-1.34105	-0.154061	1.18699	20.2158	5.50537	0.0150989	0.0265297
FGSG_09532	FGSG_09532	11	14.6	14.87	14.35	14.54	15.1	16.28	14.12	14.23	16.5306	13.46	14.17	14.23	-0.7	-0.35352	0.653333	0.34648	1.35333	1.00685	14.7067	1.4731	0.276156	0.314595
FGSG_09548	FGSG_09548	8	14.6	14.87	14.35	20.0528	15.1	16.28	20.4942	20.5909	21.3509	13.46	14.17	14.23	-2.53762	-6.20536	0.653333	-3.66774	3.19095	6.85869	16.6291	19.7788	0.000104024	0.000321372
FGSG_09552	FGSG_09552	9	14.6	14.87	14.35	14.54	15.1	16.28	18.0445	18.1201	16.8036	13.46	14.17	14.23	-0.7	-3.04942	0.653333	-2.34942	1.35333	3.70276	15.3807	17.7924	0.000167208	0.000480017
FGSG_09556	FGSG_09556	9	14.6	14.87	14.35	14.54	15.1	16.28	20.0186	20.089	20.5712	13.46	14.17	14.23	-0.7	-5.6196	0.653333	-4.9196	1.35333	6.27293	16.0232	68.8362	2.36107e-07	2.02099e-06
FGSG_09570	FGSG_09570	3	14.6	14.87	14.35	22.1553	22.0911	23.2582	23.4825	23.6652	23.3339	23.3961	23.126	23.116	-7.89487	-8.8872	-8.60604	-0.992326	-0.711171	0.281156	20.9537	218.047	5.53261e-10	5.38738e-08
FGSG_09574	FGSG_09574	4	14.6	14.87	14.35	18.433	15.1	18.7794	21.5271	21.6505	20.9267	18.8603	17.6162	18.1143	-2.83081	-6.76144	-3.59026	-3.93064	-0.75945	3.17119	17.9023	22.7245	5.51026e-05	0.000191077
FGSG_09580	FGSG_09580	11	14.6	14.87	14.35	14.54	15.1	16.28	14.12	14.23	16.7913	13.46	14.17	14.23	-0.7	-0.440439	0.653333	0.259561	1.35333	1.09377	14.7284	1.38421	0.299608	0.335979
FGSG_09586	FGSG_09586	5	18.6361	18.3216	14.35	14.54	15.1	16.28	18.9265	19.2158	20.2746	13.46	17.5522	18.3225	1.7959	-2.36969	0.657652	-4.16559	-1.13825	3.02734	17.0816	3.44059	0.0560826	0.0875001
FGSG_09613	FGSG_09613	7	14.6	14.87	14.35	14.54	15.1	16.28	20.7482	20.2464	19.5204	16.4916	14.17	17.4039	-0.7	-5.56503	-1.41519	-4.86503	-0.715187	4.14985	16.5267	21.0934	7.76216e-05	0.000249727
FGSG_09623	FGSG_09623	0	20.9784	21.5929	21.6497	21.0456	20.2885	20.5581	19.2043	18.649	18.476	20.0285	19.8896	19.8363	0.776271	2.63057	1.48884	1.8543	0.712568	-1.14173	20.1831	16.407	0.000239028	0.000653998
FGSG_09648	FGSG_09648	6	14.6	14.87	14.35	14.54	15.1	16.28	18.6164	18.3611	18.3929	19.0908	19.8458	19.2164	-0.7	-3.85015	-4.77765	-3.15015	-4.07765	-0.927498	16.9386	48.3781	1.41771e-06	9.24979e-06
FGSG_09688	FGSG_09688	6	14.6	14.87	14.35	14.54	15.1	16.28	16.7716	16.7783	17.0124	16.4236	17.5063	17.2328	-0.7	-2.24741	-2.44753	-1.54741	-1.74753	-0.200119	15.9554	11.5976	0.00103095	0.00235754
FGSG_09690	FGSG_09690	5	14.6	14.87	14.35	19.4875	15.1	19.5634	22.6883	23.0738	23.5657	13.46	17.2236	21.0595	-3.44365	-8.5026	-2.64106	-5.05895	0.802591	5.86154	18.2535	9.34816	0.00240258	0.00504866
FGSG_09694	FGSG_09694	9	14.6	14.87	14.35	14.54	15.1	16.28	18.1782	18.0605	18.7394	13.46	14.17	14.23	-0.7	-3.71935	0.653333	-3.01935	1.35333	4.37269	15.5482	30.8619	1.29755e-05	5.54004e-05
FGSG_09704	FGSG_09704	7	14.6	14.87	14.35	14.54	15.1	16.28	17.3769	14.23	17.2287	17.774	18.5608	17.9267	-0.7	-1.67187	-3.48049	-0.971865	-2.78049	-1.80862	16.0698	7.44848	0.00552448	0.0106056
FGSG_09718	FGSG_09718	12	14.6	14.87	14.35	14.54	15.1	16.28	14.12	14.23	12.51	13.46	14.17	14.23	-0.7	0.986667	0.653333	1.68667	1.35333	-0.333333	14.3717	3.2761	0.0631477	0.0944347
FGSG_09719	FGSG_09719	5	14.6	14.87	14.35	19.685	17.2127	21.4889	22.7031	22.7957	22.3894	13.46	14.17	18.1816	-4.85552	-8.02275	-0.663869	-3.16723	4.19165	7.35888	17.9922	19.2385	0.00011788	0.000357084
FGSG_09722	FGSG_09722	6	14.6	14.87	14.35	14.54	15.1	16.28	17.3339	17.0397	17.8722	17.4564	18.3648	18.681	-0.7	-2.80859	-3.56075	-2.10859	-2.86075	-0.752162	16.374	20.7695	8.33074e-05	0.000267099
FGSG_09739	FGSG_09739	3	14.6	14.87	14.35	19.314	17.7185	19.4819	18.8258	18.4602	18.6018	19.42	19.3105	20.4795	-4.2315	-4.02258	-5.13	0.208917	-0.898499	-1.10742	17.9527	37.4378	5.06906e-06	2.53725e-05
FGSG_09742	FGSG_09742	0	19.8467	20.9346	19.9089	17.3596	17.6258	18.4176	16.3182	17.3499	17.3816	17.714	16.722	17.0979	2.42904	3.21347	3.05205	0.784428	0.623013	-0.161415	18.0564	17.2353	0.000192505	0.000544264
FGSG_09755	FGSG_09755	0	20.5991	20.8861	20.9871	19.8543	19.205	20.7348	20.3507	20.3208	20.2575	20.2795	19.8622	19.77	0.892719	0.51443	0.853544	-0.378289	-0.0391747	0.339115	20.2589	1.84799	0.19757	0.242863
FGSG_09833	FGSG_09833	8	14.6	14.87	14.35	14.54	16.5995	16.28	14.12	14.23	12.51	17.2499	17.5796	17.1598	-1.19985	0.986667	-2.72308	2.18651	-1.52324	-3.70975	15.3407	13.5618	0.000540954	0.0013247
FGSG_09834	FGSG_09834	3	14.6	14.87	14.35	19.0661	20.1647	22.602	24.5317	23.9241	22.7189	19.4394	19.485	22.205	-6.00428	-9.11819	-5.76981	-3.11392	0.234468	3.34839	19.8297	31.3817	1.19717e-05	5.17113e-05
FGSG_09844	FGSG_09844	3	14.6	14.87	14.35	24.5283	24.11	24.3446	20.7381	21.0577	22.0549	22.8003	23.3013	22.7416	-9.72095	-6.67691	-8.34107	3.04404	1.37988	-1.66416	20.7914	204.488	7.79031e-10	5.405e-08
FGSG_09866	FGSG_09866	3	14.6	14.87	14.35	20.7995	21.7464	20.9175	22.6998	22.9307	22.9733	23.3221	22.7603	22.6939	-6.54779	-8.26128	-8.31877	-1.71349	-1.77098	-0.0574877	20.3886	198.556	9.11271e-10	5.66811e-08
FGSG_09870	FGSG_09870	3	14.6	14.87	14.35	17.5085	19.4545	19.2214	21.7183	22.7172	22.6966	22.5404	22.2712	23.0986	-4.12147	-7.77071	-8.03003	-3.64924	-3.90856	-0.25932	19.5872	92.5615	5.10017e-08	5.28718e-07
FGSG_09885	FGSG_09885	10	14.6	14.87	14.35	14.54	15.1	16.28	14.12	14.23	12.51	18.5106	18.6784	14.23	-0.7	0.986667	-2.53301	1.68667	-1.83301	-3.51968	15.1683	4.01914	0.0376268	0.06116
FGSG_09887	FGSG_09887	11	14.6	14.87	14.35	14.54	15.1	16.28	14.12	16.665	12.51	13.46	14.17	14.23	-0.7	0.175008	0.653333	0.875008	1.35333	0.478325	14.5746	0.822306	0.508724	0.529731
FGSG_09897	FGSG_09897	11	14.6	14.87	14.35	14.54	15.1	16.28	14.12	14.23	18.6894	13.46	14.17	14.23	-0.7	-1.07315	0.653333	-0.373148	1.35333	1.72648	14.8866	1.1033	0.389425	0.413048
FGSG_09928	FGSG_09928	11	14.6	14.87	14.35	14.54	15.1	16.28	14.12	14.23	16.8844	13.46	14.17	14.23	-0.7	-0.47147	0.653333	0.22853	1.35333	1.1248	14.7362	1.35682	0.307274	0.342108
FGSG_09933	FGSG_09933	9	14.6	14.87	14.35	14.54	15.1	16.28	14.12	14.659	16.4948	13.46	14.8375	14.23	-0.7	-0.4846	0.43084	0.2154	1.13084	0.91544	14.7951	1.13282	0.378732	0.403836
FGSG_09940	FGSG_09940	4	14.6	14.87	14.35	14.54	20.0581	20.4476	21.5996	21.9812	21.2356	20.1824	21.0032	20.6399	-3.74191	-6.99877	-6.00183	-3.25686	-2.25992	0.996938	18.7923	12.9883	0.000647995	0.0015502
FGSG_09955	FGSG_09955	11	14.6	14.87	14.35	14.54	15.1	16.28	14.12	14.23	16.7681	13.46	14.17	14.23	-0.7	-0.432702	0.653333	0.267298	1.35333	1.08604	14.7265	1.39137	0.297638	0.334977
FGSG_09956	FGSG_09956	11	14.6	14.87	14.35	14.54	15.1	16.28	14.12	14.23	16.0222	13.46	14.17	14.23	-0.7	-0.184079	0.653333	0.515921	1.35333	0.837413	14.6644	1.70786	0.223527	0.266348
FGSG_09974	FGSG_09974	5	14.6	14.87	14.35	14.54	15.1	18.6175	19.8687	20.4542	20.7812	20.5036	20.3729	20.8736	-1.47917	-5.76139	-5.9767	-4.28222	-4.49753	-0.21531	17.911	24.6798	3.75249e-05	0.000135701
FGSG_09980	FGSG_09980	0	23.8802	22.7406	23.6353	24.4428	24.1045	25.0027	22.5958	22.6278	22.526	23.5919	24.0848	23.5883	-1.098	0.835451	-0.336325	1.93345	0.761674	-1.17178	23.5684	7.21816	0.00616733	0.0117192
FGSG_09989	FGSG_09989	3	14.6	14.87	14.35	19.9776	19.9115	19.8768	17.0959	17.8265	18.1319	19.2361	19.7326	19.4302	-5.3153	-3.0781	-4.85964	2.23721	0.455661	-1.78155	17.9199	77.8476	1.25248e-07	1.13453e-06
FGSG_09998	FGSG_09998	3	14.6	14.87	14.35	20.6656	19.5804	20.7541	22.7227	23.0123	22.9614	20.8461	21.6034	21.2704	-5.72671	-8.29213	-6.6333	-2.56542	-0.90659	1.65883	19.7697	144.53	4.9148e-09	1.09179e-07
FGSG_10001	FGSG_10001	11	14.6	14.87	14.35	14.54	15.1	16.28	14.12	14.23	15.5258	13.46	14.17	14.23	-0.7	-0.0185885	0.653333	0.681412	1.35333	0.671922	14.623	2.02951	0.168906	0.212671
FGSG_10010	FGSG_10010	3	14.6	14.87	14.35	20.4827	21.0267	23.0662	22.9584	22.8339	23.0569	23.2362	22.5891	22.9388	-6.91852	-8.34308	-8.31471	-1.42456	-1.39619	0.0283715	20.5007	91.0987	5.5413e-08	5.68135e-07
FGSG_10086	FGSG_10086	9	14.6	14.87	14.35	14.54	15.1	16.28	14.12	14.23	17.2124	16.7839	14.17	17.2202	-0.7	-0.580794	-1.45136	0.119206	-0.751357	-0.870563	15.2897	0.777438	0.530981	0.551676
FGSG_10089	FGSG_10089	0	24.7142	23.9436	24.633	23.381	23.6434	24.4659	24.4696	24.4822	24.5161	23.9017	23.2414	24.223	0.600192	-0.0590121	0.641599	-0.659204	0.0414066	0.700611	24.1346	1.49063	0.271778	0.310366
FGSG_10118	FGSG_10118	3	14.6	14.87	14.35	21.3938	20.4732	20.9486	20.8282	21.0632	22.1663	21.2533	20.9351	21.6342	-6.33184	-6.74591	-6.66753	-0.414068	-0.335693	0.0783747	19.543	103.337	2.87029e-08	3.57064e-07
FGSG_10145	FGSG_10145	11	14.6	14.87	14.35	14.54	15.1	16.28	14.12	14.23	13.9884	13.46	14.17	14.23	-0.7	0.493861	0.653333	1.19386	1.35333	0.159473	14.4949	3.2524	0.0642492	0.0953013
FGSG_10160	FGSG_10160	9	14.6	14.87	14.35	14.54	15.1	16.28	17.3458	17.701	17.35	13.46	14.17	14.23	-0.7	-2.85894	0.653333	-2.15894	1.35333	3.51227	15.3331	20.1447	9.57293e-05	0.000301741
FGSG_10180	FGSG_10180	6	14.6	14.87	14.35	14.54	15.1	16.28	18.4645	17.4424	17.7649	16.8451	16.4919	18.0703	-0.7	-3.28394	-2.52912	-2.58394	-1.82912	0.754824	16.2349	14.6683	0.000388009	0.000991815
FGSG_10181	FGSG_10181	5	14.6	14.87	14.35	14.54	15.1	17.8296	20.1458	20.5927	20.8564	19.9745	20.1565	20.209	-1.21653	-5.92495	-5.50664	-4.70842	-4.29011	0.418308	17.7687	35.5619	6.52166e-06	3.08868e-05
FGSG_10188	FGSG_10188	9	14.6	14.87	14.35	14.54	15.1	16.28	16.9225	16.8555	17.436	13.46	14.17	14.23	-0.7	-2.46468	0.653333	-1.76468	1.35333	3.11801	15.2345	15.1506	0.00033774	0.000872885
FGSG_10206	FGSG_10206	9	14.6	18.7033	19.0248	14.54	15.1	16.28	14.12	14.23	16.7164	13.46	14.17	14.23	2.13605	2.42058	3.48938	0.284536	1.35333	1.0688	15.4312	3.47675	0.054656	0.0855604
FGSG_10212	FGSG_10212	3	14.6	14.87	14.35	19.1728	20.5225	21.7292	21.3605	21.6421	23.3784	22.8417	23.466	22.7548	-5.86815	-7.52034	-8.41419	-1.65218	-2.54603	-0.89385	20.0573	60.607	4.53042e-07	3.46466e-06
FGSG_10235	FGSG_10235	11	14.6	14.87	14.35	14.54	15.1	16.28	14.12	14.23	18.1582	13.46	14.17	14.23	-0.7	-0.896075	0.653333	-0.196075	1.35333	1.54941	14.8424	1.14015	0.376127	0.401517
FGSG_10239	FGSG_10239	9	14.6	14.87	14.35	14.54	15.1	16.28	18.3885	18.6078	19.0477	13.46	14.17	14.23	-0.7	-4.0747	0.653333	-3.3747	1.35333	4.72803	15.637	36.9143	5.43202e-06	2.65344e-05
FGSG_10245	FGSG_10245	3	14.6	14.87	14.35	18.409	19.4322	18.7018	20.9476	21.6881	21.9587	21.7164	21.4598	21.8173	-4.24101	-6.92479	-7.05782	-2.68379	-2.81681	-0.133027	19.1626	122.301	1.1858e-08	1.75612e-07
FGSG_10246	FGSG_10246	3	14.6	14.87	14.35	19.7179	20.0445	20.7812	22.8665	23.3577	23.2701	22.2808	21.8148	22.9128	-5.57455	-8.55812	-7.72949	-2.98357	-2.15494	0.828628	20.0722	157.536	3.11509e-09	9.32756e-08
FGSG_10255	FGSG_10255	11	14.6	14.87	14.35	14.54	15.1	16.28	14.12	14.23	16.6327	13.46	14.17	14.23	-0.7	-0.387561	0.653333	0.312439	1.35333	1.04089	14.7152	1.43602	0.285679	0.323862
FGSG_10264	FGSG_10264	9	14.6	14.87	14.35	14.54	15.1	16.28	21.2449	21.5945	20.6282	13.46	14.17	14.23	-0.7	-6.54919	0.653333	-5.84919	1.35333	7.20252	16.2556	86.0046	7.47386e-08	7.34012e-07
FGSG_10311	FGSG_10311	11	14.6	14.87	14.35	14.54	15.8875	16.28	14.12	14.23	12.51	13.46	14.17	14.23	-0.962502	0.986667	0.653333	1.94917	1.61584	-0.333333	14.4373	4.2729	0.0318497	0.0525943
FGSG_10316	FGSG_10316	7	14.6	14.87	14.35	14.54	15.1	16.28	14.12	16.8994	17.1683	18.3513	20.0722	18.8538	-0.7	-1.45589	-4.48579	-0.755886	-3.78579	-3.0299	16.2671	12.0177	0.000892253	0.00207599
FGSG_10335	FGSG_10335	6	17.2747	18.0175	17.637	14.54	15.1	17.2846	14.12	14.23	12.51	17.633	17.5431	14.23	2.00154	4.02305	1.17435	2.02152	-0.827182	-2.8487	15.8433	6.05116	0.0111714	0.0201604
FGSG_10344	FGSG_10344	6	14.6	14.87	14.35	14.54	15.1	16.28	16.177	15.8122	15.9516	16.3549	16.6214	17.6877	-0.7	-1.3736	-2.28133	-0.673605	-1.58133	-0.907727	15.6954	7.04872	0.00669706	0.0125975
FGSG_10347	FGSG_10347	8	14.6	14.87	14.35	14.54	15.1	16.28	19.2034	19.6853	19.7082	13.46	14.17	18.3968	-0.7	-4.92566	-0.735607	-4.22566	-0.0356074	4.19005	16.197	9.29875	0.00245144	0.00509398
FGSG_10352	FGSG_10352	6	14.6	14.87	14.35	14.54	15.1	17.9001	17.7297	17.827	18.4691	13.46	18.9717	19.1961	-1.24004	-3.40195	-2.6026	-2.16191	-1.36256	0.799347	16.4178	2.47692	0.116521	0.155987
FGSG_10368	FGSG_10368	3	14.6	14.87	14.35	18.2261	17.5817	21.5407	21.3452	20.3563	19.9748	18.3864	18.0734	21.1367	-4.50949	-5.95207	-4.59215	-1.44258	-0.0826607	1.35992	18.3701	12.5731	0.000741317	0.00175545
FGSG_10387	FGSG_10387	5	14.6	14.87	14.35	14.54	16.9672	16.28	16.1765	16.3013	16.3508	17.277	17.5973	16.5134	-1.32242	-1.66953	-2.52257	-0.347113	-1.20015	-0.853039	15.9853	6.50783	0.00878669	0.0161061
FGSG_10396	FGSG_10396	11	14.6	14.87	14.35	14.54	15.1	16.28	14.12	14.23	12.51	13.46	14.17	15.4839	-0.7	0.986667	0.235374	1.68667	0.935374	-0.751293	14.4762	2.1653	0.150567	0.191649
FGSG_10417	FGSG_10417	9	14.6	14.87	14.35	14.54	15.1	16.28	16.6825	16.714	16.8202	13.46	14.17	14.23	-0.7	-2.13221	0.653333	-1.43221	1.35333	2.78554	15.1514	12.5855	0.000738315	0.00175279
FGSG_10418	FGSG_10418	6	14.6	14.87	14.35	14.54	15.1	16.28	18.716	18.6363	17.6518	16.8493	17.3393	17.0818	-0.7	-3.728	-2.48348	-3.028	-1.78348	1.24452	16.3345	22.6187	5.63046e-05	0.000193846
FGSG_10424	FGSG_10424	3	14.6	14.87	14.35	18.2312	17.8005	18.515	17.6942	18.1812	18.4186	18.0828	18.3601	18.7987	-3.57557	-3.49134	-3.80719	0.0842267	-0.231624	-0.315851	17.3252	42.5797	2.68323e-06	1.54534e-05
FGSG_10435	FGSG_10435	5	14.6	17.7947	14.35	14.54	15.1	16.28	19.4227	19.2326	19.362	19.5205	19.3386	19.0738	0.274915	-3.75754	-3.72939	-4.03245	-4.00431	0.0281425	17.3846	15.3589	0.000318438	0.000825285
FGSG_10531	FGSG_10531	9	14.6	14.87	14.35	17.8055	18.7695	16.28	14.12	14.23	12.51	16.0813	14.17	14.23	-3.01167	0.986667	-0.220439	3.99834	2.79123	-1.20711	15.168	10.5367	0.00151175	0.00331761
FGSG_10549	FGSG_10549	0	19.8702	19.5882	19.9438	19.5091	22.248	21.5107	24.1694	24.6063	24.2206	22.2824	21.2196	21.8612	-1.28852	-4.53136	-1.98704	-3.24285	-0.698523	2.54432	21.7525	18.5778	0.000137912	0.000413735
FGSG_10592	FGSG_10592	11	14.6	14.87	14.35	14.54	15.1	16.28	14.12	14.23	12.51	13.46	14.17	15.2519	-0.7	0.986667	0.312716	1.68667	1.01272	-0.673951	14.4568	2.35148	0.129027	0.169314
FGSG_10603	FGSG_10603	3	14.6	14.87	14.35	22.8153	22.7331	22.8403	21.6761	21.4473	21.5833	22.3892	22.4897	21.9951	-8.18954	-6.9622	-7.68468	1.22734	0.504865	-0.722476	20.3158	252.215	2.54292e-10	4.20967e-08
FGSG_10669	FGSG_10669	3	14.6	14.87	14.35	18.0449	17.583	18.0293	17.2308	17.1891	17.2867	17.4683	17.6719	17.875	-3.27906	-2.62887	-3.06509	0.650186	0.213974	-0.436212	16.8499	38.4	4.47415e-06	2.34516e-05
FGSG_10670	FGSG_10670	10	14.6	14.87	14.35	14.54	15.1	16.28	14.12	14.23	12.51	13.46	17.4175	17.8269	-0.7	0.986667	-1.62814	1.68667	-0.928141	-2.61481	14.942	2.3685	0.127243	0.167444
FGSG_10676	FGSG_10676	0	16.9767	16.9653	17.3908	20.6488	20.8504	20.7265	21.2256	21.4864	22.252	22.5983	22.1153	21.07	-3.63097	-4.5437	-4.81696	-0.912737	-1.18599	-0.273257	20.3588	45.6752	1.89107e-06	1.1457e-05
FGSG_10722	FGSG_10722	11	14.6	14.87	14.35	14.54	15.1	16.28	14.12	14.23	16.4219	13.46	14.17	14.23	-0.7	-0.3173	0.653333	0.3827	1.35333	0.970633	14.6977	1.51599	0.265579	0.306286
FGSG_10733	FGSG_10733	5	14.6	14.87	14.35	14.54	15.1	21.5337	21.447	21.0729	21.0538	19.9858	19.7101	21.0887	-2.45125	-6.58456	-5.65484	-4.13332	-3.2036	0.92972	18.2793	8.98372	0.00279213	0.00573801
FGSG_10735	FGSG_10735	5	14.6	14.87	14.35	14.54	15.1	19.697	21.2667	21.4049	21.0439	19.8894	20.0208	21.257	-1.83899	-6.63184	-5.7824	-4.79285	-3.9434	0.849448	18.17	17.1935	0.000194584	0.00054848
FGSG_10739	FGSG_10739	5	14.6	14.87	14.35	14.54	15.1	18.0188	19.7109	19.3019	17.7328	18.2012	19.082	19.1014	-1.27961	-4.30854	-4.1882	-3.02893	-2.90858	0.120345	17.0508	13.1635	0.00061283	0.00147363
FGSG_10746	FGSG_10746;FGSG_12518;FGSG_03981	5	14.6	14.87	14.35	14.54	15.1	19.1536	20.2182	20.7304	21.928	19.4995	20.2305	20.3836	-1.65786	-6.35222	-5.43119	-4.69436	-3.77333	0.921023	17.967	18.1638	0.000152521	0.000451753
FGSG_10777	FGSG_10777	11	14.6	14.87	14.35	14.54	15.1	16.28	14.12	14.23	14.735	13.46	14.17	14.23	-0.7	0.244991	0.653333	0.944991	1.35333	0.408342	14.5571	2.69643	0.0978635	0.134179
FGSG_10782	FGSG_10782	1	17.8875	17.6376	18.0634	14.54	19.2358	18.608	20.3788	20.3467	20.1055	19.9214	19.5804	20.8577	0.40159	-2.41411	-2.25698	-2.8157	-2.65857	0.157131	18.9302	4.54004	0.0268607	0.0450738
FGSG_10825	FGSG_10825	3	14.6	14.87	14.35	21.2225	19.1447	22.9663	22.9245	24.0873	24.4176	21.7434	18.9692	21.6019	-6.50453	-9.20314	-6.16481	-2.69862	0.33972	3.03834	20.0748	32.5086	1.00946e-05	4.41456e-05
FGSG_10831	FGSG_10831	9	14.6	14.87	14.35	14.54	15.1	16.28	18.934	19.3823	19.4435	13.46	14.17	14.23	-0.7	-4.64661	0.653333	-3.94661	1.35333	5.29994	15.78	48.151	1.4516e-06	9.34058e-06
FGSG_10845	FGSG_10845	3	14.6	14.87	14.35	20.0798	21.0678	20.5236	22.0937	22.7666	23.023	22.7004	21.7929	22.4244	-5.95041	-8.02113	-7.69925	-2.07072	-1.74883	0.321886	20.0244	144.952	4.83967e-09	1.09179e-07
FGSG_10854	FGSG_10854	11	14.6	14.87	14.35	14.54	15.1	16.28	14.12	14.23	17.0785	13.46	14.17	14.23	-0.7	-0.536161	0.653333	0.163839	1.35333	1.18949	14.7524	1.30622	0.322016	0.354712
FGSG_10859	FGSG_10859	11	14.6	14.87	14.35	14.54	17.5979	16.28	14.12	14.23	12.51	13.46	14.17	14.23	-1.53264	0.986667	0.653333	2.5193	2.18597	-0.333333	14.5798	4.6972	0.0243559	0.0412416
FGSG_10873	FGSG_10873;FGSG_06209	9	14.6	14.87	14.35	14.54	15.1	16.28	17.7372	18.1413	17.79	13.46	14.17	14.23	-0.7	-3.28284	0.653333	-2.58284	1.35333	3.93617	15.439	25.661	3.12492e-05	0.000117095
FGSG_10881	FGSG_10881	3	14.6	14.87	14.35	18.9883	18.3851	18.7952	20.6293	21.0055	21.0853	20.3435	20.4758	20.472	-4.11619	-6.30004	-5.82376	-2.18385	-1.70757	0.476274	18.6667	130.132	8.55243e-09	1.5345e-07
FGSG_10893	FGSG_10893	3	14.6	14.87	14.35	21.7454	20.9088	21.4356	17.4994	18.1856	18.0653	19.4044	19.5434	19.3664	-6.75662	-3.31013	-4.8314	3.44649	1.92522	-1.52127	18.3312	111.701	1.90926e-08	2.45659e-07
FGSG_10905	FGSG_10905	3	14.6	14.87	14.35	18.755	20.0358	20.4007	22.2128	22.8637	22.5757	20.8395	21.3089	21.8642	-5.12382	-7.94405	-6.73084	-2.82023	-1.60703	1.2132	19.5563	100.359	3.34443e-08	3.94981e-07
FGSG_10922	FGSG_10922	11	14.6	14.87	14.35	14.54	15.1	16.28	14.12	14.23	15.115	13.46	14.17	14.23	-0.7	0.118332	0.653333	0.818332	1.35333	0.535001	14.5888	2.36152	0.127972	0.168165
FGSG_10925	FGSG_10925	9	14.6	14.87	14.35	14.54	15.1	16.28	18.5745	18.5487	18.4142	13.46	14.17	14.23	-0.7	-3.90582	0.653333	-3.20582	1.35333	4.55916	15.5948	36.059	6.09343e-06	2.9305e-05
FGSG_10939	FGSG_10939	11	14.6	14.87	14.35	14.54	15.1	16.28	14.12	14.23	12.51	13.46	14.17	16.1011	-0.7	0.986667	0.0296287	1.68667	0.729629	-0.957038	14.5276	1.75556	0.214278	0.257963
FGSG_10941	FGSG_10941;FGSG_01956;FGSG_08768	0	17.6301	19.1928	22.2984	21.9613	20.2937	20.5733	21.6469	22.1017	21.6121	20.3212	21.6891	22.2932	-1.23568	-2.0798	-1.72745	-0.844125	-0.491777	0.352348	20.9678	1.61376	0.243131	0.284976
FGSG_10942	FGSG_10942	4	14.6	14.87	14.35	14.54	17.4478	17.4147	21.2551	21.2974	21.0936	18.8306	18.5583	19.9882	-1.86084	-6.60869	-4.51902	-4.74785	-2.65818	2.08967	17.8538	32.4881	1.01256e-05	4.41456e-05
FGSG_10959	FGSG_10959	5	14.6	14.87	14.35	14.54	15.1	20.4483	22.0792	21.4141	21.1713	18.9006	19.1467	20.5307	-2.08943	-6.94818	-4.91931	-4.85875	-2.82988	2.02887	18.0959	12.2256	0.00083184	0.00195002
FGSG_10967	FGSG_10967	10	14.6	14.87	14.35	14.54	15.1	16.28	18.656	14.23	16.9335	13.46	14.17	14.23	-0.7	-1.99985	0.653333	-1.29985	1.35333	2.65319	15.1183	3.08139	0.0728997	0.105614
FGSG_10982	FGSG_10982	5	14.6	16.5347	14.35	20.406	20.0107	18.9484	14.12	14.23	12.51	17.4074	17.2919	16.7619	-4.6268	1.54158	-1.99217	6.16838	2.63463	-3.53374	16.4309	30.1005	1.46316e-05	6.09433e-05
FGSG_10998	FGSG_10998	11	14.6	14.87	14.35	14.54	15.1	16.28	14.12	14.23	12.51	13.46	14.8356	14.23	-0.7	0.986667	0.431465	1.68667	1.13146	-0.555202	14.4271	2.69947	0.0976308	0.134179
FGSG_11006	FGSG_11006	11	14.6	14.87	15.6154	14.54	15.1	16.28	14.12	14.23	12.51	13.46	14.17	14.23	-0.27821	1.40846	1.07512	1.68667	1.35333	-0.333333	14.4771	3.65121	0.0483431	0.0772331
FGSG_11032	FGSG_11032	0	19.3729	19.8485	19.3417	18.6338	19.4223	18.4983	20.6116	20.5743	21.0158	21.4562	22.126	22.1428	0.669566	-1.21288	-2.38726	-1.88245	-3.05683	-1.17438	20.2537	22.1264	6.23244e-05	0.000208855
FGSG_11035	FGSG_11035	9	14.6	14.87	14.35	14.54	15.1	16.28	16.8045	14.23	19.0063	17.6166	14.17	14.23	-0.7	-2.0736	-0.732207	-1.3736	-0.0322069	1.34139	15.4831	1.08615	0.395788	0.418199
FGSG_11064	FGSG_11064	8	14.6	14.87	14.35	14.54	15.1	19.0289	19.4005	19.3826	19.3706	13.46	14.17	14.23	-1.61629	-4.77792	0.653333	-3.16164	2.26962	5.43126	16.0419	13.6062	0.000533578	0.00131007
FGSG_11072	FGSG_11072	11	14.6	20.5262	14.35	14.54	15.1	16.28	14.12	14.23	12.51	13.46	14.17	14.23	1.1854	2.87207	2.53874	1.68667	1.35333	-0.333333	14.843	1.90002	0.188821	0.233029
FGSG_11097	FGSG_11097	11	14.6	14.87	14.35	14.54	15.1	16.28	14.12	14.23	12.51	13.46	15.8676	14.23	-0.7	0.986667	0.0874531	1.68667	0.787453	-0.899214	14.5131	1.90402	0.188168	0.23253
FGSG_11134	FGSG_11134	9	14.6	14.87	14.35	14.54	15.1	16.28	14.12	14.23	12.51	18.7335	18.7787	17.9818	-0.7	0.986667	-3.89135	1.68667	-3.19135	-4.87802	15.5078	26.0534	2.90927e-05	0.000111702
FGSG_11156	FGSG_11156	1	18.9525	18.3558	18.5475	19.4929	19.3925	19.7597	17.8175	14.23	17.891	19.565	19.2441	18.7264	-0.929744	1.97245	-0.559916	2.9022	0.369827	-2.53237	18.4979	4.95738	0.0207875	0.0355868
FGSG_11164	FGSG_11164	5	14.6	14.87	14.35	22.2871	24.7786	24.3142	14.12	14.23	19.2299	24.5297	25.5092	25.8047	-9.18666	-1.25329	-10.6746	7.93336	-1.4879	-9.42127	19.8853	41.4417	3.06952e-06	1.72522e-05
FGSG_11166	FGSG_11166	0	22.0349	22.2479	21.4669	22.3712	21.1721	21.9884	20.5589	19.8685	19.9239	21.5381	21.4479	20.6152	0.0727109	1.79948	0.716154	1.72677	0.643443	-1.08332	21.2695	6.48071	0.00891034	0.0163007
FGSG_11178	FGSG_11178	11	14.6	14.87	14.35	14.54	15.1	16.28	14.12	14.23	19.4134	13.46	14.17	14.23	-0.7	-1.31447	0.653333	-0.614468	1.35333	1.9678	14.947	1.07772	0.398956	0.420595
FGSG_11189	FGSG_11189	5	19.2359	19.0541	18.9696	14.54	17.5578	17.578	14.12	14.23	12.51	16.7106	14.17	16.8056	2.52798	5.46658	3.19116	2.93859	0.663182	-2.27541	16.2901	11.7108	0.000991209	0.0022891
FGSG_11190	FGSG_11190	1	24.6563	25.5119	25.6005	22.1955	21.0304	20.3976	17.6845	16.9888	12.51	18.8283	20.0636	16.9397	4.0484	9.52848	6.6457	5.48007	2.5973	-2.88277	20.2006	21.7383	6.76116e-05	0.000222903
FGSG_11191	FGSG_11191	0	20.1139	19.798	19.2558	22.043	22.5423	22.9293	23.7195	23.7206	24.7117	24.9821	24.3941	22.6271	-2.78227	-4.32802	-4.27855	-1.54576	-1.49629	0.0494685	22.5698	22.2405	6.08632e-05	0.000205001
FGSG_11201	FGSG_11201	8	19.3619	14.87	20.2294	14.54	15.1	16.28	14.12	17.2033	12.51	13.46	17.7273	14.23	2.84709	3.54265	3.01467	0.695557	0.167577	-0.52798	15.8027	1.99985	0.173245	0.217255
FGSG_11205	FGSG_11205	7	14.6	14.87	14.35	14.54	15.1	18.2382	14.12	14.23	18.9375	20.2375	19.4905	18.1398	-1.35274	-1.15582	-4.68259	0.196919	-3.32985	-3.52677	16.4045	4.87962	0.0217854	0.0370233
FGSG_11232	FGSG_11232	11	14.6	14.87	14.35	14.54	15.1	16.28	14.12	14.23	16.5855	13.46	14.17	14.23	-0.7	-0.37184	0.653333	0.32816	1.35333	1.02517	14.7113	1.45277	0.281333	0.319713
FGSG_11236	FGSG_11236	5	21.2425	21.5659	21.164	18.9786	18.0206	16.28	14.12	14.23	12.51	13.46	16.7851	16.309	3.56443	7.70416	5.80614	4.13973	2.24171	-1.89802	17.0555	25.961	2.9584e-05	0.000113122
FGSG_11238	FGSG_11238	3	20.6633	20.0837	20.3817	14.54	15.1	16.28	18.3093	18.8905	18.6191	19.2536	18.1466	18.8336	5.06957	1.76995	1.63164	-3.29962	-3.43793	-0.13831	18.2584	35.5649	6.51899e-06	3.08868e-05
FGSG_11249	FGSG_11249	0	14.5979	14.8708	15.0096	22.2631	23.6187	21.4399	18.178	18.6459	22.6664	26.6674	27.9399	26.0403	-7.61451	-5.00398	-12.0564	2.61053	-4.4419	-7.05243	20.9948	45.5458	1.91807e-06	1.14753e-05
FGSG_11257	FGSG_11257	7	14.6	14.87	14.35	14.54	15.1	16.28	16.7907	14.23	16.8028	17.4192	17.4939	17.9349	-0.7	-1.33451	-3.00934	-0.634508	-2.30934	-1.67483	15.8676	6.86183	0.00734488	0.0136509
FGSG_11264	FGSG_11264	10	16.9376	14.87	14.35	14.54	15.1	16.28	14.12	14.23	12.51	17.2511	14.17	14.23	0.0791859	1.76585	0.168821	1.68667	0.0896353	-1.59703	14.8824	1.54991	0.257536	0.299229
FGSG_11313	FGSG_11313	0	18.4298	20.0348	19.636	19.9148	18.95	19.822	17.1286	18.1499	17.0322	18.1376	18.3286	18.211	-0.195424	1.92999	1.14112	2.12542	1.33654	-0.788874	18.648	7.48618	0.00542696	0.0104831
FGSG_11314	FGSG_11314	3	17.6518	18.4466	14.35	14.54	15.1	19.2339	20.1129	19.6158	19.8662	20.6346	19.7922	20.8662	0.524835	-3.04883	-3.61485	-3.57367	-4.13969	-0.566021	18.3508	5.75296	0.0131436	0.0234924
FGSG_11326	FGSG_11326;FGSG_01365	3	22.2151	20.2534	21.9194	14.54	16.5673	16.28	14.12	15.2042	15.5869	18.4277	18.5837	17.1107	5.66688	6.49228	3.42194	0.825403	-2.24494	-3.07035	17.5674	31.5147	1.173e-05	5.09028e-05
FGSG_11332	FGSG_11332	1	17.232	17.499	17.5722	19.8497	17.8999	20.4276	16.8042	14.23	16.9185	16.9099	17.3132	17.2328	-1.95802	1.45016	0.282437	3.40818	2.24045	-1.16773	17.4908	6.59505	0.00840255	0.0154322
FGSG_11342	FGSG_11342	0	16.0261	15.8312	15.4277	19.474	23.134	21.7596	23.4403	23.8923	24.6317	24.4785	24.2406	23.2557	-5.69421	-8.2264	-8.22991	-2.53219	-2.5357	-0.00350988	21.2993	48.1507	1.45164e-06	9.34058e-06
FGSG_11379	FGSG_11379	1	17.5657	18.2248	18.5186	18.7873	15.1	22.3471	25.7603	25.3599	24.4646	20.2542	19.4914	21.1149	-0.641755	-7.09189	-2.18378	-6.45014	-1.54202	4.90812	20.5824	10.9823	0.00128304	0.00286382
FGSG_11386	FGSG_11386	0	21.205	21.1619	21.323	24.2077	23.9336	23.8567	23.3629	23.2217	23.076	24.3059	24.2443	23.9236	-2.76938	-1.99028	-2.92801	0.779104	-0.158624	-0.937729	23.1519	32.6326	9.91012e-06	4.38206e-05
FGSG_11411	FGSG_11411	6	14.6	14.87	14.35	20.2626	20.4659	20.3863	14.12	14.23	12.51	21.9186	23.0507	19.9882	-5.76493	0.986667	-7.04579	6.7516	-1.28086	-8.03246	17.5627	63.1703	3.66676e-07	2.82735e-06
FGSG_11442	FGSG_11442	8	14.6	14.87	14.35	14.54	15.1	16.28	14.12	14.23	17.5269	17.5593	17.1824	17.2264	-0.7	-0.685627	-2.71603	0.0143729	-2.01603	-2.0304	15.6321	4.11775	0.0352463	0.0573906
FGSG_11472	FGSG_11472	0	22.4771	22.8835	22.7409	23.7695	23.0891	23.6436	20.3371	20.2583	20.5564	22.9871	23.5253	23.5478	-0.800241	2.31655	-0.652889	3.11679	0.147353	-2.96944	22.4846	30.8957	1.29074e-05	5.54004e-05
FGSG_11487	FGSG_11487;FGSG_11304	8	14.6	14.87	14.35	14.54	15.1	16.28	14.12	14.23	16.1259	16.9397	18.8817	20.8907	-0.7	-0.218639	-4.29739	0.481361	-3.59739	-4.07875	15.9107	9.69947	0.0020865	0.0044547
FGSG_11507	FGSG_11507	0	23.6468	24.3717	24.0318	22.7667	21.8586	22.3333	22.3796	22.1597	22.1033	22.712	22.2687	21.9649	1.69722	1.80257	1.70155	0.105352	0.00432988	-0.101022	22.7164	9.44669	0.00230853	0.00488404
FGSG_11544	FGSG_11544	0	20.4841	19.9156	19.8974	22.2008	21.9236	21.5565	19.8141	19.8127	19.7828	20.6482	20.5685	20.0063	-1.79458	0.295866	-0.308606	2.09045	1.48598	-0.604472	20.5509	12.3411	0.00080039	0.00188102
FGSG_11564	FGSG_11564	9	22.4257	20.7591	22.6078	14.54	15.1	16.28	14.12	14.23	12.51	13.46	14.17	14.23	6.62418	8.31084	7.97751	1.68667	1.35333	-0.333333	16.2027	65.8754	2.95853e-07	2.37958e-06
FGSG_11626	FGSG_11626	6	14.6	14.87	14.35	14.54	15.1	16.28	18.1451	18.0562	18.089	17.6794	17.8838	17.71	-0.7	-3.49011	-3.15108	-2.79011	-2.45108	0.339033	16.442	29.667	1.56862e-05	6.30829e-05
FGSG_11627	FGSG_11627;FGSG_01627	11	14.6	14.87	14.35	14.54	15.1	16.28	14.12	14.23	16.4291	13.46	14.17	14.23	-0.7	-0.319688	0.653333	0.380312	1.35333	0.973021	14.6983	1.51305	0.26629	0.306443
FGSG_11638	FGSG_11638	3	14.6	14.87	14.35	21.3836	21.2231	21.5053	20.5375	20.9089	21.3087	22.0857	20.4727	19.7604	-6.76401	-6.31172	-6.16624	0.452287	0.597772	0.145485	19.4172	68.6551	2.39324e-07	2.0299e-06
FGSG_11645	FGSG_11645	8	17.7543	18.1767	18.7055	19.6173	15.1	16.28	14.12	14.23	12.51	13.46	14.17	14.23	1.21307	4.59217	4.25884	3.3791	3.04577	-0.333333	15.6962	10.9457	0.0013002	0.00289521
FGSG_11675	FGSG_11675	0	20.6234	20.269	20.3419	21.1021	20.8188	20.5495	19.9843	19.4466	19.6697	20.8189	20.8711	20.1437	-0.412056	0.711256	-0.19982	1.12331	0.212235	-0.911076	20.3866	3.37114	0.0589466	0.0906049
FGSG_11690	FGSG_11690	11	14.6	15.1817	14.35	14.54	15.1	16.28	14.12	14.23	12.51	13.46	14.17	14.23	-0.596114	1.09055	0.757219	1.68667	1.35333	-0.333333	14.3976	3.25322	0.0642108	0.0953013
FGSG_11724	FGSG_11724	11	14.6	14.87	14.35	14.54	15.1	16.28	14.7728	14.23	12.51	13.46	14.17	14.23	-0.7	0.769057	0.653333	1.46906	1.35333	-0.115723	14.4261	2.31228	0.13325	0.173392
FGSG_11894	FGSG_11894	3	14.6	14.87	14.35	21.2495	20.3999	20.9491	19.1441	20.0288	21.6699	19.1853	19.1106	19.7136	-6.25949	-5.67426	-4.72985	0.585235	1.52965	0.944412	18.7726	47.1184	1.61835e-06	1.01646e-05
FGSG_11904	FGSG_11904	10	14.6	14.87	14.35	14.54	15.1	16.28	14.12	17.5679	17.8975	13.46	14.17	14.23	-0.7	-1.92177	0.653333	-1.22177	1.35333	2.57511	15.0988	3.17984	0.0677646	0.099566
FGSG_11915	FGSG_11915	0	19.8516	19.0808	19.4927	20.241	21.579	20.671	22.5059	23.4851	23.5329	21.0943	20.7213	20.9451	-1.35528	-3.69959	-1.4452	-2.34431	-0.089917	2.25439	21.1001	21.4288	7.2212e-05	0.000235573
FGSG_11922	FGSG_11922	3	14.6	14.87	14.35	18.9565	18.459	19.3402	20.9273	20.9476	21.0094	21.2272	20.8095	21.8884	-4.31191	-6.35479	-6.70172	-2.04288	-2.38981	-0.346932	18.9488	113.656	1.74313e-08	2.34058e-07
FGSG_11925	FGSG_11925	11	14.6	14.87	14.35	14.54	15.1	16.28	14.12	14.23	15.6385	13.46	14.17	14.23	-0.7	-0.0561642	0.653333	0.643836	1.35333	0.709497	14.6324	1.94817	0.181117	0.22561
FGSG_11926	FGSG_11926	8	14.6	14.87	14.35	14.54	15.1	16.28	16.8851	14.23	12.51	17.1834	17.4438	17.8554	-0.7	0.0649585	-2.88752	0.764959	-2.18752	-2.95248	15.4873	4.69263	0.0244248	0.0412591
FGSG_11938	FGSG_11938	6	14.6	16.8312	14.35	14.54	15.1	16.28	18.0154	18.5824	17.0954	16.8956	14.17	19.5598	-0.0462639	-2.63733	-1.61473	-2.59107	-1.56847	1.0226	16.335	2.38043	0.126009	0.166054
FGSG_11966	FGSG_11966	11	14.6	14.87	14.35	14.54	15.1	16.28	14.12	14.23	12.51	13.46	17.3749	14.23	-0.7	0.986667	-0.414974	1.68667	0.285026	-1.40164	14.6387	1.28661	0.327936	0.359535
FGSG_12028	FGSG_12028	7	14.6	14.87	14.35	14.54	15.1	16.3627	19.4825	19.5506	18.8692	13.46	14.17	14.7486	-0.727554	-4.6941	0.480463	-3.96654	1.20802	5.17456	15.842	39.464	3.90994e-06	2.09653e-05
FGSG_12067	FGSG_12067	2	18.0246	14.87	14.35	20.5595	20.7425	21.1479	18.5829	19.1984	19.1241	19.3881	18.8753	18.3746	-5.06845	-3.22031	-3.1311	1.84815	1.93735	0.0892033	18.6032	13.8073	0.000501614	0.00124139
FGSG_12129	FGSG_12129	11	14.6	14.87	14.35	14.54	15.1	16.28	14.12	14.23	14.2053	13.46	14.17	14.23	-0.7	0.421555	0.653333	1.12155	1.35333	0.231778	14.5129	3.12112	0.0707744	0.103337
FGSG_12139	FGSG_12139	11	14.6	14.87	14.35	14.54	15.1	16.28	14.12	14.23	12.51	13.46	14.17	15.3687	-0.7	0.986667	0.273763	1.68667	0.973763	-0.712904	14.4666	2.25568	0.139631	0.180146
FGSG_12142	FGSG_12142	0	19.7292	18.9428	18.8441	20.8357	20.1103	20.8992	21.056	20.8421	20.8312	21.6645	21.5786	21.054	-1.44302	-1.73773	-2.26035	-0.294709	-0.817333	-0.522624	20.5323	11.282	0.00115209	0.00259638
FGSG_12181	FGSG_12181	7	14.6	14.87	14.35	14.54	17.1352	16.28	14.12	17.0277	18.5252	17.2735	16.9439	14.23	-1.3784	-1.95096	-1.54245	-0.572553	-0.164048	0.408506	15.8246	1.12083	0.383039	0.407963
FGSG_12206	FGSG_12206	11	14.6	14.87	14.35	14.54	19.0073	16.28	14.12	14.23	12.51	13.46	14.17	14.23	-2.00242	0.986667	0.653333	2.98908	2.65575	-0.333333	14.6973	4.14209	0.0346863	0.0568757
FGSG_12214	FGSG_12214	7	22.6697	21.2613	22.3342	17.7496	15.1	17.2828	14.12	14.23	12.51	13.46	14.17	14.23	5.3776	8.4684	8.13507	3.0908	2.75747	-0.333333	16.5931	56.1233	6.69814e-07	4.84447e-06
FGSG_12230	FGSG_12230	11	14.6	14.87	14.35	14.54	15.1	16.28	14.12	14.23	17.0359	13.46	14.17	14.23	-0.7	-0.521951	0.653333	0.178049	1.35333	1.17528	14.7488	1.31662	0.318921	0.352134
FGSG_12231	FGSG_12231	11	14.6	14.87	14.35	14.54	15.1	16.28	14.12	14.23	13.4325	13.46	14.17	14.23	-0.7	0.679153	0.653333	1.37915	1.35333	-0.0258194	14.4485	3.42445	0.0567334	0.087986
FGSG_12251	FGSG_12251	10	14.6	14.87	14.35	14.54	15.1	16.28	14.12	14.23	12.51	18.1271	14.17	16.5673	-0.7	0.986667	-1.68145	1.68667	-0.981447	-2.66811	14.9554	3.15039	0.0692552	0.101278
FGSG_12291	FGSG_12291	11	14.6	14.87	14.35	14.54	15.1	16.28	14.12	14.23	14.4703	13.46	14.17	14.23	-0.7	0.33322	0.653333	1.03322	1.35333	0.320114	14.535	2.92211	0.0822028	0.116029
FGSG_12369	FGSG_12369;REV__FGSG_08155	0	16.8086	17.7617	17.2992	20.1754	19.5388	20.8828	20.4608	21.7487	22.2089	21.9212	23.7197	23.3277	-2.90914	-4.18298	-5.69971	-1.27384	-2.79058	-1.51674	20.4878	29.8122	1.53233e-05	6.29806e-05
FGSG_12434	FGSG_12434	5	18.7386	18.4199	19.0321	14.54	15.1	16.28	16.8769	14.23	12.51	18.0485	17.3812	18.4759	3.42352	4.19123	0.761675	0.767708	-2.66184	-3.42955	16.6361	9.80411	0.00200204	0.00431386
FGSG_12439	FGSG_12439	0	22.3867	21.8726	22.2729	22.9388	23.6411	25.2785	26.4048	26.2525	26.5386	26.065	26.0846	25.6144	-1.77538	-4.2212	-3.74392	-2.44582	-1.96854	0.477274	24.6125	25.4366	3.25672e-05	0.000119627
FGSG_12483	FGSG_12483	6	14.6	14.87	14.35	14.54	15.1	16.28	17.8366	17.5566	18.3514	18.2139	19.1473	19.6009	-0.7	-3.30822	-4.3807	-2.60822	-3.6807	-1.07248	16.7039	30.5119	1.37076e-05	5.81326e-05
FGSG_12492	FGSG_12492	11	14.6	14.87	16.5972	14.54	15.1	16.28	14.12	14.23	12.51	13.46	14.17	14.23	0.0490793	1.73575	1.40241	1.68667	1.35333	-0.333333	14.5589	3.42352	0.0567712	0.087986
FGSG_12563	FGSG_12563	9	18.841	18.1834	18.2067	14.54	15.1	16.28	14.12	14.23	12.51	13.46	14.17	14.23	3.10368	4.79035	4.45702	1.68667	1.35333	-0.333333	15.3226	27.3699	2.30402e-05	9.03215e-05
FGSG_12591	FGSG_12591	0	20.5052	19.9865	20.6483	19.2922	20.5845	20.8423	17.6357	18.0357	18.408	20.9888	20.9614	19.8004	0.140336	2.35352	-0.203515	2.21318	-0.343851	-2.55704	19.8074	10.4881	0.00153952	0.003356
FGSG_12622	FGSG_12622	9	14.6	14.87	14.35	14.54	15.1	16.28	18.08	14.23	17.3492	13.46	14.17	16.0831	-0.7	-1.94641	0.0356454	-1.24641	0.735645	1.98205	15.2594	1.82136	0.202227	0.246638
FGSG_12857	FGSG_12857	3	14.6	14.87	14.35	17.7283	18.544	20.0958	21.2502	20.8431	20.0493	19.537	18.6156	18.3112	-4.1827	-6.10754	-4.21461	-1.92483	-0.0319018	1.89293	18.2329	35.0283	7.02161e-06	3.24315e-05
FGSG_12896	FGSG_12896	10	14.6	14.87	14.35	14.54	15.1	17.587	14.12	14.23	12.51	17.4072	14.17	14.23	-1.13565	0.986667	-0.662412	2.12232	0.473241	-1.64908	14.8095	1.75392	0.214589	0.258005
FGSG_12985	FGSG_12985	11	14.6	14.87	14.35	14.54	15.1	16.28	17.0368	14.23	12.51	13.46	14.17	14.23	-0.7	0.0143942	0.653333	0.714394	1.35333	0.638939	14.6147	0.704913	0.568977	0.588531
FGSG_13032	FGSG_13032	11	14.6	14.87	14.35	14.54	15.1	16.28	14.12	14.23	16.4112	13.46	14.17	14.23	-0.7	-0.313738	0.653333	0.386262	1.35333	0.967071	14.6968	1.52041	0.264515	0.305436
FGSG_13072	FGSG_13072	5	14.6	14.87	14.35	19.9281	18.5241	20.4041	16.6848	14.23	12.51	17.729	18.2209	17.5094	-5.01208	0.131723	-3.21311	5.1438	1.79897	-3.34484	16.63	16.2991	0.000246023	0.000669212
FGSG_13136	FGSG_13136	5	14.6	14.87	14.35	14.54	16.1108	16.28	17.6748	17.4775	18.7829	16.2409	16.01	16.5236	-1.03694	-3.37173	-1.6515	-2.33479	-0.614559	1.72023	16.1217	13.8438	0.000496059	0.00123091
FGSG_13245	FGSG_13245	3	14.6	14.87	14.35	21.5048	23.2494	22.4238	18.7232	18.5434	22.685	20.4331	17.4109	18.2841	-7.78597	-5.3772	-4.1027	2.40878	3.68327	1.27449	18.9231	18.1429	0.000153305	0.000452637
FGSG_13341	FGSG_13341	9	14.6	14.87	14.35	17.0781	15.1	16.28	14.12	17.5391	19.3808	13.46	14.17	14.23	-1.54602	-2.40666	0.653333	-0.860637	2.19936	3.05999	15.4315	3.48676	0.0542688	0.0852404
FGSG_13389	FGSG_13389	3	14.6	14.87	14.35	21.7979	21.1405	21.5263	19.5862	19.5403	19.6699	20.2016	20.4937	20.4256	-6.88153	-4.99213	-5.76698	1.8894	1.11456	-0.774845	19.0168	149.993	4.03923e-09	1.03239e-07
FGSG_13412	FGSG_13412	1	21.1449	22.1884	21.5978	20.7768	20.2734	21.1222	19.6024	19.0433	19.5081	19.8857	14.17	19.2737	0.919524	2.25906	3.86721	1.33954	2.94768	1.60815	19.8822	4.11942	0.0352076	0.0573906
FGSG_13414	FGSG_13414	11	14.6	14.87	14.35	14.54	15.1	16.28	14.12	14.23	16.8233	13.46	14.17	14.23	-0.7	-0.451089	0.653333	0.248911	1.35333	1.10442	14.7311	1.37456	0.302282	0.338165
FGSG_13462	FGSG_13462	11	14.6	14.87	14.35	14.54	15.1	16.28	14.12	14.23	17.741	13.46	14.17	14.23	-0.7	-0.756989	0.653333	-0.0569888	1.35333	1.41032	14.8076	1.18596	0.360273	0.388595
FGSG_13464	FGSG_13464	11	14.6	14.87	14.35	14.54	15.1	16.28	14.12	14.23	20.6539	13.46	14.17	14.23	-0.7	-1.72795	0.653333	-1.02795	1.35333	2.38129	15.0503	1.06815	0.402585	0.423066
FGSG_13560	FGSG_13560	6	14.6	14.87	14.35	14.54	15.1	16.28	19.3134	19.2941	19.4261	20.1778	20.3586	20.6072	-0.7	-4.73784	-5.77455	-4.03784	-5.07455	-1.03671	17.4098	79.0163	1.15959e-07	1.0819e-06
FGSG_13617	FGSG_13617	10	14.6	14.87	14.35	14.54	15.1	16.28	14.12	14.23	12.51	13.46	17.152	16.8817	-0.7	0.986667	-1.22457	1.68667	-0.52457	-2.21124	14.8411	2.18419	0.148202	0.189414
FGSG_13619	FGSG_13619	11	14.6	14.87	14.35	14.54	15.1	16.28	14.12	15.8105	12.51	13.46	14.17	14.23	-0.7	0.459818	0.653333	1.15982	1.35333	0.193516	14.5034	1.29154	0.326437	0.358735
FGSG_13658	FGSG_13658	11	14.6	14.87	14.35	14.54	15.1	16.28	14.12	14.23	16.9254	13.46	14.17	14.23	-0.7	-0.485146	0.653333	0.214854	1.35333	1.13848	14.7396	1.34541	0.31053	0.34491
FGSG_13664	FGSG_13664	3	14.6	14.87	14.35	18.6006	21.2374	20.6166	23.3973	23.8767	23.6075	23.5147	23.0637	23.4885	-5.54483	-9.0205	-8.74896	-3.47567	-3.20413	0.27154	20.4352	99.1533	3.56242e-08	4.10338e-07
FGSG_13725	FGSG_13725	4	14.6	14.87	14.35	17.5121	15.1	18.5851	20.4416	20.5499	20.2222	18.014	19.2543	20.726	-2.45906	-5.79792	-4.72478	-3.33885	-2.26571	1.07314	17.8521	18.196	0.000151322	0.000449627
FGSG_13726	FGSG_13726	7	14.6	14.87	14.35	14.54	15.1	16.28	19.3167	20.1684	19.0853	13.46	17.9113	18.877	-0.7	-4.91678	-2.14276	-4.21678	-1.44276	2.77401	16.5466	7.46501	0.00548147	0.0105666
FGSG_13802	FGSG_13802	6	19.4548	19.1705	18.625	14.54	15.1	18.1785	17.8076	14.23	12.51	13.46	17.5155	14.23	3.14394	4.23425	4.01493	1.09031	0.87099	-0.219321	16.2352	3.71979	0.0460985	0.0740273
FGSG_13851	FGSG_13851	0	20.6596	20.0891	20.6274	19.4133	20.54	20.6191	19.4422	19.4695	19.054	20.2681	20.4478	20.0091	0.267912	1.13684	0.217061	0.868933	-0.0508508	-0.919784	20.0533	2.80326	0.0900535	0.125216
FGSG_13864	FGSG_13864	9	14.6	14.87	14.35	17.5346	15.1	17.1681	14.12	14.23	12.51	16.7682	14.17	14.23	-1.99423	0.986667	-0.449412	2.98089	1.54481	-1.43608	14.9709	4.38912	0.0295558	0.0489797
FGSG_13876	FGSG_13876	11	14.6	14.87	14.35	14.54	15.1	16.28	14.12	18.2368	12.51	13.46	14.17	14.23	-0.7	-0.348942	0.653333	0.351058	1.35333	1.00228	14.7056	0.513739	0.681256	0.693142
FGSG_13947	FGSG_13947	2	23.0733	24.7568	23.8017	20.9927	15.1	16.28	22.8678	22.3704	22.696	22.0626	22.6869	21.9931	6.41973	1.23254	1.62976	-5.18719	-4.78997	0.397222	21.5568	11.3152	0.0011386	0.00257218
FGSG_13958	FGSG_13958	0	20.3512	20.356	20.5668	21.5448	21.74	20.6936	19.8331	19.5576	19.7103	21.3196	21.0111	20.4311	-0.90147	0.724301	-0.495964	1.62577	0.405506	-1.22027	20.5929	5.92576	0.0119549	0.0214913
FGSG_14014	FGSG_14014	11	14.6	14.87	14.3462	14.54	15.1	16.28	14.12	14.23	12.51	13.46	14.17	14.23	-0.701254	0.985412	0.652079	1.68667	1.35333	-0.333333	14.3714	3.2738	0.0632538	0.0944347
FGSG_14023	FGSG_14023	11	14.6	14.87	14.35	14.54	15.1	16.28	18.2031	14.23	12.51	13.46	14.17	14.23	-0.7	-0.374363	0.653333	0.325637	1.35333	1.0277	14.7119	0.530413	0.670777	0.685471
	Column Name	Column Description
	Protein	Fusarium graminearum ID of protein
	Protein.Group.IDs	Additional indistinguishable proteins in group
	missing value count	number of samples with missing value
	LFQ.intensity.	MaxQuant Label-Free Quantitation abundance for each sample, log-transformed, quantile normalised
	LogFoldChange_"A"_vs_"B"	Limma log fold-change between two treatments
	AverageLFQ	Limma average abundance for the protein across all samples
	F_Statistic-OverallSignificance	Limma F-Statistic, tests for significance in any comparison
	P.Value	Limma P.Value, associated P.Value for the F-Statistic
	adj.P.Val_Benjamini-Hochberg0.05	Limma adjusted P.Value, Benjamini-Hochberg correction for multiple tests, at 0.05 significance
	Protein IDs with a REV__ prefix are negative control sequences.
