# Supplementary material for: Extracellular peptidases of the cereal pathogen Fusarium graminearum
Source: Front Plant Sci. 2015 Nov 6;6:962. doi: 10.3389/fpls.2015.00962 (PMC4645717; doi:10.3389/fpls.2015.00962)
Supplement: Table S5 — Signal peptide predictions. [file Table5.XLSX]

## Sheet: S5 - signal peptide predictions
Protein	All criteria prediction?	Wolf Psort result	Wolfpsort Location-and-score	SignalPeptide result	Trans-membrane domain within Signal Peptide?
FGSG_00001		not secreted	extr=10	N	TM OK - secreted
FGSG_00002	High confidence secreted	Extr=>17	extr=20	Y	TM OK - secreted
FGSG_00003		not secreted	plas=22	N	bad TM
FGSG_00004		not secreted	cyto=11.5	N	TM OK - secreted
FGSG_00005		not secreted	extr=16	Y	TM OK - secreted
FGSG_00006	High confidence secreted	Extr=>17	extr=22	Y	TM OK - secreted
FGSG_00007		not secreted	plas=13	N	TM OK - secreted
FGSG_00009	High confidence secreted	Extr=>17	extr=26	Y	TM OK - secreted
FGSG_00010		not secreted	extr=16	N	TM OK - secreted
FGSG_00011		not secreted	cyto=7.5	N	bad TM
FGSG_00012		not secreted	golg=6	N	TM OK - secreted
FGSG_00013		not secreted	plas=26	N	bad TM
FGSG_00014		not secreted	cyto=8.5	N	bad TM
FGSG_00015		not secreted	plas=23	N	bad TM
FGSG_00016		not secreted	cyto=12.5	N	TM OK - secreted
FGSG_00017		not secreted	pero=11.5	N	TM OK - secreted
FGSG_00018		not secreted	extr=8	N	bad TM
FGSG_00019		not secreted	extr=7	N	TM OK - secreted
FGSG_00020		not secreted	cyto=13	N	TM OK - secreted
FGSG_00021		not secreted	plas=13	N	TM OK - secreted
FGSG_00023	High confidence secreted	Extr=>17	extr=22	Y	TM OK - secreted
FGSG_00024		not secreted	cyto=12.5	N	TM OK - secreted
FGSG_00025		not secreted	plas=11	N	TM OK - secreted
FGSG_00026		not secreted	plas=26	N	bad TM
FGSG_00027		not secreted	extr=12	N	TM OK - secreted
FGSG_00028	High confidence secreted	Extr=>17	extr=26	Y	TM OK - secreted
FGSG_00029	High confidence secreted	Extr=>17	extr=21	Y	TM OK - secreted
FGSG_00030		not secreted	nucl=16	N	TM OK - secreted
FGSG_00031	High confidence secreted	Extr=>17	extr=25	Y	TM OK - secreted
FGSG_00032		not secreted	cyto=12.5	N	TM OK - secreted
FGSG_00033		not secreted	extr=14	Y	TM OK - secreted
FGSG_00034		not secreted	plas=25	N	bad TM
FGSG_00036		not secreted	cysk=19	N	TM OK - secreted
FGSG_00038		not secreted	mito=9	N	TM OK - secreted
FGSG_00039		not secreted	cyto_nucl=9.333	N	TM OK - secreted
FGSG_00040		not secreted	cyto=10	N	TM OK - secreted
FGSG_00043		not secreted	cyto=12.5	N	TM OK - secreted
FGSG_00044		not secreted	nucl=14	N	TM OK - secreted
FGSG_00045		not secreted	cyto=9	N	TM OK - secreted
FGSG_00046		not secreted	plas=21	N	bad TM
FGSG_00047		not secreted	cyto_nucl=11	N	TM OK - secreted
FGSG_00048		not secreted	cyto=12	N	TM OK - secreted
FGSG_00049		not secreted	cysk=18	N	TM OK - secreted
FGSG_00050		not secreted	cyto=20.5	N	TM OK - secreted
FGSG_00051		not secreted	cyto_nucl=11.333	N	TM OK - secreted
FGSG_00052		not secreted	nucl=18	N	TM OK - secreted
FGSG_00053		not secreted	cyto=10	N	TM OK - secreted
FGSG_00054		not secreted	extr=11	N	TM OK - secreted
FGSG_00055		not secreted	plas=10	N	TM OK - secreted
FGSG_00056		not secreted	extr=16	Y	TM OK - secreted
FGSG_00058		not secreted	plas=26	N	bad TM
FGSG_00059		not secreted	plas=20	Y	bad TM
FGSG_00060	High confidence secreted	Extr=>17	extr=26	Y	TM OK - secreted
FGSG_00061	High confidence secreted	Extr=>17	extr=26	Y	TM OK - secreted
FGSG_00062	High confidence secreted	Extr=>17	extr=25	Y	TM OK - secreted
FGSG_00063		not secreted	plas=22	Y	bad TM
FGSG_00064		not secreted	cyto=11	N	TM OK - secreted
FGSG_00065		not secreted	cysk=7	N	TM OK - secreted
FGSG_00066		not secreted	cyto=17.5	N	TM OK - secreted
FGSG_00067		not secreted	plas=23	N	bad TM
FGSG_00068		not secreted	cyto=11	N	TM OK - secreted
FGSG_00069		not secreted	nucl=19.5	N	TM OK - secreted
FGSG_00070		not secreted	plas=27	N	bad TM
FGSG_00071		not secreted	cyto=10	N	TM OK - secreted
FGSG_00072		Extr=>17	extr=27	N	TM OK - secreted
FGSG_00073		not secreted	cyto=9	N	TM OK - secreted
FGSG_00074		not secreted	cyto=13.5	N	TM OK - secreted
FGSG_00075		not secreted	cyto_nucl=9	N	TM OK - secreted
FGSG_00076		not secreted	plas=27	N	bad TM
FGSG_00077		not secreted	cysk=16	N	TM OK - secreted
FGSG_00078		not secreted	cyto=13	N	TM OK - secreted
FGSG_00079		not secreted	extr=8	N	TM OK - secreted
FGSG_00080		not secreted	nucl=14	N	TM OK - secreted
FGSG_00081		not secreted	nucl=16	N	TM OK - secreted
FGSG_00082		not secreted	mito=12.5	N	TM OK - secreted
FGSG_00083		not secreted	plas=27	N	bad TM
FGSG_00084		not secreted	cyto=8.5	N	TM OK - secreted
FGSG_00085		not secreted	plas=25	N	bad TM
FGSG_00087		not secreted	plas=23	N	bad TM
FGSG_00089		not secreted	cyto=10.5	N	TM OK - secreted
FGSG_00090		not secreted	extr=17	N	TM OK - secreted
FGSG_00091		not secreted	cyto=10.5	N	TM OK - secreted
FGSG_00092		not secreted	mito=8	N	TM OK - secreted
FGSG_00093		not secreted	cyto=11.5	N	TM OK - secreted
FGSG_00094		not secreted	nucl=15	N	TM OK - secreted
FGSG_00095		not secreted	plas=22	N	bad TM
FGSG_00096		not secreted	cyto_nucl=10.333	N	TM OK - secreted
FGSG_00097		not secreted	nucl=13	N	bad TM
FGSG_00099		not secreted	nucl=13.5	N	TM OK - secreted
FGSG_00100	High confidence secreted	Extr=>17	extr=22	Y	TM OK - secreted
FGSG_00101		not secreted	plas=23	N	bad TM
FGSG_00102		not secreted	plas=15	N	TM OK - secreted
FGSG_00103		not secreted	cyto=11.5	N	TM OK - secreted
FGSG_00104		not secreted	nucl=11.5	N	TM OK - secreted
FGSG_00105		not secreted	mito=9.5	N	TM OK - secreted
FGSG_00107		not secreted	plas=23	N	bad TM
FGSG_00108		not secreted	plas=26	N	bad TM
FGSG_00109		not secreted	cyto_pero=11.666	N	TM OK - secreted
FGSG_00110		not secreted	plas=10	N	bad TM
FGSG_00111	High confidence secreted	Extr=>17	extr=24	Y	TM OK - secreted
FGSG_00112	High confidence secreted	Extr=>17	extr=23	Y	TM OK - secreted
FGSG_00114	High confidence secreted	Extr=>17	extr=18	Y	TM OK - secreted
FGSG_00115		not secreted	plas=19	N	bad TM
FGSG_00116		not secreted	plas=26	N	bad TM
FGSG_00117		not secreted	cyto=12	N	TM OK - secreted
FGSG_00118		not secreted	plas=26	N	bad TM
FGSG_00119		not secreted	nucl=17	N	TM OK - secreted
FGSG_00120		not secreted	cyto=6.5	N	TM OK - secreted
FGSG_00121		not secreted	nucl=9	N	TM OK - secreted
FGSG_00122		not secreted	nucl=14	N	TM OK - secreted
FGSG_00123		not secreted	cyto_mito=9.166	N	TM OK - secreted
FGSG_00124		not secreted	cyto_nucl=9.333	N	TM OK - secreted
FGSG_00125		not secreted	mito=14	N	TM OK - secreted
FGSG_00126		not secreted	plas=19	N	bad TM
FGSG_00127		not secreted	mito=12	N	TM OK - secreted
FGSG_00128		not secreted	extr=14	N	bad TM
FGSG_00129	High confidence secreted	Extr=>17	extr=19	Y	TM OK - secreted
FGSG_00130		not secreted	cyto=9.5	N	TM OK - secreted
FGSG_00131	High confidence secreted	Extr=>17	extr=25	Y	TM OK - secreted
FGSG_00132		not secreted	mito=18	N	TM OK - secreted
FGSG_00134		not secreted	extr=11	N	TM OK - secreted
FGSG_00135		not secreted	mito=7	N	bad TM
FGSG_00136		not secreted	plas=27	N	bad TM
FGSG_00137		not secreted	cyto=25	N	TM OK - secreted
FGSG_00138		not secreted	cyto=20	N	TM OK - secreted
FGSG_00139		not secreted	cyto=18	N	TM OK - secreted
FGSG_00140		not secreted	cyto=13	N	TM OK - secreted
FGSG_00141		not secreted	nucl=8.5	N	TM OK - secreted
FGSG_00142		not secreted	extr=8	N	TM OK - secreted
FGSG_00143		not secreted	extr=13	N	TM OK - secreted
FGSG_00144		not secreted	nucl=14	N	TM OK - secreted
FGSG_00145		not secreted	cyto=15	N	TM OK - secreted
FGSG_00147		not secreted	nucl=11	N	bad TM
FGSG_00148		not secreted	plas=26	N	bad TM
FGSG_00150		not secreted	cyto=21	N	TM OK - secreted
FGSG_00151		not secreted	nucl=14	N	TM OK - secreted
FGSG_00152		not secreted	plas=26	N	bad TM
FGSG_00153		not secreted	nucl=15	N	TM OK - secreted
FGSG_00154		not secreted	cyto=9	N	TM OK - secreted
FGSG_00156		not secreted	nucl=10.5	N	TM OK - secreted
FGSG_00157		not secreted	cyto=9.5	N	TM OK - secreted
FGSG_00158		not secreted	nucl=17.5	N	TM OK - secreted
FGSG_00160		not secreted	mito=16.5	N	bad TM
FGSG_00161		not secreted	plas=27	N	bad TM
FGSG_00162		not secreted	cyto=9	N	TM OK - secreted
FGSG_00163		not secreted	cysk=14	N	TM OK - secreted
FGSG_00164		not secreted	cyto=9	N	TM OK - secreted
FGSG_00165		not secreted	cyto=12	N	TM OK - secreted
FGSG_00166		not secreted	cyto=9.5	N	bad TM
FGSG_00168		not secreted	mito=16	N	TM OK - secreted
FGSG_00169		not secreted	nucl=21.5	N	TM OK - secreted
FGSG_00170		not secreted	cyto=13.5	N	TM OK - secreted
FGSG_00171		not secreted	nucl=21.5	N	TM OK - secreted
FGSG_00172		not secreted	nucl=14	N	TM OK - secreted
FGSG_00173		Extr=>17	extr=20	Y	bad TM
FGSG_00174		not secreted	cyto=12.5	N	TM OK - secreted
FGSG_00175		not secreted	cyto=9.5	N	TM OK - secreted
FGSG_00176		not secreted	mito=25.5	N	TM OK - secreted
FGSG_00177		not secreted	cyto=18.5	N	TM OK - secreted
FGSG_00179		not secreted	cyto=10.5	N	TM OK - secreted
FGSG_00180		not secreted	cyto_nucl=12.5	N	TM OK - secreted
FGSG_00181		not secreted	nucl=10	N	TM OK - secreted
FGSG_00182		not secreted	nucl=11	N	TM OK - secreted
FGSG_00183		not secreted	plas=24	N	bad TM
FGSG_00184	High confidence secreted	Extr=>17	extr=25	Y	TM OK - secreted
FGSG_00185		not secreted	nucl=10.5	N	TM OK - secreted
FGSG_00186		not secreted	mito=23	N	TM OK - secreted
FGSG_00188		not secreted	mito=13	N	TM OK - secreted
FGSG_00189		not secreted	extr=11	Y	bad TM
FGSG_00190		not secreted	mito=11	N	TM OK - secreted
FGSG_00192		not secreted	cyto=19.5	Y	TM OK - secreted
FGSG_00193		not secreted	nucl=17.5	N	TM OK - secreted
FGSG_00194		not secreted	cyto_nucl=11.5	N	bad TM
FGSG_00195		not secreted	plas=26	N	bad TM
FGSG_00196		not secreted	plas=10	N	TM OK - secreted
FGSG_00197		not secreted	plas=27	N	bad TM
FGSG_00198		not secreted	nucl=7	N	TM OK - secreted
FGSG_00199		not secreted	cyto=15.5	N	TM OK - secreted
FGSG_00200		not secreted	cyto=10.5	N	TM OK - secreted
FGSG_00201		not secreted	plas=23	N	bad TM
FGSG_00203		not secreted	cysk=10	N	TM OK - secreted
FGSG_00205		not secreted	nucl=15.5	N	TM OK - secreted
FGSG_00206		not secreted	cyto=16	N	bad TM
FGSG_00207		not secreted	mito=24	N	TM OK - secreted
FGSG_00208		not secreted	cyto=8	N	TM OK - secreted
FGSG_00209		Extr=>17	extr=24	Y	bad TM
FGSG_00210		not secreted	nucl=15	N	TM OK - secreted
FGSG_00211		not secreted	plas=19	N	bad TM
FGSG_00212		not secreted	nucl=8	N	TM OK - secreted
FGSG_00213		not secreted	cyto=24	N	TM OK - secreted
FGSG_00214		not secreted	nucl=17.5	N	TM OK - secreted
FGSG_00215		not secreted	cysk=19	N	TM OK - secreted
FGSG_00216		not secreted	nucl=13	N	TM OK - secreted
FGSG_00217		not secreted	nucl=15	N	TM OK - secreted
FGSG_00218		not secreted	cyto=11	N	TM OK - secreted
FGSG_00219		not secreted	plas=27	N	bad TM
FGSG_00220		not secreted	plas=21	N	bad TM
FGSG_00221		not secreted	cyto=7.5	N	TM OK - secreted
FGSG_00222		not secreted	mito=12	N	TM OK - secreted
FGSG_00224		not secreted	nucl=15	N	TM OK - secreted
FGSG_00225		not secreted	nucl=17.5	N	TM OK - secreted
FGSG_00226		not secreted	plas=26	N	bad TM
FGSG_00227		not secreted	plas=11	N	TM OK - secreted
FGSG_00229		not secreted	nucl=19.5	N	TM OK - secreted
FGSG_00230	High confidence secreted	Extr=>17	extr=23	Y	TM OK - secreted
FGSG_00231		not secreted	cyto=14	N	TM OK - secreted
FGSG_00232		not secreted	nucl=14.5	N	TM OK - secreted
FGSG_00233		not secreted	nucl=13.5	N	TM OK - secreted
FGSG_00234		not secreted	extr=11	N	TM OK - secreted
FGSG_00235		not secreted	mito=9	N	TM OK - secreted
FGSG_00236		not secreted	cyto=16	N	TM OK - secreted
FGSG_00237		not secreted	cyto=8	N	TM OK - secreted
FGSG_00239		not secreted	nucl=21.5	N	TM OK - secreted
FGSG_00240		not secreted	nucl=12	N	TM OK - secreted
FGSG_00242		not secreted	plas=18	N	bad TM
FGSG_00243		not secreted	nucl=19.5	N	TM OK - secreted
FGSG_00245		not secreted	cyto=12	N	TM OK - secreted
FGSG_00246		not secreted	mito=19.5	N	TM OK - secreted
FGSG_00247		not secreted	nucl=11	N	TM OK - secreted
FGSG_00248		not secreted	nucl=20.5	N	TM OK - secreted
FGSG_00249		not secreted	cyto=16	N	TM OK - secreted
FGSG_00251		not secreted	nucl=12	N	TM OK - secreted
FGSG_00252		not secreted	cysk=15	N	TM OK - secreted
FGSG_00253		not secreted	nucl=9.5	N	TM OK - secreted
FGSG_00254		not secreted	nucl=14	N	TM OK - secreted
FGSG_00255		not secreted	nucl=11.5	N	TM OK - secreted
FGSG_00256		not secreted	nucl=8	N	TM OK - secreted
FGSG_00257		not secreted	plas=26	N	bad TM
FGSG_00258		not secreted	nucl=17.5	N	TM OK - secreted
FGSG_00259		not secreted	extr=11	Y	TM OK - secreted
FGSG_00260	High confidence secreted	Extr=>17	extr=20	Y	TM OK - secreted
FGSG_00261		not secreted	extr=17	Y	bad TM
FGSG_00262		not secreted	plas=24	N	bad TM
FGSG_00263		not secreted	nucl=19.5	N	TM OK - secreted
FGSG_00264		not secreted	mito=14	N	TM OK - secreted
FGSG_00265		not secreted	cyto_nucl=8.5	N	TM OK - secreted
FGSG_00266		not secreted	nucl=20	N	TM OK - secreted
FGSG_00267		not secreted	cyto=10	N	TM OK - secreted
FGSG_00268		not secreted	plas=18	N	bad TM
FGSG_00269		not secreted	cyto=17	N	TM OK - secreted
FGSG_00270		not secreted	mito=12	N	TM OK - secreted
FGSG_00271		not secreted	nucl=10.5	N	TM OK - secreted
FGSG_00272		not secreted	mito=14	N	TM OK - secreted
FGSG_00273		not secreted	cyto=27	N	TM OK - secreted
FGSG_00274		not secreted	extr=16	N	TM OK - secreted
FGSG_00275		not secreted	nucl=18.5	N	TM OK - secreted
FGSG_00276		not secreted	plas=11	N	bad TM
FGSG_00277		not secreted	mito=12	N	TM OK - secreted
FGSG_00278		not secreted	mito=26.5	N	TM OK - secreted
FGSG_00279		not secreted	nucl=15	N	TM OK - secreted
FGSG_00280		not secreted	nucl=24	N	TM OK - secreted
FGSG_00281		not secreted	cyto=7	N	TM OK - secreted
FGSG_00282		not secreted	cysk=10	N	TM OK - secreted
FGSG_00283		not secreted	plas=12	N	bad TM
FGSG_00284		not secreted	nucl=16.5	N	TM OK - secreted
FGSG_00285		not secreted	nucl=10	N	TM OK - secreted
FGSG_00286		not secreted	cyto=17	N	TM OK - secreted
FGSG_00287		not secreted	mito=19	N	TM OK - secreted
FGSG_00288		not secreted	nucl=20	N	TM OK - secreted
FGSG_00289		not secreted	nucl=23.5	N	TM OK - secreted
FGSG_00291		not secreted	nucl=13.5	N	TM OK - secreted
FGSG_00292		not secreted	nucl=23	N	TM OK - secreted
FGSG_00293		not secreted	nucl=22	N	TM OK - secreted
FGSG_00294	High confidence secreted	Extr=>17	extr=25	Y	TM OK - secreted
FGSG_00295		not secreted	nucl=12.5	N	TM OK - secreted
FGSG_00296		not secreted	cyto=13	N	TM OK - secreted
FGSG_00297		not secreted	nucl=21.5	N	TM OK - secreted
FGSG_00298		not secreted	nucl=12	N	TM OK - secreted
FGSG_00299		not secreted	nucl=13.5	N	TM OK - secreted
FGSG_00300		not secreted	mito=21	N	TM OK - secreted
FGSG_00301		not secreted	mito=15	N	TM OK - secreted
FGSG_00302		not secreted	cyto=11.5	N	TM OK - secreted
FGSG_00303		not secreted	cysk=18	N	TM OK - secreted
FGSG_00304		not secreted	nucl=15	N	TM OK - secreted
FGSG_00305		not secreted	mito=23	N	TM OK - secreted
FGSG_00306		not secreted	nucl=17	N	TM OK - secreted
FGSG_00307		not secreted	nucl=22	N	TM OK - secreted
FGSG_00308		not secreted	plas=17	N	bad TM
FGSG_00309		not secreted	nucl=9.5	N	TM OK - secreted
FGSG_00310		not secreted	mito=21.5	N	TM OK - secreted
FGSG_00311		not secreted	extr=9	N	bad TM
FGSG_00312		not secreted	nucl=16.5	N	TM OK - secreted
FGSG_00313		not secreted	nucl=15.5	N	TM OK - secreted
FGSG_00314		not secreted	extr=17	Y	TM OK - secreted
FGSG_00315		not secreted	plas=11	N	bad TM
FGSG_00316		not secreted	extr=17	Y	bad TM
FGSG_00317		not secreted	cyto=18	N	TM OK - secreted
FGSG_00318		not secreted	nucl=22.5	N	TM OK - secreted
FGSG_00319		not secreted	cyto=13.5	N	TM OK - secreted
FGSG_00320		not secreted	cyto=22	N	TM OK - secreted
FGSG_00321		not secreted	cyto=11	N	TM OK - secreted
FGSG_00322		not secreted	nucl=22	N	TM OK - secreted
FGSG_00323		not secreted	cysk=20	N	TM OK - secreted
FGSG_00324		not secreted	nucl=13	N	TM OK - secreted
FGSG_00325		not secreted	cyto=11	N	TM OK - secreted
FGSG_00326		not secreted	nucl=21.5	N	TM OK - secreted
FGSG_00327		not secreted	nucl=18.5	N	TM OK - secreted
FGSG_00328		not secreted	mito=25	N	TM OK - secreted
FGSG_00329		not secreted	cyto=14	N	TM OK - secreted
FGSG_00330		not secreted	cyto=15.5	N	TM OK - secreted
FGSG_00331		not secreted	nucl=20	N	TM OK - secreted
FGSG_00332		not secreted	nucl=9.5	N	TM OK - secreted
FGSG_00333		not secreted	plas=16	N	bad TM
FGSG_00334		not secreted	plas=24	N	bad TM
FGSG_00335		not secreted	nucl=21.5	N	TM OK - secreted
FGSG_00336		not secreted	nucl=18	N	TM OK - secreted
FGSG_00337		not secreted	mito=11.5	N	TM OK - secreted
FGSG_00338		not secreted	plas=26	N	bad TM
FGSG_00339		not secreted	nucl=26	N	TM OK - secreted
FGSG_00340		not secreted	mito=12	N	TM OK - secreted
FGSG_00342		not secreted	nucl=26	N	TM OK - secreted
FGSG_00343		not secreted	cyto=11.5	N	TM OK - secreted
FGSG_00344		not secreted	extr=10	N	TM OK - secreted
FGSG_00345		not secreted	plas=27	N	bad TM
FGSG_00346		not secreted	cyto=16.5	N	TM OK - secreted
FGSG_00347	High confidence secreted	Extr=>17	extr=27	Y	TM OK - secreted
FGSG_00348		not secreted	mito=13	N	TM OK - secreted
FGSG_00349		not secreted	nucl=8	N	TM OK - secreted
FGSG_00350		not secreted	cyto=20.5	N	TM OK - secreted
FGSG_00351		not secreted	plas=18	N	bad TM
FGSG_00352		not secreted	nucl=25.5	N	TM OK - secreted
FGSG_00353		not secreted	mito=25.5	N	TM OK - secreted
FGSG_00354		not secreted	nucl=18	N	TM OK - secreted
FGSG_00355		not secreted	nucl=14.5	N	TM OK - secreted
FGSG_00357		not secreted	cyto=16.5	N	TM OK - secreted
FGSG_00358		not secreted	mito=10	N	TM OK - secreted
FGSG_00359		not secreted	nucl=21	N	TM OK - secreted
FGSG_00360		not secreted	cyto=13	N	TM OK - secreted
FGSG_00361		not secreted	nucl=15.5	N	TM OK - secreted
FGSG_00362		not secreted	nucl=18.5	N	TM OK - secreted
FGSG_00363		not secreted	cyto_nucl=12.5	N	TM OK - secreted
FGSG_00364		not secreted	cyto=7	N	TM OK - secreted
FGSG_00365		not secreted	cyto_nucl=9.833	N	TM OK - secreted
FGSG_00366		not secreted	nucl=16.5	N	TM OK - secreted
FGSG_00367		not secreted	cyto=20.5	N	TM OK - secreted
FGSG_00368		not secreted	nucl=20	N	TM OK - secreted
FGSG_00369		not secreted	plas=14	N	bad TM
FGSG_00370		not secreted	mito=10	N	TM OK - secreted
FGSG_00371		not secreted	plas=15	N	bad TM
FGSG_00372		not secreted	nucl=22	N	TM OK - secreted
FGSG_00373		not secreted	mito=20.5	N	TM OK - secreted
FGSG_00374		not secreted	nucl=12	N	bad TM
FGSG_00375		not secreted	mito=21	N	TM OK - secreted
FGSG_00376		not secreted	mito=24	N	TM OK - secreted
FGSG_00377		not secreted	mito=12	N	TM OK - secreted
FGSG_00378		not secreted	nucl=23	N	TM OK - secreted
FGSG_00379		not secreted	mito=11	N	bad TM
FGSG_00380		not secreted	nucl=15	N	TM OK - secreted
FGSG_00381		not secreted	nucl=15	N	TM OK - secreted
FGSG_00382		not secreted	nucl=21.5	N	TM OK - secreted
FGSG_00383		not secreted	nucl=16	N	TM OK - secreted
FGSG_00384		not secreted	mito=11	N	TM OK - secreted
FGSG_00385		not secreted	nucl=20	N	TM OK - secreted
FGSG_00386		not secreted	nucl=10	N	TM OK - secreted
FGSG_00387		not secreted	cyto=11.5	N	TM OK - secreted
FGSG_00388		not secreted	cyto=10.5	N	TM OK - secreted
FGSG_00389		not secreted	cyto=11	N	TM OK - secreted
FGSG_00390		Extr=>17	extr=26	Y	bad TM
FGSG_00391		not secreted	nucl=15	N	TM OK - secreted
FGSG_00392		not secreted	mito=13	N	TM OK - secreted
FGSG_00393		not secreted	mito=16	N	TM OK - secreted
FGSG_00394		not secreted	nucl=23	N	TM OK - secreted
FGSG_00395		not secreted	nucl=15	N	TM OK - secreted
FGSG_00396		not secreted	cyto=10.5	N	bad TM
FGSG_00397		not secreted	cyto=14	N	TM OK - secreted
FGSG_00398		not secreted	nucl=18	N	TM OK - secreted
FGSG_00399		not secreted	nucl=23	N	TM OK - secreted
FGSG_00401		not secreted	mito=15	N	TM OK - secreted
FGSG_00402		not secreted	mito=14	N	TM OK - secreted
FGSG_00403		not secreted	nucl=11.5	N	TM OK - secreted
FGSG_00404		not secreted	nucl=15	N	TM OK - secreted
FGSG_00405		not secreted	plas=27	N	bad TM
FGSG_00406		Extr=>17	extr=26	Y	bad TM
FGSG_00407		not secreted	cyto=20.5	N	TM OK - secreted
FGSG_00408		not secreted	nucl=18.5	N	TM OK - secreted
FGSG_00409		not secreted	nucl=8.5	N	TM OK - secreted
FGSG_00410		not secreted	nucl=22	N	TM OK - secreted
FGSG_00411	High confidence secreted	Extr=>17	extr=20	Y	TM OK - secreted
FGSG_00412		not secreted	nucl=16.5	N	TM OK - secreted
FGSG_00413		not secreted	cysk=13	N	TM OK - secreted
FGSG_00414		not secreted	plas=13	N	TM OK - secreted
FGSG_00415	High confidence secreted	Extr=>17	extr=23	Y	TM OK - secreted
FGSG_00416		not secreted	plas=26	N	bad TM
FGSG_00417		not secreted	mito=12	N	TM OK - secreted
FGSG_00418		not secreted	nucl=15	N	TM OK - secreted
FGSG_00419		not secreted	mito=10	N	bad TM
FGSG_00420		not secreted	cyto=8	N	TM OK - secreted
FGSG_00421		not secreted	cyto=18	N	TM OK - secreted
FGSG_00422		not secreted	nucl=23	N	TM OK - secreted
FGSG_00423		not secreted	cyto=12.5	N	TM OK - secreted
FGSG_00424		not secreted	mito=24	N	TM OK - secreted
FGSG_00425		not secreted	cyto=17.5	N	TM OK - secreted
FGSG_00426		not secreted	nucl=10	N	TM OK - secreted
FGSG_00427		not secreted	mito=12.5	N	TM OK - secreted
FGSG_00428		not secreted	mito=15.5	N	TM OK - secreted
FGSG_00429		not secreted	mito=12	N	TM OK - secreted
FGSG_00430		not secreted	plas=18	N	bad TM
FGSG_00431		not secreted	nucl=25.5	N	TM OK - secreted
FGSG_00432		not secreted	cyto=7.5	N	TM OK - secreted
FGSG_00433		not secreted	nucl=19.5	N	TM OK - secreted
FGSG_00434		not secreted	nucl=25	N	TM OK - secreted
FGSG_00435		not secreted	mito=15.5	N	TM OK - secreted
FGSG_00436		not secreted	nucl=17.5	N	TM OK - secreted
FGSG_00437		not secreted	plas=10	N	bad TM
FGSG_00438		not secreted	nucl=15	N	bad TM
FGSG_00439		not secreted	plas=21	N	bad TM
FGSG_00440		not secreted	mito=23.5	N	TM OK - secreted
FGSG_00441		not secreted	nucl=24	N	TM OK - secreted
FGSG_00442		not secreted	nucl=19	N	TM OK - secreted
FGSG_00443		not secreted	nucl=16.5	N	TM OK - secreted
FGSG_00444		not secreted	nucl=14	N	TM OK - secreted
FGSG_00445		not secreted	nucl=22.5	N	TM OK - secreted
FGSG_00446		not secreted	nucl=19.5	N	TM OK - secreted
FGSG_00447		not secreted	mito=16	N	TM OK - secreted
FGSG_00448		not secreted	nucl=23.5	N	TM OK - secreted
FGSG_00449		not secreted	cyto=14.5	N	TM OK - secreted
FGSG_00450		not secreted	nucl=13.5	N	TM OK - secreted
FGSG_00451		not secreted	mito=18	N	TM OK - secreted
FGSG_00452		not secreted	plas=8	N	TM OK - secreted
FGSG_00453		not secreted	nucl=19	N	TM OK - secreted
FGSG_00454		not secreted	cysk=10	N	TM OK - secreted
FGSG_00455		not secreted	nucl=15.5	N	TM OK - secreted
FGSG_00456		not secreted	plas=13	N	bad TM
FGSG_00457		not secreted	cyto=14.5	N	TM OK - secreted
FGSG_00458		not secreted	cysk=19	N	TM OK - secreted
FGSG_00459		not secreted	nucl=19.5	N	TM OK - secreted
FGSG_00460		not secreted	nucl=12.5	N	TM OK - secreted
FGSG_00461		not secreted	mito=16	N	bad TM
FGSG_00462		not secreted	cyto=10.5	N	TM OK - secreted
FGSG_00463		not secreted	nucl=7	Y	TM OK - secreted
FGSG_00464		not secreted	nucl=16.5	N	TM OK - secreted
FGSG_00465		not secreted	cyto=22	N	TM OK - secreted
FGSG_00466		not secreted	cyto=23.5	N	TM OK - secreted
FGSG_00467		not secreted	nucl=16	N	bad TM
FGSG_00468		not secreted	nucl=15	N	TM OK - secreted
FGSG_00469		not secreted	nucl=9.5	N	TM OK - secreted
FGSG_00470		not secreted	plas=19	Y	bad TM
FGSG_00471		not secreted	mito=27	N	TM OK - secreted
FGSG_00472		not secreted	nucl=16	N	TM OK - secreted
FGSG_00473		not secreted	mito=11.5	N	TM OK - secreted
FGSG_00474		not secreted	nucl=15.5	N	TM OK - secreted
FGSG_00475		not secreted	cyto=23.5	N	TM OK - secreted
FGSG_00476		not secreted	extr=15	N	bad TM
FGSG_00477		not secreted	nucl=22	N	TM OK - secreted
FGSG_00478		not secreted	cyto=17.5	N	TM OK - secreted
FGSG_00479		not secreted	cyto=10.5	N	TM OK - secreted
FGSG_00480		not secreted	nucl=20	N	TM OK - secreted
FGSG_00481		not secreted	plas=18	N	bad TM
FGSG_00482		not secreted	nucl=12.5	N	TM OK - secreted
FGSG_00483		not secreted	nucl=18.5	N	TM OK - secreted
FGSG_00484		not secreted	nucl=16.5	N	TM OK - secreted
FGSG_00485		not secreted	nucl=14.5	N	TM OK - secreted
FGSG_00486		not secreted	mito=25	N	TM OK - secreted
FGSG_00487	High confidence secreted	Extr=>17	extr=26	Y	TM OK - secreted
FGSG_00488		not secreted	cyto=11.5	N	TM OK - secreted
FGSG_00489		not secreted	cyto_pero=9.166	N	TM OK - secreted
FGSG_00490		not secreted	mito=23.5	N	TM OK - secreted
FGSG_00491		not secreted	cyto=10.5	Y	bad TM
FGSG_00492	High confidence secreted	Extr=>17	extr=21	Y	TM OK - secreted
FGSG_00493		not secreted	pero=9	N	TM OK - secreted
FGSG_00494		not secreted	nucl=17.5	N	bad TM
FGSG_00495		not secreted	mito=24	N	TM OK - secreted
FGSG_00496		not secreted	cyto=11.5	N	TM OK - secreted
FGSG_00497		not secreted	nucl=17	N	TM OK - secreted
FGSG_00499		not secreted	extr=9	Y	bad TM
FGSG_00500		not secreted	cyto=12.5	N	TM OK - secreted
FGSG_00501		not secreted	cyto=10	N	TM OK - secreted
FGSG_00502		not secreted	mito=9	N	bad TM
FGSG_00503		not secreted	cyto=11.5	N	TM OK - secreted
FGSG_00504		not secreted	nucl=18	N	TM OK - secreted
FGSG_00505		not secreted	cyto_nucl=15.5	N	TM OK - secreted
FGSG_00506		not secreted	mito=12	N	TM OK - secreted
FGSG_00507		not secreted	cysk=18	N	TM OK - secreted
FGSG_00508		not secreted	plas=20	N	bad TM
FGSG_00509		not secreted	nucl=12	N	TM OK - secreted
FGSG_00510		not secreted	cyto_nucl=12.5	N	TM OK - secreted
FGSG_00511		not secreted	nucl=21	N	TM OK - secreted
FGSG_00512		not secreted	nucl=15	N	TM OK - secreted
FGSG_00513		not secreted	nucl=14	N	TM OK - secreted
FGSG_00514		not secreted	nucl=12	N	TM OK - secreted
FGSG_00515		not secreted	nucl=15	N	TM OK - secreted
FGSG_00516		not secreted	mito=11.5	N	TM OK - secreted
FGSG_00517		not secreted	cyto=15.5	N	TM OK - secreted
FGSG_00518		not secreted	mito=11.5	N	TM OK - secreted
FGSG_00519		not secreted	nucl=20	N	TM OK - secreted
FGSG_00520		not secreted	mito=13	N	TM OK - secreted
FGSG_00521		not secreted	cyto_nucl=12	N	TM OK - secreted
FGSG_00522		not secreted	nucl=12	N	TM OK - secreted
FGSG_00523		not secreted	extr=17	Y	TM OK - secreted
FGSG_00524		not secreted	cyto=15	N	TM OK - secreted
FGSG_00525		not secreted	nucl=11	N	TM OK - secreted
FGSG_00526		not secreted	cyto=12	N	TM OK - secreted
FGSG_00527		not secreted	plas=20	N	bad TM
FGSG_00528		not secreted	nucl=10	N	TM OK - secreted
FGSG_00529		not secreted	plas=26	N	bad TM
FGSG_00530		not secreted	plas=10	N	TM OK - secreted
FGSG_00531		not secreted	mito=18	N	TM OK - secreted
FGSG_00532		not secreted	cyto=8	N	bad TM
FGSG_00533		not secreted	nucl=13	N	TM OK - secreted
FGSG_00534		not secreted	cysk=12	N	TM OK - secreted
FGSG_00535		not secreted	mito_nucl=11.666	N	TM OK - secreted
FGSG_00536		not secreted	mito=12	N	TM OK - secreted
FGSG_00537		not secreted	nucl=11.5	N	TM OK - secreted
FGSG_00538		not secreted	plas=24	N	bad TM
FGSG_00539		not secreted	plas=27	N	bad TM
FGSG_00540		not secreted	cyto=9	N	TM OK - secreted
FGSG_00541		not secreted	plas=18	N	bad TM
FGSG_00542		not secreted	cyto=12.5	N	TM OK - secreted
FGSG_00543		not secreted	nucl=10.5	N	TM OK - secreted
FGSG_00544		not secreted	nucl=13	N	TM OK - secreted
FGSG_00545		not secreted	nucl=26.5	N	TM OK - secreted
FGSG_00546		not secreted	nucl=7.5	N	bad TM
FGSG_00548		not secreted	mito=13.5	N	TM OK - secreted
FGSG_00549		not secreted	extr=15	N	bad TM
FGSG_00550		not secreted	nucl=18.5	N	TM OK - secreted
FGSG_00551		not secreted	nucl=21.5	N	TM OK - secreted
FGSG_00552		not secreted	nucl=19	N	TM OK - secreted
FGSG_00553		not secreted	nucl=13	N	TM OK - secreted
FGSG_00554		not secreted	cyto=11	N	TM OK - secreted
FGSG_00555		not secreted	cyto=10	N	TM OK - secreted
FGSG_00556		not secreted	nucl=10.5	N	TM OK - secreted
FGSG_00557		not secreted	nucl=17.5	N	TM OK - secreted
FGSG_00558		not secreted	cyto=17	N	TM OK - secreted
FGSG_00559		not secreted	nucl=9	N	TM OK - secreted
FGSG_00560		not secreted	nucl=22.5	N	TM OK - secreted
FGSG_00561		not secreted	mito=27	N	TM OK - secreted
FGSG_00562		not secreted	cyto=24.5	N	TM OK - secreted
FGSG_00563		not secreted	nucl=12	N	TM OK - secreted
FGSG_00564		not secreted	cyto=20.5	N	TM OK - secreted
FGSG_00565		not secreted	nucl=18.5	N	TM OK - secreted
FGSG_00566		not secreted	cyto=9	N	TM OK - secreted
FGSG_00567		not secreted	nucl=9.5	N	TM OK - secreted
FGSG_00568		not secreted	mito=19.5	N	TM OK - secreted
FGSG_00569	High confidence secreted	Extr=>17	extr=18	Y	TM OK - secreted
FGSG_00570		not secreted	mito=17	N	TM OK - secreted
FGSG_00571	High confidence secreted	Extr=>17	extr=24	Y	TM OK - secreted
FGSG_00572		not secreted	plas=19	N	bad TM
FGSG_00573		not secreted	mito=16	N	TM OK - secreted
FGSG_00574		not secreted	nucl=19.5	N	TM OK - secreted
FGSG_00576	High confidence secreted	Extr=>17	extr=26	Y	TM OK - secreted
FGSG_00577		not secreted	plas=14	N	bad TM
FGSG_00578		not secreted	cyto=15	N	TM OK - secreted
FGSG_00579		not secreted	nucl=12.5	N	TM OK - secreted
FGSG_00581		not secreted	nucl=20	N	TM OK - secreted
FGSG_00582		not secreted	mito=10	N	TM OK - secreted
FGSG_00583		not secreted	plas=16	Y	bad TM
FGSG_00584		not secreted	nucl=24	N	TM OK - secreted
FGSG_00585		not secreted	plas=11	N	bad TM
FGSG_00586		not secreted	nucl=25	N	TM OK - secreted
FGSG_00587		not secreted	cyto_nucl=8.5	N	TM OK - secreted
FGSG_00588	High confidence secreted	Extr=>17	extr=26	Y	TM OK - secreted
FGSG_00589		not secreted	cysk=12	N	TM OK - secreted
FGSG_00590		not secreted	nucl=16	N	TM OK - secreted
FGSG_00591		not secreted	nucl=14.5	N	TM OK - secreted
FGSG_00592		not secreted	nucl=15.5	N	TM OK - secreted
FGSG_00593		not secreted	plas=26	N	bad TM
FGSG_00594		not secreted	cyto=19	N	TM OK - secreted
FGSG_00595		not secreted	plas=23	N	bad TM
FGSG_00596		not secreted	extr=17	N	bad TM
FGSG_00597		not secreted	cyto=14.5	N	TM OK - secreted
FGSG_00598		not secreted	cyto=19.5	N	TM OK - secreted
FGSG_00599		not secreted	nucl=15.5	N	TM OK - secreted
FGSG_00600		not secreted	mito=27	N	TM OK - secreted
FGSG_00601		not secreted	nucl=14.5	N	TM OK - secreted
FGSG_00602		not secreted	extr=17	Y	TM OK - secreted
FGSG_00603		not secreted	plas=19	N	bad TM
FGSG_00604		not secreted	cyto=18	N	TM OK - secreted
FGSG_00605		not secreted	nucl=25.5	N	TM OK - secreted
FGSG_00606		not secreted	nucl=16.5	N	TM OK - secreted
FGSG_00607		not secreted	mito=9	N	TM OK - secreted
FGSG_00608		not secreted	plas=23	N	bad TM
FGSG_00609		not secreted	cyto_nucl=11.5	N	TM OK - secreted
FGSG_00610		not secreted	cyto_nucl=12.333	N	TM OK - secreted
FGSG_00611		not secreted	nucl=12	N	TM OK - secreted
FGSG_00612		not secreted	nucl=9	N	bad TM
FGSG_00613		not secreted	plas=27	N	bad TM
FGSG_00614		not secreted	nucl=14	N	TM OK - secreted
FGSG_00615		not secreted	extr=9	Y	bad TM
FGSG_00616		not secreted	nucl=23.5	N	TM OK - secreted
FGSG_00617		not secreted	plas=16	N	TM OK - secreted
FGSG_00618		not secreted	nucl=22.5	N	TM OK - secreted
FGSG_00619		not secreted	plas=21	N	bad TM
FGSG_00620		not secreted	plas=15	N	bad TM
FGSG_00621		not secreted	nucl=17.5	N	TM OK - secreted
FGSG_00622		not secreted	mito=9	N	TM OK - secreted
FGSG_00623		not secreted	cyto_nucl=14.333	N	TM OK - secreted
FGSG_00624		not secreted	cyto=7	Y	TM OK - secreted
FGSG_00625		not secreted	nucl=9	N	TM OK - secreted
FGSG_00626		not secreted	nucl=13.5	N	TM OK - secreted
FGSG_00627		not secreted	nucl=18	N	TM OK - secreted
FGSG_00628		not secreted	mito=15	N	TM OK - secreted
FGSG_00629		not secreted	mito=11.5	N	bad TM
FGSG_00630		not secreted	cyto=12.5	N	TM OK - secreted
FGSG_00631		not secreted	nucl=13	N	TM OK - secreted
FGSG_00633		not secreted	nucl=12	N	TM OK - secreted
FGSG_00634		not secreted	cyto=12	N	TM OK - secreted
FGSG_00635		not secreted	cyto=12	N	TM OK - secreted
FGSG_00636		not secreted	cyto=13.5	N	TM OK - secreted
FGSG_00637		not secreted	cysk=20	N	TM OK - secreted
FGSG_00638		not secreted	mito=24.5	N	TM OK - secreted
FGSG_00639		not secreted	cysk=11	N	TM OK - secreted
FGSG_00640		not secreted	extr=16	N	bad TM
FGSG_00641		not secreted	nucl=16	N	TM OK - secreted
FGSG_00642	High confidence secreted	Extr=>17	extr=22	Y	TM OK - secreted
FGSG_00643		not secreted	nucl=19	N	TM OK - secreted
FGSG_00644		not secreted	mito=26.5	N	TM OK - secreted
FGSG_00645		not secreted	nucl=21.5	N	TM OK - secreted
FGSG_00646		not secreted	cyto=9	N	TM OK - secreted
FGSG_00647		not secreted	mito=16	N	TM OK - secreted
FGSG_00648		not secreted	nucl=12	N	TM OK - secreted
FGSG_00649		not secreted	mito=21.5	N	TM OK - secreted
FGSG_00652		not secreted	nucl=24.5	N	TM OK - secreted
FGSG_00653		not secreted	nucl=22	N	TM OK - secreted
FGSG_00654		not secreted	mito=25.5	N	TM OK - secreted
FGSG_00655		not secreted	cyto=21.5	N	TM OK - secreted
FGSG_00656		not secreted	mito=19	N	TM OK - secreted
FGSG_00657		not secreted	nucl=8	N	TM OK - secreted
FGSG_00658		not secreted	cyto=10.5	N	TM OK - secreted
FGSG_00659		not secreted	extr=9	N	TM OK - secreted
FGSG_00660		not secreted	mito=22	N	TM OK - secreted
FGSG_00661		not secreted	mito=11	N	TM OK - secreted
FGSG_00663		not secreted	mito=8	N	bad TM
FGSG_00664		not secreted	nucl=14.5	N	TM OK - secreted
FGSG_00665		not secreted	nucl=15	N	TM OK - secreted
FGSG_00666		not secreted	extr=12	N	TM OK - secreted
FGSG_00667		not secreted	nucl=20.5	N	TM OK - secreted
FGSG_00668		not secreted	nucl=11.5	N	TM OK - secreted
FGSG_00669		not secreted	plas=24	N	bad TM
FGSG_00670		not secreted	nucl=10	N	TM OK - secreted
FGSG_00671		not secreted	mito=10	N	TM OK - secreted
FGSG_00672		not secreted	nucl=20	N	TM OK - secreted
FGSG_00673		not secreted	nucl=11	N	bad TM
FGSG_00674		not secreted	mito=15	N	TM OK - secreted
FGSG_00675		not secreted	nucl=17	N	TM OK - secreted
FGSG_00677		not secreted	nucl=17	N	TM OK - secreted
FGSG_00678		not secreted	nucl=24	N	TM OK - secreted
FGSG_00680		not secreted	nucl=15	N	TM OK - secreted
FGSG_00681		not secreted	nucl=13	N	TM OK - secreted
FGSG_00682		not secreted	nucl=16.5	N	TM OK - secreted
FGSG_00683		not secreted	cyto_nucl=9.333	N	TM OK - secreted
FGSG_00684		not secreted	cyto=20	N	TM OK - secreted
FGSG_00685		not secreted	mito=20.5	N	TM OK - secreted
FGSG_00686		not secreted	mito=12.5	N	bad TM
FGSG_00687		not secreted	nucl=14.5	N	TM OK - secreted
FGSG_00688		not secreted	plas=20	N	bad TM
FGSG_00689		not secreted	nucl=12	N	bad TM
FGSG_00690		not secreted	mito=10	N	TM OK - secreted
FGSG_00691		not secreted	nucl=15	N	TM OK - secreted
FGSG_00692		not secreted	mito=11	N	TM OK - secreted
FGSG_00693		not secreted	cyto=10	N	TM OK - secreted
FGSG_00694		not secreted	plas=17	Y	bad TM
FGSG_00695		not secreted	nucl=21	N	TM OK - secreted
FGSG_00696		not secreted	nucl=19	N	TM OK - secreted
FGSG_00697		not secreted	cyto_nucl=12	N	TM OK - secreted
FGSG_00698		not secreted	nucl=11.5	N	TM OK - secreted
FGSG_00700		not secreted	plas=20	N	bad TM
FGSG_00701		not secreted	nucl=20	N	TM OK - secreted
FGSG_00702		not secreted	plas=20	N	bad TM
FGSG_00703		not secreted	mito=12	N	TM OK - secreted
FGSG_00704		not secreted	cyto=11.5	N	TM OK - secreted
FGSG_00705		not secreted	nucl=16.5	N	TM OK - secreted
FGSG_00706		not secreted	mito=24.5	N	TM OK - secreted
FGSG_00707		not secreted	extr=15	N	TM OK - secreted
FGSG_00708		not secreted	mito=10	N	TM OK - secreted
FGSG_00709		not secreted	cyto=12	N	TM OK - secreted
FGSG_00710		not secreted	nucl=17	N	TM OK - secreted
FGSG_00712		not secreted	cyto=12	N	TM OK - secreted
FGSG_00713		not secreted	mito=14	N	TM OK - secreted
FGSG_00714		not secreted	plas=26	N	bad TM
FGSG_00715		not secreted	cyto=10.5	N	TM OK - secreted
FGSG_00716		not secreted	cyto=12	N	TM OK - secreted
FGSG_00717		not secreted	nucl=12	N	TM OK - secreted
FGSG_00718		not secreted	cyto=17.5	N	TM OK - secreted
FGSG_00719		not secreted	nucl=19.5	N	TM OK - secreted
FGSG_00720		not secreted	nucl=21	N	TM OK - secreted
FGSG_00721		not secreted	plas=8	N	TM OK - secreted
FGSG_00722		not secreted	cyto=14.5	N	TM OK - secreted
FGSG_00723		not secreted	plas=22	N	bad TM
FGSG_00724		not secreted	plas=10	N	bad TM
FGSG_00725		not secreted	nucl=24	N	TM OK - secreted
FGSG_00726		not secreted	nucl=6.5	N	bad TM
FGSG_00727		not secreted	extr=12	N	bad TM
FGSG_00728		not secreted	extr=15	Y	TM OK - secreted
FGSG_00729		not secreted	nucl=18	N	TM OK - secreted
FGSG_00730		not secreted	mito=14	N	bad TM
FGSG_00731		not secreted	mito=19	N	TM OK - secreted
FGSG_00732		not secreted	nucl=15.5	N	TM OK - secreted
FGSG_00733		not secreted	nucl=16.5	N	TM OK - secreted
FGSG_00734		not secreted	extr=11	N	bad TM
FGSG_00735		not secreted	cysk=17	N	TM OK - secreted
FGSG_00736		not secreted	nucl=19	N	TM OK - secreted
FGSG_00737		not secreted	nucl=15	N	TM OK - secreted
FGSG_00738		not secreted	plas=13	N	bad TM
FGSG_00739		not secreted	plas=18	N	bad TM
FGSG_00740		not secreted	cyto=13.5	N	TM OK - secreted
FGSG_00741		not secreted	nucl=25	N	TM OK - secreted
FGSG_00742		Extr=>17	extr=18	N	TM OK - secreted
FGSG_00743		not secreted	mito=21	N	TM OK - secreted
FGSG_00744		not secreted	mito=21	N	TM OK - secreted
FGSG_00745		not secreted	cyto_nucl=13.833	N	TM OK - secreted
FGSG_00746		not secreted	nucl=19.5	N	TM OK - secreted
FGSG_00747		not secreted	cyto=16.5	N	TM OK - secreted
FGSG_00748		not secreted	cyto_nucl=10.5	N	TM OK - secreted
FGSG_00749		not secreted	mito=27	N	TM OK - secreted
FGSG_00750		not secreted	nucl=17	N	TM OK - secreted
FGSG_00751		not secreted	cyto=14.5	N	TM OK - secreted
FGSG_00752		not secreted	nucl=22.5	N	TM OK - secreted
FGSG_00753		not secreted	cyto=7.5	N	TM OK - secreted
FGSG_00756		not secreted	cyto_nucl=11	N	TM OK - secreted
FGSG_00757		not secreted	cyto_nucl=11.5	N	TM OK - secreted
FGSG_00758		not secreted	nucl=23	N	TM OK - secreted
FGSG_00759		not secreted	cyto=8.5	N	TM OK - secreted
FGSG_00760		not secreted	nucl=15.5	N	TM OK - secreted
FGSG_00761		not secreted	cyto=11.5	N	TM OK - secreted
FGSG_00762		not secreted	cyto=21.5	N	TM OK - secreted
FGSG_00763		not secreted	nucl=17	N	TM OK - secreted
FGSG_00764		not secreted	nucl=19.5	N	TM OK - secreted
FGSG_00765		not secreted	nucl=7.5	N	TM OK - secreted
FGSG_00766		not secreted	cyto=11	N	TM OK - secreted
FGSG_00767		not secreted	cyto=17.5	N	TM OK - secreted
FGSG_00768		not secreted	plas=16	N	bad TM
FGSG_00769		not secreted	extr=16	N	TM OK - secreted
FGSG_00770		not secreted	mito=9	Y	bad TM
FGSG_00771		not secreted	mito=13.5	N	TM OK - secreted
FGSG_00772		not secreted	cyto=17	N	TM OK - secreted
FGSG_00773		not secreted	plas=22	N	bad TM
FGSG_00774		not secreted	mito=11	N	TM OK - secreted
FGSG_00775		not secreted	plas=19	N	bad TM
FGSG_00776		not secreted	nucl=17	N	TM OK - secreted
FGSG_00777		not secreted	cyto=17.5	N	TM OK - secreted
FGSG_00778		not secreted	nucl=11.5	N	TM OK - secreted
FGSG_00779		not secreted	nucl=21	N	TM OK - secreted
FGSG_00780		not secreted	cyto=14	N	TM OK - secreted
FGSG_00781		not secreted	cyto=11.5	N	TM OK - secreted
FGSG_00782		not secreted	mito=20.5	N	TM OK - secreted
FGSG_00783	High confidence secreted	Extr=>17	extr=21	Y	TM OK - secreted
FGSG_00784		not secreted	extr=9	N	TM OK - secreted
FGSG_00785		not secreted	cyto=13	N	TM OK - secreted
FGSG_00786		not secreted	mito=11	N	TM OK - secreted
FGSG_00787		not secreted	plas=26	N	bad TM
FGSG_00788		not secreted	plas=21	N	bad TM
FGSG_00789		not secreted	plas=18	N	bad TM
FGSG_00790		not secreted	mito=20	N	TM OK - secreted
FGSG_00792		not secreted	nucl=16.5	N	TM OK - secreted
FGSG_00793		Extr=>17	extr=25	Y	bad TM
FGSG_00794		not secreted	nucl=18	N	TM OK - secreted
FGSG_00796		not secreted	nucl=14.5	N	TM OK - secreted
FGSG_00797		not secreted	mito=21	N	TM OK - secreted
FGSG_00798		not secreted	cyto_nucl=14.166	N	TM OK - secreted
FGSG_00799		not secreted	nucl=22	N	TM OK - secreted
FGSG_00800		not secreted	nucl=15.5	N	TM OK - secreted
FGSG_00801		not secreted	mito=14.5	N	TM OK - secreted
FGSG_00802		not secreted	cyto=15	N	TM OK - secreted
FGSG_00803		not secreted	nucl=19	N	TM OK - secreted
FGSG_00804		not secreted	nucl=12.5	N	TM OK - secreted
FGSG_00805		not secreted	cyto=15	N	TM OK - secreted
FGSG_00806	High confidence secreted	Extr=>17	extr=25	Y	TM OK - secreted
FGSG_00807		not secreted	cyto=12.5	N	TM OK - secreted
FGSG_00808		not secreted	nucl=15	N	TM OK - secreted
FGSG_00809		not secreted	mito=16	N	TM OK - secreted
FGSG_00810		not secreted	cyto=16.5	N	TM OK - secreted
FGSG_00811		not secreted	plas=26	N	bad TM
FGSG_00812		not secreted	plas=16	N	bad TM
FGSG_00813		not secreted	plas=20	N	TM OK - secreted
FGSG_00814		not secreted	cyto=8	N	TM OK - secreted
FGSG_00815		not secreted	mito=21.5	N	TM OK - secreted
FGSG_00817		not secreted	nucl=11.5	N	TM OK - secreted
FGSG_00818		not secreted	plas=13	N	bad TM
FGSG_00819		not secreted	cyto=11	N	TM OK - secreted
FGSG_00820		not secreted	nucl=11.5	N	TM OK - secreted
FGSG_00821		not secreted	cysk=17	N	TM OK - secreted
FGSG_00822		not secreted	cyto_nucl=11	N	TM OK - secreted
FGSG_00823		not secreted	mito=19.5	N	TM OK - secreted
FGSG_00824		not secreted	mito=15.5	N	TM OK - secreted
FGSG_00825		not secreted	cyto_nucl=14.833	N	TM OK - secreted
FGSG_00826		not secreted	nucl=22	N	TM OK - secreted
FGSG_00827		not secreted	nucl=24	N	TM OK - secreted
FGSG_00828		not secreted	nucl=13.5	N	TM OK - secreted
FGSG_00829		not secreted	nucl=14	N	TM OK - secreted
FGSG_00831		not secreted	plas=24	N	bad TM
FGSG_00832		not secreted	cyto=13	N	TM OK - secreted
FGSG_00833		not secreted	cyto=10	N	bad TM
FGSG_00834		not secreted	cyto=13.5	N	TM OK - secreted
FGSG_00836		not secreted	mito=17	N	TM OK - secreted
FGSG_00837		not secreted	nucl=14	N	TM OK - secreted
FGSG_00838		not secreted	cyto=17	N	TM OK - secreted
FGSG_00840		not secreted	nucl=10	N	TM OK - secreted
FGSG_00841		not secreted	nucl=22	N	TM OK - secreted
FGSG_00842		not secreted	nucl=21.5	N	TM OK - secreted
FGSG_00843		not secreted	cyto=12	N	TM OK - secreted
FGSG_00844		not secreted	extr=11	N	TM OK - secreted
FGSG_00845		not secreted	mito=14	N	TM OK - secreted
FGSG_00846		not secreted	nucl=20	N	TM OK - secreted
FGSG_00847	High confidence secreted	Extr=>17	extr=23	Y	TM OK - secreted
FGSG_00848		not secreted	cyto=12	N	TM OK - secreted
FGSG_00849		not secreted	plas=14	N	bad TM
FGSG_00850		not secreted	nucl=13	N	TM OK - secreted
FGSG_00851		not secreted	cyto_nucl=8	N	TM OK - secreted
FGSG_00852		not secreted	nucl=13	N	TM OK - secreted
FGSG_00853		not secreted	mito=9	N	TM OK - secreted
FGSG_00855		not secreted	plas=20	N	bad TM
FGSG_00856		not secreted	nucl=14	N	TM OK - secreted
FGSG_00857		not secreted	cyto=13.5	N	TM OK - secreted
FGSG_00858		not secreted	nucl=13	N	TM OK - secreted
FGSG_00859		not secreted	mito=23	N	TM OK - secreted
FGSG_00860		not secreted	nucl=14	N	TM OK - secreted
FGSG_00861		not secreted	cyto=20	N	TM OK - secreted
FGSG_00862		not secreted	cyto=7.5	N	TM OK - secreted
FGSG_00863		not secreted	mito=24.5	N	TM OK - secreted
FGSG_00864		not secreted	mito=14	N	TM OK - secreted
FGSG_00865		not secreted	cyto=21.5	N	TM OK - secreted
FGSG_00866		not secreted	nucl=14.5	N	TM OK - secreted
FGSG_00867		not secreted	nucl=17	N	TM OK - secreted
FGSG_00868		not secreted	nucl=11	N	TM OK - secreted
FGSG_00869		not secreted	nucl=13	N	bad TM
FGSG_00870		not secreted	nucl=9.5	N	TM OK - secreted
FGSG_00871		not secreted	mito=13	N	TM OK - secreted
FGSG_00872		not secreted	cyto=21.5	N	TM OK - secreted
FGSG_00873		not secreted	mito=16	N	TM OK - secreted
FGSG_00874		not secreted	cysk=15	N	TM OK - secreted
FGSG_00875		not secreted	nucl=16.5	N	TM OK - secreted
FGSG_00876		not secreted	extr=14	Y	TM OK - secreted
FGSG_00877		not secreted	nucl=16.5	N	TM OK - secreted
FGSG_00878		not secreted	nucl=9	N	TM OK - secreted
FGSG_00879		not secreted	nucl=24.5	N	TM OK - secreted
FGSG_00880		not secreted	plas=26	N	bad TM
FGSG_00882		not secreted	nucl=21.5	N	TM OK - secreted
FGSG_00883		not secreted	nucl=12.5	N	bad TM
FGSG_00884		not secreted	cyto_nucl=13	N	TM OK - secreted
FGSG_00885		not secreted	nucl=11	N	TM OK - secreted
FGSG_00886		not secreted	nucl=13.5	N	TM OK - secreted
FGSG_00887		not secreted	nucl=24	N	TM OK - secreted
FGSG_00889		not secreted	nucl=25	N	TM OK - secreted
FGSG_00890		not secreted	nucl=19	N	TM OK - secreted
FGSG_00891		not secreted	extr=9	Y	TM OK - secreted
FGSG_00892		not secreted	nucl=9.5	N	TM OK - secreted
FGSG_00893		not secreted	cysk=15	N	TM OK - secreted
FGSG_00894		not secreted	nucl=18.5	N	TM OK - secreted
FGSG_00895		not secreted	cyto=11	N	TM OK - secreted
FGSG_00896		not secreted	nucl=18	N	TM OK - secreted
FGSG_00897		not secreted	cyto=11	N	TM OK - secreted
FGSG_00898		not secreted	E.R.=10	N	bad TM
FGSG_00899		not secreted	nucl=21	N	TM OK - secreted
FGSG_00900		not secreted	nucl=13.5	N	TM OK - secreted
FGSG_00901		not secreted	mito=12	N	TM OK - secreted
FGSG_00902		not secreted	nucl=13	N	TM OK - secreted
FGSG_00903		not secreted	cyto=11	N	TM OK - secreted
FGSG_00904		not secreted	cyto_nucl=13.5	N	TM OK - secreted
FGSG_00905		not secreted	mito=14	N	TM OK - secreted
FGSG_00906		not secreted	cyto=17	N	TM OK - secreted
FGSG_00907		not secreted	nucl=21	N	TM OK - secreted
FGSG_00908		not secreted	mito=9	N	bad TM
FGSG_00909		not secreted	mito=9	N	bad TM
FGSG_00910		not secreted	nucl=14.5	N	TM OK - secreted
FGSG_00911		not secreted	cyto_nucl=10.333	N	TM OK - secreted
FGSG_00912		not secreted	mito=10	N	bad TM
FGSG_00913		not secreted	nucl=23.5	N	TM OK - secreted
FGSG_00914		not secreted	nucl=14	N	TM OK - secreted
FGSG_00915		not secreted	nucl=12	N	TM OK - secreted
FGSG_00916		not secreted	cyto=12	N	TM OK - secreted
FGSG_00917		not secreted	nucl=10	N	TM OK - secreted
FGSG_00918		not secreted	cyto=10	N	TM OK - secreted
FGSG_00919		not secreted	mito=9	N	TM OK - secreted
FGSG_00920		not secreted	cyto=24	N	TM OK - secreted
FGSG_00921		not secreted	cyto=16	N	TM OK - secreted
FGSG_00922		not secreted	plas=22	N	bad TM
FGSG_00923		not secreted	nucl=20.5	N	TM OK - secreted
FGSG_00924		not secreted	plas=21	Y	bad TM
FGSG_00925		not secreted	plas=18	N	TM OK - secreted
FGSG_00926		not secreted	mito=23.5	N	bad TM
FGSG_00927		not secreted	nucl=21	N	TM OK - secreted
FGSG_00928		not secreted	cyto=12	N	TM OK - secreted
FGSG_00929		not secreted	nucl=18.5	N	TM OK - secreted
FGSG_00930		not secreted	nucl=11.5	N	TM OK - secreted
FGSG_00931		not secreted	mito=9.5	N	TM OK - secreted
FGSG_00932		not secreted	nucl=15.5	N	TM OK - secreted
FGSG_00933		not secreted	extr=10	N	TM OK - secreted
FGSG_00934		not secreted	nucl=13	N	TM OK - secreted
FGSG_00935		Extr=>17	extr=19	Y	bad TM
FGSG_00936		not secreted	nucl=11	N	TM OK - secreted
FGSG_00937		not secreted	cysk=18	N	TM OK - secreted
FGSG_00938		not secreted	nucl=16.5	N	TM OK - secreted
FGSG_00939		not secreted	mito=12	N	bad TM
FGSG_00940		not secreted	cyto=15	N	TM OK - secreted
FGSG_00941		not secreted	nucl=10	N	TM OK - secreted
FGSG_00942		not secreted	cyto=16.5	N	TM OK - secreted
FGSG_00943		not secreted	mito=9	N	TM OK - secreted
FGSG_00944		not secreted	nucl=13.5	N	TM OK - secreted
FGSG_00945		not secreted	nucl=18.5	N	TM OK - secreted
FGSG_00946		not secreted	nucl=21	N	TM OK - secreted
FGSG_00947		not secreted	plas=14	N	bad TM
FGSG_00948		not secreted	cyto_nucl=9.5	N	TM OK - secreted
FGSG_00949		not secreted	mito=18.5	N	TM OK - secreted
FGSG_00950		not secreted	nucl=8.5	N	bad TM
FGSG_00951		not secreted	nucl=17	N	TM OK - secreted
FGSG_00952		not secreted	cyto=9.5	N	TM OK - secreted
FGSG_00955		not secreted	cyto=14.5	N	TM OK - secreted
FGSG_00956		not secreted	mito=12	N	TM OK - secreted
FGSG_00957		not secreted	mito=10	N	TM OK - secreted
FGSG_00958		not secreted	nucl=15.5	N	TM OK - secreted
FGSG_00959		not secreted	nucl=14	N	TM OK - secreted
FGSG_00960		not secreted	plas=19	N	bad TM
FGSG_00961		not secreted	nucl=25.5	N	TM OK - secreted
FGSG_00963		not secreted	nucl=23.5	N	TM OK - secreted
FGSG_00964		not secreted	cyto=9.5	N	bad TM
FGSG_00965		not secreted	cyto=10.5	N	TM OK - secreted
FGSG_00966		not secreted	plas=21	N	bad TM
FGSG_00967		not secreted	nucl=13	N	TM OK - secreted
FGSG_00968		not secreted	mito=9	N	TM OK - secreted
FGSG_00969		not secreted	cyto=22	N	TM OK - secreted
FGSG_00970		not secreted	nucl=19.5	N	TM OK - secreted
FGSG_00971		not secreted	cyto=6	N	TM OK - secreted
FGSG_00972		not secreted	extr=11	N	TM OK - secreted
FGSG_00973		not secreted	nucl=17.5	N	TM OK - secreted
FGSG_00974		not secreted	mito=10	N	TM OK - secreted
FGSG_00975		not secreted	nucl=20.5	N	TM OK - secreted
FGSG_00976		not secreted	nucl=20	N	TM OK - secreted
FGSG_00977		not secreted	cyto=17	N	TM OK - secreted
FGSG_00979		not secreted	cyto=23.5	N	TM OK - secreted
FGSG_00980		not secreted	cyto_nucl=14.333	N	TM OK - secreted
FGSG_00982		not secreted	plas=16	N	TM OK - secreted
FGSG_00983		not secreted	nucl=16.5	N	TM OK - secreted
FGSG_00984		not secreted	nucl=16.5	N	TM OK - secreted
FGSG_00985		not secreted	nucl=21	N	TM OK - secreted
FGSG_00986		not secreted	nucl=15.5	N	TM OK - secreted
FGSG_00987	High confidence secreted	Extr=>17	extr=18	Y	TM OK - secreted
FGSG_00989	High confidence secreted	Extr=>17	extr=24	Y	TM OK - secreted
FGSG_00990		not secreted	cyto=11	N	TM OK - secreted
FGSG_00992		not secreted	nucl=19.5	N	TM OK - secreted
FGSG_00993		not secreted	cyto_nucl=9.333	N	TM OK - secreted
FGSG_00994		not secreted	plas=23	N	bad TM
FGSG_00995		not secreted	mito=24	N	bad TM
FGSG_00996		not secreted	nucl=24.5	N	TM OK - secreted
FGSG_00997		not secreted	mito=16.5	N	TM OK - secreted
FGSG_00998		not secreted	nucl=13.5	N	TM OK - secreted
FGSG_00999		not secreted	nucl=8.5	N	bad TM
FGSG_01000		not secreted	cyto=12	N	bad TM
FGSG_01002		not secreted	mito=18.5	N	TM OK - secreted
FGSG_01003		not secreted	plas=11	N	bad TM
FGSG_01004		not secreted	nucl=13.5	N	TM OK - secreted
FGSG_01005		not secreted	mito=21	N	TM OK - secreted
FGSG_01006		not secreted	plas=25	N	bad TM
FGSG_01007		not secreted	nucl=12	N	TM OK - secreted
FGSG_01008		not secreted	cyto=16.5	N	TM OK - secreted
FGSG_01010		not secreted	cyto_nucl=13	N	TM OK - secreted
FGSG_01011		not secreted	plas=14	N	TM OK - secreted
FGSG_01012		not secreted	nucl=11.5	N	bad TM
FGSG_01013		not secreted	extr=10	Y	bad TM
FGSG_01014		not secreted	mito=9	N	TM OK - secreted
FGSG_01015		not secreted	mito=24.5	N	TM OK - secreted
FGSG_01016		not secreted	nucl=10	N	TM OK - secreted
FGSG_01017		not secreted	cyto=17.5	N	TM OK - secreted
FGSG_01018		not secreted	mito=20.5	N	TM OK - secreted
FGSG_01019		not secreted	mito=17.5	N	TM OK - secreted
FGSG_01020		not secreted	nucl=11.5	N	bad TM
FGSG_01021		not secreted	nucl=23	N	TM OK - secreted
FGSG_01022		not secreted	nucl=25.5	N	TM OK - secreted
FGSG_01023		not secreted	nucl=14	N	TM OK - secreted
FGSG_01024		not secreted	nucl=23	N	TM OK - secreted
FGSG_01025		not secreted	nucl=13.5	N	TM OK - secreted
FGSG_01026		not secreted	plas=12	N	TM OK - secreted
FGSG_01027		not secreted	cyto=16	N	TM OK - secreted
FGSG_01028		not secreted	mito=21	N	TM OK - secreted
FGSG_01029		not secreted	mito=14	N	TM OK - secreted
FGSG_01030		not secreted	nucl=10.5	N	TM OK - secreted
FGSG_01031		not secreted	extr=16	N	bad TM
FGSG_01032		not secreted	mito=10	N	TM OK - secreted
FGSG_01033		not secreted	plas=15	N	bad TM
FGSG_01034		not secreted	extr=11	N	TM OK - secreted
FGSG_01035		not secreted	nucl=22.5	N	TM OK - secreted
FGSG_01036		not secreted	nucl=20.5	N	TM OK - secreted
FGSG_01037		not secreted	cyto=20	N	TM OK - secreted
FGSG_01038		not secreted	extr=14	N	TM OK - secreted
FGSG_01039		not secreted	extr=13	N	TM OK - secreted
FGSG_01040		not secreted	nucl=20	N	TM OK - secreted
FGSG_01041		not secreted	plas=21	N	bad TM
FGSG_01042		not secreted	nucl=21.5	N	TM OK - secreted
FGSG_01043		not secreted	plas=22	N	bad TM
FGSG_01044		not secreted	cyto=12	N	bad TM
FGSG_01045		not secreted	nucl=21	N	TM OK - secreted
FGSG_01046		not secreted	mito=18	N	TM OK - secreted
FGSG_01047		not secreted	nucl=19	N	TM OK - secreted
FGSG_01048		not secreted	mito=18	N	TM OK - secreted
FGSG_01049		not secreted	nucl=24	N	TM OK - secreted
FGSG_01050		not secreted	mito=18	N	TM OK - secreted
FGSG_01051		not secreted	nucl=11.5	N	bad TM
FGSG_01052		not secreted	nucl=16	N	TM OK - secreted
FGSG_01053		not secreted	cyto=17.5	N	TM OK - secreted
FGSG_01054		not secreted	nucl=17.5	N	TM OK - secreted
FGSG_01055		not secreted	cyto_nucl=9.833	N	TM OK - secreted
FGSG_01056		not secreted	cyto=14	N	TM OK - secreted
FGSG_01057		not secreted	plas=19	N	bad TM
FGSG_01058		not secreted	nucl=14	N	TM OK - secreted
FGSG_01059		not secreted	cyto=21	N	TM OK - secreted
FGSG_01060		not secreted	extr=15	N	TM OK - secreted
FGSG_01061		not secreted	mito=12	N	bad TM
FGSG_01062		not secreted	nucl=16.5	N	TM OK - secreted
FGSG_01063		not secreted	cyto=12.5	N	TM OK - secreted
FGSG_01064		not secreted	plas=21	N	bad TM
FGSG_01065		not secreted	mito=11	N	TM OK - secreted
FGSG_01066		not secreted	plas=25	N	bad TM
FGSG_01067		not secreted	nucl=15	N	TM OK - secreted
FGSG_01068		not secreted	nucl=20.5	N	TM OK - secreted
FGSG_01069		not secreted	mito=13	N	TM OK - secreted
FGSG_01070		not secreted	nucl=21.5	N	TM OK - secreted
FGSG_01072		not secreted	cysk=9	N	TM OK - secreted
FGSG_01074		not secreted	mito=12	Y	TM OK - secreted
FGSG_01075		not secreted	nucl=18	N	TM OK - secreted
FGSG_01076		not secreted	nucl=23	N	TM OK - secreted
FGSG_01077		not secreted	nucl=17	N	TM OK - secreted
FGSG_01078		not secreted	cyto=13.5	N	TM OK - secreted
FGSG_01081		not secreted	mito=17	N	TM OK - secreted
FGSG_01082		not secreted	mito=14	N	TM OK - secreted
FGSG_01083		not secreted	mito=8	N	TM OK - secreted
FGSG_01084		not secreted	mito=13	N	TM OK - secreted
FGSG_01085		not secreted	cyto_nucl=14.666	N	TM OK - secreted
FGSG_01086		not secreted	mito=25.5	N	TM OK - secreted
FGSG_01087		not secreted	nucl=18	N	TM OK - secreted
FGSG_01088		not secreted	nucl=22	N	TM OK - secreted
FGSG_01089		not secreted	mito=11.5	N	TM OK - secreted
FGSG_01091		not secreted	cyto=19	N	TM OK - secreted
FGSG_01092		not secreted	nucl=11.5	N	TM OK - secreted
FGSG_01094		not secreted	nucl=22.5	N	TM OK - secreted
FGSG_01095		not secreted	mito=13.5	N	TM OK - secreted
FGSG_01096		not secreted	mito=16	N	TM OK - secreted
FGSG_01097		not secreted	nucl=23.5	N	TM OK - secreted
FGSG_01098		not secreted	cyto_nucl=13.5	N	TM OK - secreted
FGSG_01099		not secreted	cyto=17	N	TM OK - secreted
FGSG_01100		not secreted	nucl=26.5	N	TM OK - secreted
FGSG_01101		not secreted	mito=12.5	N	TM OK - secreted
FGSG_01102		not secreted	mito=22	N	TM OK - secreted
FGSG_01103		not secreted	plas=16	N	bad TM
FGSG_01104		not secreted	cyto=13	N	TM OK - secreted
FGSG_01105		not secreted	nucl=24	N	TM OK - secreted
FGSG_01106		not secreted	nucl=21.5	N	TM OK - secreted
FGSG_01107		not secreted	mito=12	N	TM OK - secreted
FGSG_01108		not secreted	cyto=8.5	N	TM OK - secreted
FGSG_01109		not secreted	plas=24	N	bad TM
FGSG_01111		not secreted	cyto=18	N	TM OK - secreted
FGSG_01112		not secreted	nucl=9.5	N	TM OK - secreted
FGSG_01114		not secreted	mito=14.5	N	TM OK - secreted
FGSG_01115		not secreted	golg=6	Y	TM OK - secreted
FGSG_01116		not secreted	nucl=13	N	TM OK - secreted
FGSG_01117		not secreted	nucl=13.5	N	TM OK - secreted
FGSG_01118		not secreted	cyto=13.5	N	TM OK - secreted
FGSG_01119		not secreted	mito=12.5	N	TM OK - secreted
FGSG_01120		not secreted	nucl=16.5	N	TM OK - secreted
FGSG_01121		not secreted	cyto=15.5	N	TM OK - secreted
FGSG_01122		not secreted	nucl=16.5	N	TM OK - secreted
FGSG_01123		not secreted	nucl=13	N	TM OK - secreted
FGSG_01124		not secreted	mito=16	N	TM OK - secreted
FGSG_01125		not secreted	nucl=20	N	TM OK - secreted
FGSG_01126		not secreted	cyto=13.5	N	TM OK - secreted
FGSG_01127		not secreted	extr=12	N	bad TM
FGSG_01128		not secreted	nucl=18	N	TM OK - secreted
FGSG_01129		not secreted	nucl=19.5	N	TM OK - secreted
FGSG_01130		not secreted	cyto_nucl=9.5	N	TM OK - secreted
FGSG_01131		not secreted	cysk=18	N	TM OK - secreted
FGSG_01132		not secreted	nucl=15	N	TM OK - secreted
FGSG_01133		not secreted	cyto=16.5	N	TM OK - secreted
FGSG_01134		not secreted	cyto=10	N	TM OK - secreted
FGSG_01135		not secreted	nucl=19	N	TM OK - secreted
FGSG_01136		not secreted	mito=18.5	N	TM OK - secreted
FGSG_01137		not secreted	nucl=17.5	N	TM OK - secreted
FGSG_01138		not secreted	plas=21	Y	bad TM
FGSG_01139		not secreted	nucl=24.5	N	TM OK - secreted
FGSG_01140		not secreted	nucl=12.5	N	TM OK - secreted
FGSG_01141		not secreted	mito=22.5	N	TM OK - secreted
FGSG_01142		not secreted	nucl=16.5	N	TM OK - secreted
FGSG_01143		not secreted	mito=11	N	TM OK - secreted
FGSG_01144		not secreted	mito=11	N	TM OK - secreted
FGSG_01145		not secreted	mito=9	N	TM OK - secreted
FGSG_01146		not secreted	cyto_nucl=13	N	TM OK - secreted
FGSG_01147		not secreted	mito=21	N	TM OK - secreted
FGSG_01148		not secreted	mito=11	N	bad TM
FGSG_01149		not secreted	plas=16	N	bad TM
FGSG_01150		not secreted	nucl=6	Y	TM OK - secreted
FGSG_01151		not secreted	mito=25	N	TM OK - secreted
FGSG_01152		not secreted	mito=9	N	TM OK - secreted
FGSG_01153		not secreted	extr=17	Y	bad TM
FGSG_01154		not secreted	cyto_nucl=13.5	N	TM OK - secreted
FGSG_01155		not secreted	cysk=12	N	TM OK - secreted
FGSG_01156		not secreted	nucl=14	N	TM OK - secreted
FGSG_01157		not secreted	cysk=19	N	TM OK - secreted
FGSG_01158		not secreted	nucl=14.5	N	TM OK - secreted
FGSG_01159		not secreted	nucl=17.5	N	TM OK - secreted
FGSG_01160		not secreted	cyto=11.5	N	TM OK - secreted
FGSG_01161		not secreted	plas=15	N	TM OK - secreted
FGSG_01162		not secreted	plas=18	N	bad TM
FGSG_01163		not secreted	nucl=20.5	N	TM OK - secreted
FGSG_01164		not secreted	cyto=18	N	TM OK - secreted
FGSG_01165		not secreted	nucl=19	N	TM OK - secreted
FGSG_01166		not secreted	plas=24	N	bad TM
FGSG_01167		not secreted	mito=11.5	N	TM OK - secreted
FGSG_01168		not secreted	mito=19	N	TM OK - secreted
FGSG_01169		not secreted	extr=14	Y	TM OK - secreted
FGSG_01170		not secreted	mito=6.5	N	TM OK - secreted
FGSG_01171		not secreted	cyto=12.5	N	TM OK - secreted
FGSG_01172		not secreted	nucl=10	N	TM OK - secreted
FGSG_01173		not secreted	nucl=25	N	TM OK - secreted
FGSG_01174		not secreted	cyto_nucl=12	N	TM OK - secreted
FGSG_01175		not secreted	nucl=13.5	N	TM OK - secreted
FGSG_01176		not secreted	nucl=17	N	TM OK - secreted
FGSG_01177		not secreted	cyto=13.5	N	TM OK - secreted
FGSG_01178		not secreted	nucl=14.5	N	TM OK - secreted
FGSG_01179	High confidence secreted	Extr=>17	extr=21	Y	TM OK - secreted
FGSG_01180		not secreted	nucl=15.5	N	TM OK - secreted
FGSG_01181		not secreted	extr=8	N	TM OK - secreted
FGSG_01182		not secreted	nucl=15	N	TM OK - secreted
FGSG_01183		not secreted	nucl=21.5	N	TM OK - secreted
FGSG_01184		not secreted	nucl=14	N	TM OK - secreted
FGSG_01185		not secreted	nucl=13	N	TM OK - secreted
FGSG_01186		not secreted	cyto=15.5	N	TM OK - secreted
FGSG_01187		not secreted	cyto=10	N	TM OK - secreted
FGSG_01188		not secreted	nucl=10	N	TM OK - secreted
FGSG_01189		not secreted	mito=15	N	TM OK - secreted
FGSG_01190		not secreted	nucl=15	N	TM OK - secreted
FGSG_01191		not secreted	cysk=14	N	TM OK - secreted
FGSG_01192		not secreted	cysk=17	N	TM OK - secreted
FGSG_01193		not secreted	mito=16	N	TM OK - secreted
FGSG_01194		not secreted	cyto=9	N	TM OK - secreted
FGSG_01195		not secreted	cyto_nucl=8.333	N	TM OK - secreted
FGSG_01196		not secreted	plas=24	N	bad TM
FGSG_01197		not secreted	nucl=20	N	TM OK - secreted
FGSG_01198		not secreted	cyto=13	N	TM OK - secreted
FGSG_01199		not secreted	plas=8	N	TM OK - secreted
FGSG_01200		not secreted	nucl=9	N	TM OK - secreted
FGSG_01201		not secreted	mito=20.5	N	TM OK - secreted
FGSG_01202		not secreted	nucl=20.5	N	TM OK - secreted
FGSG_01203		not secreted	cyto=19.5	N	TM OK - secreted
FGSG_01204		not secreted	nucl=25.5	N	TM OK - secreted
FGSG_01205		not secreted	nucl=15	N	TM OK - secreted
FGSG_01206		not secreted	nucl=23.5	N	TM OK - secreted
FGSG_01207		not secreted	nucl=9.5	N	TM OK - secreted
FGSG_01208		not secreted	cyto_nucl=13.5	N	TM OK - secreted
FGSG_01209		not secreted	nucl=18	N	TM OK - secreted
FGSG_01210		not secreted	cyto_nucl=12.5	N	TM OK - secreted
FGSG_01211		not secreted	nucl=18.5	N	TM OK - secreted
FGSG_01212		not secreted	nucl=19.5	N	TM OK - secreted
FGSG_01213		not secreted	mito=13	N	TM OK - secreted
FGSG_01214		not secreted	extr=11	N	TM OK - secreted
FGSG_01215		not secreted	mito=8	N	TM OK - secreted
FGSG_01216		not secreted	nucl=13	N	TM OK - secreted
FGSG_01217		not secreted	mito=25	N	TM OK - secreted
FGSG_01218		not secreted	plas=9	Y	TM OK - secreted
FGSG_01219		not secreted	plas=13	N	bad TM
FGSG_01220		not secreted	cyto=12	N	TM OK - secreted
FGSG_01221		not secreted	mito=15.5	N	TM OK - secreted
FGSG_01222		not secreted	cyto=10.5	N	TM OK - secreted
FGSG_01223		not secreted	extr=10	Y	TM OK - secreted
FGSG_01224		not secreted	nucl=15	N	TM OK - secreted
FGSG_01225		not secreted	plas=26	N	bad TM
FGSG_01226		not secreted	nucl=17.5	N	TM OK - secreted
FGSG_01227		not secreted	cyto=18.5	N	TM OK - secreted
FGSG_01228		not secreted	cyto_nucl=10.666	N	TM OK - secreted
FGSG_01229		not secreted	mito=17	N	TM OK - secreted
FGSG_01230		not secreted	mito=14	N	TM OK - secreted
FGSG_01231		not secreted	nucl=20	N	TM OK - secreted
FGSG_01232		not secreted	plas=19	Y	bad TM
FGSG_01233		not secreted	plas=22	N	bad TM
FGSG_01234		not secreted	nucl=22	N	TM OK - secreted
FGSG_01235		not secreted	cyto_pero=9	N	TM OK - secreted
FGSG_01236		not secreted	mito=8	N	TM OK - secreted
FGSG_01237		not secreted	nucl=13	N	TM OK - secreted
FGSG_01238		not secreted	mito=15	N	TM OK - secreted
FGSG_01239	High confidence secreted	Extr=>17	extr=20	Y	TM OK - secreted
FGSG_01240	High confidence secreted	Extr=>17	extr=23	Y	TM OK - secreted
FGSG_01241		not secreted	cyto_nucl=14.5	N	TM OK - secreted
FGSG_01242		not secreted	nucl=14.5	N	TM OK - secreted
FGSG_01243		not secreted	nucl=8	N	TM OK - secreted
FGSG_01244		not secreted	cyto=10	N	TM OK - secreted
FGSG_01245		not secreted	mito=25	N	bad TM
FGSG_01247		not secreted	mito=20	N	bad TM
FGSG_01248		not secreted	cyto=16	N	TM OK - secreted
FGSG_01249		not secreted	nucl=13	N	TM OK - secreted
FGSG_01250		not secreted	cyto=16	N	TM OK - secreted
FGSG_01251		not secreted	mito=23	N	TM OK - secreted
FGSG_01252		not secreted	nucl=22	N	TM OK - secreted
FGSG_01253		not secreted	nucl=9	N	TM OK - secreted
FGSG_01254		not secreted	cyto=10.5	N	TM OK - secreted
FGSG_01255		not secreted	nucl=15	N	TM OK - secreted
FGSG_01256		not secreted	nucl=16.5	N	bad TM
FGSG_01257		not secreted	nucl=20.5	N	TM OK - secreted
FGSG_01258		not secreted	cyto=9	N	TM OK - secreted
FGSG_01261		not secreted	nucl=21	N	TM OK - secreted
FGSG_01263		not secreted	nucl=21	N	TM OK - secreted
FGSG_01264		not secreted	nucl=23	N	TM OK - secreted
FGSG_01265		not secreted	plas=18	N	bad TM
FGSG_01266		not secreted	nucl=15	N	TM OK - secreted
FGSG_01267		not secreted	cyto=16	N	TM OK - secreted
FGSG_01268		not secreted	plas=17	N	bad TM
FGSG_01269		not secreted	cyto_nucl=10.5	N	TM OK - secreted
FGSG_01270		not secreted	nucl=11.5	N	TM OK - secreted
FGSG_01271		not secreted	cyto_mito=9	N	TM OK - secreted
FGSG_01272		not secreted	plas=25	N	bad TM
FGSG_01273		not secreted	nucl=16	N	TM OK - secreted
FGSG_01274		not secreted	nucl=15.5	N	TM OK - secreted
FGSG_01275		not secreted	nucl=13.5	N	TM OK - secreted
FGSG_01276		not secreted	plas=18	N	bad TM
FGSG_01277		not secreted	nucl=24	N	TM OK - secreted
FGSG_01278		not secreted	mito=16	N	TM OK - secreted
FGSG_01279		not secreted	cyto_nucl=11.5	N	TM OK - secreted
FGSG_01280		not secreted	nucl=9	N	TM OK - secreted
FGSG_01281		not secreted	mito=22.5	N	bad TM
FGSG_01282		not secreted	nucl=11.5	N	TM OK - secreted
FGSG_01283	High confidence secreted	Extr=>17	extr=18	Y	TM OK - secreted
FGSG_01284		not secreted	cyto=7	N	TM OK - secreted
FGSG_01285		not secreted	mito=24.5	N	TM OK - secreted
FGSG_01286		not secreted	plas=19	N	bad TM
FGSG_01287		not secreted	mito=13	N	TM OK - secreted
FGSG_01288		not secreted	mito=10	N	TM OK - secreted
FGSG_01289		not secreted	plas=22	N	bad TM
FGSG_01290		not secreted	mito=20	N	TM OK - secreted
FGSG_01291		not secreted	nucl=18	N	TM OK - secreted
FGSG_01292		not secreted	mito=18	N	TM OK - secreted
FGSG_01293		not secreted	nucl=24.5	N	TM OK - secreted
FGSG_01294		not secreted	nucl=13.5	N	TM OK - secreted
FGSG_01295		not secreted	plas=23	N	bad TM
FGSG_01296		not secreted	nucl=9.5	N	TM OK - secreted
FGSG_01298		not secreted	nucl=22.5	N	TM OK - secreted
FGSG_01299		not secreted	nucl=17.5	N	TM OK - secreted
FGSG_01300		not secreted	nucl=15.5	N	TM OK - secreted
FGSG_01301		not secreted	nucl=22	N	TM OK - secreted
FGSG_01302		not secreted	plas=27	N	bad TM
FGSG_01303		not secreted	cyto=17	N	TM OK - secreted
FGSG_01304		not secreted	nucl=20	N	TM OK - secreted
FGSG_01306		not secreted	plas=23	N	bad TM
FGSG_01307		not secreted	nucl=25.5	N	TM OK - secreted
FGSG_01308		not secreted	nucl=15.5	N	bad TM
FGSG_01309		not secreted	nucl=8.5	N	TM OK - secreted
FGSG_01310		not secreted	nucl=14.5	N	TM OK - secreted
FGSG_01311		not secreted	plas=21	N	bad TM
FGSG_01312		not secreted	nucl=23	N	TM OK - secreted
FGSG_01313		not secreted	nucl=18	N	TM OK - secreted
FGSG_01314		not secreted	cyto_nucl=15.166	N	TM OK - secreted
FGSG_01315		not secreted	cyto=8.5	N	TM OK - secreted
FGSG_01316		not secreted	extr=14	N	TM OK - secreted
FGSG_01317		not secreted	cyto=14.5	N	TM OK - secreted
FGSG_01318		not secreted	plas=20	N	TM OK - secreted
FGSG_01319		not secreted	nucl=15	N	TM OK - secreted
FGSG_01320		not secreted	cyto_nucl=12	N	TM OK - secreted
FGSG_01321		not secreted	nucl=22	N	TM OK - secreted
FGSG_01322		not secreted	cyto_nucl=15.333	N	TM OK - secreted
FGSG_01323		not secreted	nucl=16.5	N	TM OK - secreted
FGSG_01324		not secreted	nucl=19	N	TM OK - secreted
FGSG_01325		not secreted	nucl=15.5	N	TM OK - secreted
FGSG_01326		not secreted	nucl=18.5	N	TM OK - secreted
FGSG_01327		not secreted	nucl=23.5	N	TM OK - secreted
FGSG_01328		not secreted	cyto=19.5	N	TM OK - secreted
FGSG_01329		not secreted	mito=20.5	N	TM OK - secreted
FGSG_01330		not secreted	mito=27	N	TM OK - secreted
FGSG_01331		not secreted	cyto=18	N	TM OK - secreted
FGSG_01332		not secreted	nucl=21	N	TM OK - secreted
FGSG_01333		not secreted	mito=15	N	TM OK - secreted
FGSG_01334		not secreted	cyto_nucl=12.833	N	TM OK - secreted
FGSG_01335		not secreted	nucl=10	N	TM OK - secreted
FGSG_01336		not secreted	nucl=17.5	N	TM OK - secreted
FGSG_01337		not secreted	cysk=12	N	TM OK - secreted
FGSG_01338		not secreted	cyto=15	N	TM OK - secreted
FGSG_01339		not secreted	nucl=14.5	N	TM OK - secreted
FGSG_01340		not secreted	mito=16	N	TM OK - secreted
FGSG_01341		not secreted	nucl=25.5	N	TM OK - secreted
FGSG_01342		not secreted	mito=19.5	N	TM OK - secreted
FGSG_01343		not secreted	nucl=18	N	TM OK - secreted
FGSG_01344		not secreted	plas=10	N	bad TM
FGSG_01345		not secreted	cyto=14	N	TM OK - secreted
FGSG_01346		not secreted	cyto=23.5	N	TM OK - secreted
FGSG_01347		not secreted	nucl=14	N	TM OK - secreted
FGSG_01348		not secreted	nucl=17	N	TM OK - secreted
FGSG_01349		not secreted	plas=12	N	TM OK - secreted
FGSG_01350		not secreted	nucl=27	N	TM OK - secreted
FGSG_01351		Extr=>17	extr=18	N	TM OK - secreted
FGSG_01352		not secreted	plas=26	N	bad TM
FGSG_01353		not secreted	cyto_nucl=12.5	N	TM OK - secreted
FGSG_01354		not secreted	nucl=11.5	N	TM OK - secreted
FGSG_01355		not secreted	cyto=14	N	TM OK - secreted
FGSG_01356		not secreted	mito=22	N	TM OK - secreted
FGSG_01357		not secreted	nucl=18.5	N	TM OK - secreted
FGSG_01358		not secreted	nucl=21.5	N	TM OK - secreted
FGSG_01359		not secreted	nucl=16	N	TM OK - secreted
FGSG_01360		not secreted	plas=10	N	bad TM
FGSG_01361		not secreted	cyto=15.5	N	TM OK - secreted
FGSG_01362		not secreted	mito=13.5	N	TM OK - secreted
FGSG_01363		not secreted	plas=15	N	bad TM
FGSG_01364		not secreted	plas=26	N	bad TM
FGSG_01365		not secreted	nucl=24.5	N	TM OK - secreted
FGSG_01366		not secreted	nucl=24.5	N	TM OK - secreted
FGSG_01368	High confidence secreted	Extr=>17	extr=26	Y	TM OK - secreted
FGSG_01369		not secreted	mito=14	N	TM OK - secreted
FGSG_01370		not secreted	plas=25	N	bad TM
FGSG_01371		not secreted	nucl=18.5	N	TM OK - secreted
FGSG_01372		not secreted	cysk=14	N	TM OK - secreted
FGSG_01373		not secreted	plas=21	N	bad TM
FGSG_01374		not secreted	nucl=14	N	TM OK - secreted
FGSG_01375		not secreted	mito=15	N	TM OK - secreted
FGSG_01376		not secreted	nucl=23	N	TM OK - secreted
FGSG_01377		not secreted	nucl=14	N	TM OK - secreted
FGSG_01378		not secreted	nucl=27	N	TM OK - secreted
FGSG_01379		not secreted	cyto=11	N	TM OK - secreted
FGSG_01381		not secreted	cysk=14	N	TM OK - secreted
FGSG_01382		not secreted	plas=25	N	bad TM
FGSG_01383		not secreted	mito=19	N	TM OK - secreted
FGSG_01384		not secreted	nucl=23.5	N	TM OK - secreted
FGSG_01385		not secreted	cysk=12	N	TM OK - secreted
FGSG_01386		not secreted	nucl=24.5	N	TM OK - secreted
FGSG_01387		not secreted	mito=23.5	N	TM OK - secreted
FGSG_01388		not secreted	plas=15	Y	bad TM
FGSG_01389		not secreted	cyto=24	N	TM OK - secreted
FGSG_01390		Extr=>17	extr=26	Y	bad TM
FGSG_01391		not secreted	mito=13	N	TM OK - secreted
FGSG_01392		not secreted	cyto=18	N	TM OK - secreted
FGSG_01393		not secreted	nucl=21	N	TM OK - secreted
FGSG_01394		not secreted	mito=25.5	N	TM OK - secreted
FGSG_01395		not secreted	plas=16	N	bad TM
FGSG_01396		not secreted	mito=15	N	TM OK - secreted
FGSG_01397		not secreted	cyto=18	N	TM OK - secreted
FGSG_01398		not secreted	plas=11	N	bad TM
FGSG_01399		not secreted	cyto=14	N	TM OK - secreted
FGSG_01400		not secreted	cyto=12	N	TM OK - secreted
FGSG_01401		not secreted	nucl=13	N	TM OK - secreted
FGSG_01402		not secreted	plas=22	N	bad TM
FGSG_01403		not secreted	cyto=10	N	TM OK - secreted
FGSG_01404		not secreted	nucl=17.5	N	TM OK - secreted
FGSG_01405		not secreted	cyto_nucl=9.5	N	TM OK - secreted
FGSG_01406		not secreted	nucl=13.5	N	TM OK - secreted
FGSG_01407		not secreted	plas=24	N	bad TM
FGSG_01408		not secreted	extr=11	Y	TM OK - secreted
FGSG_01409		not secreted	nucl=18.5	N	TM OK - secreted
FGSG_01410		not secreted	mito=8.5	N	TM OK - secreted
FGSG_01411		not secreted	plas=10	N	bad TM
FGSG_01412		not secreted	plas=21	N	bad TM
FGSG_01413		not secreted	nucl=16.5	N	TM OK - secreted
FGSG_01414		not secreted	nucl=13.5	N	TM OK - secreted
FGSG_01415		not secreted	extr=12	Y	bad TM
FGSG_01417		not secreted	cyto=22.5	N	TM OK - secreted
FGSG_01418		not secreted	plas=13	N	bad TM
FGSG_01419		not secreted	cyto=12	N	TM OK - secreted
FGSG_01420		not secreted	nucl=16.5	N	TM OK - secreted
FGSG_01421		not secreted	mito=12	N	TM OK - secreted
FGSG_01422		not secreted	mito=13	N	TM OK - secreted
FGSG_01424		not secreted	nucl=12	N	TM OK - secreted
FGSG_01425		not secreted	plas=26	N	bad TM
FGSG_01426		not secreted	nucl=16	N	TM OK - secreted
FGSG_01428		not secreted	nucl=23	N	TM OK - secreted
FGSG_01429		not secreted	nucl=16.5	N	TM OK - secreted
FGSG_01430		not secreted	cyto=19	N	TM OK - secreted
FGSG_01431		not secreted	nucl=14.5	N	TM OK - secreted
FGSG_01432		not secreted	nucl=10.5	N	bad TM
FGSG_01433		not secreted	nucl=12.5	N	TM OK - secreted
FGSG_01434		not secreted	nucl=19	N	TM OK - secreted
FGSG_01435		not secreted	plas=17	N	bad TM
FGSG_01436		not secreted	nucl=14.5	N	TM OK - secreted
FGSG_01437	High confidence secreted	Extr=>17	extr=26	Y	TM OK - secreted
FGSG_01438		not secreted	mito=13	N	TM OK - secreted
FGSG_01439		not secreted	nucl=9.5	N	TM OK - secreted
FGSG_01440		not secreted	plas=26	N	bad TM
FGSG_01442		not secreted	nucl=7	N	bad TM
FGSG_01443		not secreted	nucl=11	N	TM OK - secreted
FGSG_01444		not secreted	cysk=15	N	TM OK - secreted
FGSG_01445		not secreted	nucl=11.5	N	TM OK - secreted
FGSG_01446		not secreted	mito=13	N	TM OK - secreted
FGSG_01447		not secreted	nucl=9	N	TM OK - secreted
FGSG_01448		not secreted	mito=22	N	bad TM
FGSG_01449		not secreted	mito=18	N	TM OK - secreted
FGSG_01450		not secreted	nucl=16.5	N	TM OK - secreted
FGSG_01451		not secreted	plas=21	N	bad TM
FGSG_01452		not secreted	mito=13.5	N	TM OK - secreted
FGSG_01453		not secreted	extr=12	N	bad TM
FGSG_01454		not secreted	cyto_nucl=6	N	TM OK - secreted
FGSG_01455		not secreted	extr=7	N	bad TM
FGSG_01457		not secreted	nucl=26.5	N	TM OK - secreted
FGSG_01458		not secreted	mito=21	N	TM OK - secreted
FGSG_01459		not secreted	nucl=20.5	N	TM OK - secreted
FGSG_01460		not secreted	cyto=12	N	TM OK - secreted
FGSG_01461		not secreted	nucl=24	N	TM OK - secreted
FGSG_01462		not secreted	cyto=9.5	N	bad TM
FGSG_01463		not secreted	nucl=26.5	N	TM OK - secreted
FGSG_01464		not secreted	cyto=8.5	N	TM OK - secreted
FGSG_01465		not secreted	mito=8	N	TM OK - secreted
FGSG_01466		not secreted	mito=9.5	Y	TM OK - secreted
FGSG_01467		not secreted	mito=11	N	TM OK - secreted
FGSG_01468		not secreted	extr=13	N	TM OK - secreted
FGSG_01469		not secreted	cyto=13.5	N	TM OK - secreted
FGSG_01470		not secreted	cyto_nucl=13	N	TM OK - secreted
FGSG_01472		not secreted	mito=20	N	TM OK - secreted
FGSG_01473		not secreted	nucl=12	N	TM OK - secreted
FGSG_01474		not secreted	mito=13	N	TM OK - secreted
FGSG_01475		not secreted	mito=19.5	N	bad TM
FGSG_01476		not secreted	cyto=20	N	TM OK - secreted
FGSG_01477		not secreted	nucl=15	N	bad TM
FGSG_01478		not secreted	nucl=15.5	N	TM OK - secreted
FGSG_01479		not secreted	cyto=14.5	N	TM OK - secreted
FGSG_01480		not secreted	cyto=8	N	TM OK - secreted
FGSG_01481		not secreted	mito=18	N	TM OK - secreted
FGSG_01482		not secreted	nucl=17.5	N	TM OK - secreted
FGSG_01483		not secreted	nucl=13.5	N	TM OK - secreted
FGSG_01484		not secreted	plas=20	N	bad TM
FGSG_01485		not secreted	cyto=12	N	TM OK - secreted
FGSG_01486		not secreted	mito=19	N	TM OK - secreted
FGSG_01487		not secreted	nucl=15.5	N	TM OK - secreted
FGSG_01488		not secreted	nucl=17.5	N	TM OK - secreted
FGSG_01489		not secreted	mito=10	N	TM OK - secreted
FGSG_01490		not secreted	nucl=20.5	N	TM OK - secreted
FGSG_01491		not secreted	mito=11.5	N	TM OK - secreted
FGSG_01492		not secreted	mito=18	N	TM OK - secreted
FGSG_01493		not secreted	nucl=10.5	N	TM OK - secreted
FGSG_01494		not secreted	cysk=14	N	TM OK - secreted
FGSG_01495		not secreted	nucl=15	N	TM OK - secreted
FGSG_01496		not secreted	nucl=12	N	TM OK - secreted
FGSG_01497		not secreted	nucl=17.5	N	TM OK - secreted
FGSG_01498		not secreted	nucl=9	N	bad TM
FGSG_01499		not secreted	plas=25	N	bad TM
FGSG_01500		not secreted	extr=13	N	TM OK - secreted
FGSG_01501		not secreted	plas=15	N	bad TM
FGSG_01502		not secreted	nucl=13	N	TM OK - secreted
FGSG_01503		not secreted	plas=20	N	bad TM
FGSG_01504		not secreted	mito=15	N	TM OK - secreted
FGSG_01505		not secreted	cyto_nucl=11.5	N	TM OK - secreted
FGSG_01506		not secreted	plas=10	N	TM OK - secreted
FGSG_01507		not secreted	nucl=19.5	N	TM OK - secreted
FGSG_01508		not secreted	mito=23	N	TM OK - secreted
FGSG_01509		not secreted	cyto=10	N	TM OK - secreted
FGSG_01510		not secreted	nucl=19.5	N	TM OK - secreted
FGSG_01511		not secreted	cyto_nucl=16.5	N	TM OK - secreted
FGSG_01512		not secreted	nucl=21.5	N	TM OK - secreted
FGSG_01513		Extr=>17	extr=20	N	bad TM
FGSG_01514		not secreted	cyto=10.5	N	TM OK - secreted
FGSG_01515		not secreted	mito=11	N	TM OK - secreted
FGSG_01516		not secreted	nucl=15.5	N	TM OK - secreted
FGSG_01517		not secreted	nucl=18.5	N	TM OK - secreted
FGSG_01518		not secreted	nucl=16.5	N	TM OK - secreted
FGSG_01519		not secreted	mito=11	N	TM OK - secreted
FGSG_01520		not secreted	nucl=17	N	TM OK - secreted
FGSG_01521		not secreted	extr=12	N	TM OK - secreted
FGSG_01522		not secreted	nucl=22.5	N	TM OK - secreted
FGSG_01523		not secreted	cyto=17.5	N	TM OK - secreted
FGSG_01525		not secreted	plas=13	N	bad TM
FGSG_01526		not secreted	mito=12	N	bad TM
FGSG_01527		not secreted	nucl=19	N	TM OK - secreted
FGSG_01528		not secreted	mito=10	N	bad TM
FGSG_01529		not secreted	nucl=20	N	TM OK - secreted
FGSG_01530		not secreted	cyto=14	N	TM OK - secreted
FGSG_01531		not secreted	extr=15	Y	TM OK - secreted
FGSG_01532		not secreted	nucl=20.5	N	TM OK - secreted
FGSG_01533		not secreted	plas=22	N	bad TM
FGSG_01534		not secreted	cyto=17.5	N	TM OK - secreted
FGSG_01535		not secreted	plas=21	N	bad TM
FGSG_01536		not secreted	nucl=19	N	TM OK - secreted
FGSG_01537		not secreted	cysk=15	N	TM OK - secreted
FGSG_01538		not secreted	nucl=10	N	TM OK - secreted
FGSG_01539		not secreted	nucl=18	N	TM OK - secreted
FGSG_01540		not secreted	cyto_nucl=11.5	N	TM OK - secreted
FGSG_01541		not secreted	mito=25.5	N	TM OK - secreted
FGSG_01542		not secreted	mito=18	N	TM OK - secreted
FGSG_01543		not secreted	plas=17	N	bad TM
FGSG_01544		not secreted	nucl=11	N	TM OK - secreted
FGSG_01545		not secreted	cyto=9.5	N	TM OK - secreted
FGSG_01546		not secreted	nucl=16.5	N	TM OK - secreted
FGSG_01547		not secreted	nucl=23	N	TM OK - secreted
FGSG_01548		not secreted	nucl=11.5	N	bad TM
FGSG_01549		not secreted	nucl=22.5	N	TM OK - secreted
FGSG_01550		not secreted	mito=13.5	N	TM OK - secreted
FGSG_01551		not secreted	nucl=21.5	N	TM OK - secreted
FGSG_01552		not secreted	cyto=18.5	N	TM OK - secreted
FGSG_01553		not secreted	cyto_nucl=10	N	TM OK - secreted
FGSG_01554		not secreted	nucl=19	N	TM OK - secreted
FGSG_01555		not secreted	nucl=24.5	N	TM OK - secreted
FGSG_01556		not secreted	cyto=16.5	N	TM OK - secreted
FGSG_01557		Extr=>17	extr=25	Y	bad TM
FGSG_01558		not secreted	nucl=18	N	TM OK - secreted
FGSG_01559		not secreted	cyto=11.5	N	TM OK - secreted
FGSG_01560		not secreted	cyto=12	N	TM OK - secreted
FGSG_01561		not secreted	cyto=18.5	N	TM OK - secreted
FGSG_01562		not secreted	nucl=25.5	N	TM OK - secreted
FGSG_01563		not secreted	mito=10	N	TM OK - secreted
FGSG_01564		not secreted	nucl=22	N	TM OK - secreted
FGSG_01565		not secreted	mito=14	N	TM OK - secreted
FGSG_01566		not secreted	mito=25	N	TM OK - secreted
FGSG_01567		not secreted	mito=13.5	N	TM OK - secreted
FGSG_01569		not secreted	nucl=22	N	TM OK - secreted
FGSG_01570	High confidence secreted	Extr=>17	extr=24	Y	TM OK - secreted
FGSG_01571		not secreted	mito=17	N	TM OK - secreted
FGSG_01572		not secreted	cysk=18	N	TM OK - secreted
FGSG_01573		not secreted	mito=24	N	TM OK - secreted
FGSG_01574		not secreted	extr=10	Y	bad TM
FGSG_01575		not secreted	cyto=18	N	TM OK - secreted
FGSG_01576		not secreted	nucl=26.5	N	TM OK - secreted
FGSG_01577		not secreted	nucl=16	N	TM OK - secreted
FGSG_01578		not secreted	nucl=15.5	N	bad TM
FGSG_01579		Extr=>17	extr=21	N	TM OK - secreted
FGSG_01580		not secreted	plas=27	N	bad TM
FGSG_01581		not secreted	cyto=15	N	TM OK - secreted
FGSG_01582		not secreted	cyto=11.5	N	TM OK - secreted
FGSG_01583		not secreted	plas=15	N	TM OK - secreted
FGSG_01584		not secreted	plas=25	N	bad TM
FGSG_01585		not secreted	nucl=15	N	TM OK - secreted
FGSG_01586		not secreted	cyto=19	N	TM OK - secreted
FGSG_01587		not secreted	mito=21.5	N	TM OK - secreted
FGSG_01588	High confidence secreted	Extr=>17	extr=19	Y	TM OK - secreted
FGSG_01589		not secreted	cyto=10.5	N	TM OK - secreted
FGSG_01590		not secreted	mito=16.5	N	TM OK - secreted
FGSG_01591		not secreted	plas=10	N	TM OK - secreted
FGSG_01592		not secreted	nucl=19.5	N	TM OK - secreted
FGSG_01593		not secreted	plas=24	N	bad TM
FGSG_01594		not secreted	nucl=6.5	Y	TM OK - secreted
FGSG_01595	High confidence secreted	Extr=>17	extr=26	Y	TM OK - secreted
FGSG_01596		not secreted	mito=9.5	Y	TM OK - secreted
FGSG_01597		not secreted	nucl=9	N	TM OK - secreted
FGSG_01598	High confidence secreted	Extr=>17	extr=22	Y	TM OK - secreted
FGSG_01599		not secreted	cyto=14	N	TM OK - secreted
FGSG_01602		not secreted	nucl=16.5	N	TM OK - secreted
FGSG_01603	High confidence secreted	Extr=>17	extr=25	Y	TM OK - secreted
FGSG_01604		not secreted	mito=12.5	N	TM OK - secreted
FGSG_01605		not secreted	cyto_nucl=9	N	TM OK - secreted
FGSG_01606		not secreted	plas=25	N	bad TM
FGSG_01607	High confidence secreted	Extr=>17	extr=27	Y	TM OK - secreted
FGSG_01608		not secreted	cyto=12	N	TM OK - secreted
FGSG_01609		not secreted	mito=10	N	TM OK - secreted
FGSG_01610		not secreted	mito=10	N	TM OK - secreted
FGSG_01611		not secreted	cysk=10	N	TM OK - secreted
FGSG_01612		not secreted	cysk=10	N	TM OK - secreted
FGSG_01613		not secreted	nucl=23.5	N	TM OK - secreted
FGSG_01614		not secreted	nucl=14	N	TM OK - secreted
FGSG_01615		not secreted	extr=9	Y	TM OK - secreted
FGSG_01616		not secreted	mito=14.5	N	TM OK - secreted
FGSG_01617		not secreted	nucl=11	N	TM OK - secreted
FGSG_01618		not secreted	mito=12	N	bad TM
FGSG_01619		not secreted	nucl=16.5	N	TM OK - secreted
FGSG_01620		not secreted	mito=9	N	bad TM
FGSG_01621	High confidence secreted	Extr=>17	extr=22	Y	TM OK - secreted
FGSG_01622		not secreted	mito=18	N	TM OK - secreted
FGSG_01623		not secreted	nucl=15	N	TM OK - secreted
FGSG_01624		not secreted	plas=12	N	bad TM
FGSG_01626		not secreted	nucl=15	N	TM OK - secreted
FGSG_01627		not secreted	nucl=18	N	TM OK - secreted
FGSG_01628		not secreted	nucl=20	N	TM OK - secreted
FGSG_01629		not secreted	nucl=26.5	N	TM OK - secreted
FGSG_01630		not secreted	cyto=19	N	TM OK - secreted
FGSG_01631		not secreted	plas=21	N	bad TM
FGSG_01632		not secreted	nucl=11	N	TM OK - secreted
FGSG_01633		not secreted	plas=9	N	TM OK - secreted
FGSG_01634		not secreted	nucl=16.5	N	TM OK - secreted
FGSG_01635		not secreted	mito=17	N	TM OK - secreted
FGSG_01636	High confidence secreted	Extr=>17	extr=21	Y	TM OK - secreted
FGSG_01637		not secreted	cyto=10.5	N	TM OK - secreted
FGSG_01638		not secreted	nucl=15	N	TM OK - secreted
FGSG_01639		not secreted	mito=10	N	TM OK - secreted
FGSG_01640		not secreted	cyto=12	N	bad TM
FGSG_01641		not secreted	nucl=20	N	TM OK - secreted
FGSG_01642		not secreted	mito=16	N	TM OK - secreted
FGSG_01643		not secreted	cyto=11.5	N	TM OK - secreted
FGSG_01644		not secreted	nucl=14	N	TM OK - secreted
FGSG_01645		not secreted	nucl=22.5	N	TM OK - secreted
FGSG_01646		not secreted	nucl=17.5	N	TM OK - secreted
FGSG_01647		not secreted	nucl=22	N	TM OK - secreted
FGSG_01648		not secreted	mito=12	N	TM OK - secreted
FGSG_01649		not secreted	nucl=13.5	N	TM OK - secreted
FGSG_01650		not secreted	nucl=15	N	TM OK - secreted
FGSG_01651		not secreted	mito=12	N	bad TM
FGSG_01652		not secreted	plas=14	N	bad TM
FGSG_01653		not secreted	nucl=13	N	TM OK - secreted
FGSG_01654		not secreted	mito=8	N	TM OK - secreted
FGSG_01655		not secreted	mito=25	N	bad TM
FGSG_01656		not secreted	nucl=21.5	N	TM OK - secreted
FGSG_01657		not secreted	plas=20	N	bad TM
FGSG_01658		not secreted	mito=13	N	TM OK - secreted
FGSG_01659		not secreted	cyto=10	N	TM OK - secreted
FGSG_01660	High confidence secreted	Extr=>17	extr=26	Y	TM OK - secreted
FGSG_01661		not secreted	cyto=11	N	TM OK - secreted
FGSG_01662		not secreted	plas=24	N	bad TM
FGSG_01663		not secreted	nucl=17	N	TM OK - secreted
FGSG_01664		not secreted	nucl=15	N	TM OK - secreted
FGSG_01665		not secreted	nucl=16.5	N	TM OK - secreted
FGSG_01666		not secreted	nucl=20.5	N	TM OK - secreted
FGSG_01667		not secreted	mito=13.5	N	bad TM
FGSG_01668		not secreted	nucl=22	N	TM OK - secreted
FGSG_01669		not secreted	nucl=22	N	TM OK - secreted
FGSG_01670		not secreted	extr=15	N	bad TM
FGSG_01671		not secreted	nucl=8	N	bad TM
FGSG_01672		not secreted	cyto=19	N	TM OK - secreted
FGSG_01673		not secreted	nucl=8.5	N	TM OK - secreted
FGSG_01674	High confidence secreted	Extr=>17	extr=21	Y	TM OK - secreted
FGSG_01675		not secreted	plas=27	N	bad TM
FGSG_01676		not secreted	cyto_nucl=9.5	N	TM OK - secreted
FGSG_01677		not secreted	cyto=11.5	N	bad TM
FGSG_01678		not secreted	nucl=14.5	N	TM OK - secreted
FGSG_01679		not secreted	nucl=25	N	TM OK - secreted
FGSG_01680		not secreted	cyto=11	N	TM OK - secreted
FGSG_01681		not secreted	cyto=10.5	N	TM OK - secreted
FGSG_01685	High confidence secreted	Extr=>17	extr=22	Y	TM OK - secreted
FGSG_01686		not secreted	cyto=22	N	TM OK - secreted
FGSG_01687		not secreted	nucl=18.5	N	TM OK - secreted
FGSG_01688	High confidence secreted	Extr=>17	extr=18	Y	TM OK - secreted
FGSG_01689		not secreted	cysk=18	N	TM OK - secreted
FGSG_01690		not secreted	nucl=16	N	TM OK - secreted
FGSG_01691		not secreted	nucl=19	N	TM OK - secreted
FGSG_01692		not secreted	mito=11	N	TM OK - secreted
FGSG_01693		not secreted	cyto=14	N	TM OK - secreted
FGSG_01694		not secreted	nucl=17	N	TM OK - secreted
FGSG_01695		not secreted	nucl=23.5	N	TM OK - secreted
FGSG_01696		not secreted	cyto=14	N	TM OK - secreted
FGSG_01698		not secreted	cyto=12	N	TM OK - secreted
FGSG_01699		not secreted	nucl=18	N	TM OK - secreted
FGSG_01700		not secreted	nucl=13.5	N	TM OK - secreted
FGSG_01701		not secreted	cysk=20	N	TM OK - secreted
FGSG_01702		not secreted	cyto_nucl=14.5	N	TM OK - secreted
FGSG_01703		not secreted	mito=17	N	TM OK - secreted
FGSG_01705		not secreted	nucl=7.5	N	TM OK - secreted
FGSG_01706		not secreted	extr=15	N	TM OK - secreted
FGSG_01707		not secreted	nucl=8.5	N	TM OK - secreted
FGSG_01708		not secreted	mito=13	N	TM OK - secreted
FGSG_01710		not secreted	plas=26	N	bad TM
FGSG_01711		Extr=>17	extr=19	N	TM OK - secreted
FGSG_01712		not secreted	plas=25	N	bad TM
FGSG_01713		not secreted	cyto=18	N	TM OK - secreted
FGSG_01714		not secreted	cyto=13	N	TM OK - secreted
FGSG_01717		not secreted	cysk=11	N	bad TM
FGSG_01718		not secreted	cyto=8	N	TM OK - secreted
FGSG_01719		not secreted	mito=8	N	TM OK - secreted
FGSG_01722		not secreted	cyto=12	N	bad TM
FGSG_01723		not secreted	mito=16	Y	TM OK - secreted
FGSG_01724		not secreted	nucl=22	N	TM OK - secreted
FGSG_01725		not secreted	cysk=17	N	TM OK - secreted
FGSG_01726		not secreted	cysk=9	N	TM OK - secreted
FGSG_01727		not secreted	extr=6	N	TM OK - secreted
FGSG_01728	High confidence secreted	Extr=>17	extr=23	Y	TM OK - secreted
FGSG_01729		not secreted	cyto=25.5	N	TM OK - secreted
FGSG_01730		not secreted	extr=13	Y	TM OK - secreted
FGSG_01731		not secreted	cyto=8.5	N	TM OK - secreted
FGSG_01733		not secreted	cyto=20	N	TM OK - secreted
FGSG_01734		not secreted	plas=24	N	bad TM
FGSG_01735		not secreted	cyto=11	N	TM OK - secreted
FGSG_01736		Extr=>17	extr=20	N	TM OK - secreted
FGSG_01737		not secreted	cyto=14	N	TM OK - secreted
FGSG_01738		not secreted	cyto=9	N	TM OK - secreted
FGSG_01739		not secreted	plas=8	N	TM OK - secreted
FGSG_01740		not secreted	cyto=6.5	N	TM OK - secreted
FGSG_01741		not secreted	extr=11	N	bad TM
FGSG_01742		not secreted	cyto=15.5	N	TM OK - secreted
FGSG_01743		not secreted	cyto=9	N	TM OK - secreted
FGSG_01744		not secreted	cyto_nucl=8.833	N	TM OK - secreted
FGSG_01745		not secreted	mito=10	N	TM OK - secreted
FGSG_01746		not secreted	cyto=17	N	TM OK - secreted
FGSG_01747		not secreted	nucl=18.5	N	TM OK - secreted
FGSG_01748	High confidence secreted	Extr=>17	extr=23	Y	TM OK - secreted
FGSG_01749		not secreted	plas=7	N	TM OK - secreted
FGSG_01751		not secreted	cyto=8.5	N	TM OK - secreted
FGSG_01752		not secreted	cysk=20	N	TM OK - secreted
FGSG_01754	High confidence secreted	Extr=>17	extr=19	Y	TM OK - secreted
FGSG_01755		not secreted	mito=15.5	N	TM OK - secreted
FGSG_01756		not secreted	plas=15	N	bad TM
FGSG_01757		not secreted	cyto=17	N	TM OK - secreted
FGSG_01758		not secreted	cyto=12	N	TM OK - secreted
FGSG_01759		not secreted	cyto=11.5	N	TM OK - secreted
FGSG_01760		not secreted	plas=9	N	TM OK - secreted
FGSG_01761		not secreted	extr=16	N	TM OK - secreted
FGSG_01762		not secreted	plas=24	N	bad TM
FGSG_01763	High confidence secreted	Extr=>17	extr=25	Y	TM OK - secreted
FGSG_01764		not secreted	mito=9.5	Y	TM OK - secreted
FGSG_01765		not secreted	cyto=16	N	TM OK - secreted
FGSG_01766		not secreted	cysk=10	N	TM OK - secreted
FGSG_01767		not secreted	mito=10	N	bad TM
FGSG_01768		not secreted	nucl=13.5	N	TM OK - secreted
FGSG_01769		not secreted	cyto=12.5	N	bad TM
FGSG_01770		Extr=>17	extr=23	Y	bad TM
FGSG_01771	High confidence secreted	Extr=>17	extr=24	Y	TM OK - secreted
FGSG_01772		not secreted	mito=14	N	TM OK - secreted
FGSG_01773		not secreted	cyto=27	N	TM OK - secreted
FGSG_01775		not secreted	nucl=11	N	TM OK - secreted
FGSG_01776	High confidence secreted	Extr=>17	extr=24	Y	TM OK - secreted
FGSG_01777		not secreted	nucl=11	N	TM OK - secreted
FGSG_01778	High confidence secreted	Extr=>17	extr=26	Y	TM OK - secreted
FGSG_01779		not secreted	mito=8	N	TM OK - secreted
FGSG_01780		not secreted	plas=23	Y	bad TM
FGSG_01781		not secreted	mito=10	Y	TM OK - secreted
FGSG_01782		not secreted	mito=25.5	N	TM OK - secreted
FGSG_01783		not secreted	cyto=11.5	N	TM OK - secreted
FGSG_01784		not secreted	cysk=20	N	TM OK - secreted
FGSG_01785		not secreted	plas=27	N	bad TM
FGSG_01786		not secreted	cyto=13	N	bad TM
FGSG_01787		not secreted	cyto=13	N	TM OK - secreted
FGSG_01788		not secreted	extr=15	N	TM OK - secreted
FGSG_01789		not secreted	plas=23	Y	bad TM
FGSG_01790		not secreted	cyto_nucl=10	N	TM OK - secreted
FGSG_01791		not secreted	cyto=22	Y	TM OK - secreted
FGSG_01792		not secreted	plas=27	N	bad TM
FGSG_01793		not secreted	cyto=16	N	TM OK - secreted
FGSG_01794		not secreted	cyto=22.5	N	TM OK - secreted
FGSG_01795		not secreted	nucl=24	N	TM OK - secreted
FGSG_01796		not secreted	cyto=11.5	N	TM OK - secreted
FGSG_01797		not secreted	extr=13	N	TM OK - secreted
FGSG_01798		not secreted	cyto_nucl=10	N	TM OK - secreted
FGSG_01799		not secreted	plas=6	Y	bad TM
FGSG_01800		not secreted	extr=6	N	TM OK - secreted
FGSG_01801		not secreted	cyto=15	N	TM OK - secreted
FGSG_01802		not secreted	plas=25	N	bad TM
FGSG_01803	High confidence secreted	Extr=>17	extr=23	Y	TM OK - secreted
FGSG_01805		not secreted	extr=16	Y	TM OK - secreted
FGSG_01806		not secreted	plas=20	N	bad TM
FGSG_01807		not secreted	cyto=21.5	N	TM OK - secreted
FGSG_01808		not secreted	nucl=18.5	N	TM OK - secreted
FGSG_01809		not secreted	cyto=11	N	TM OK - secreted
FGSG_01810		not secreted	nucl=8	N	TM OK - secreted
FGSG_01811		not secreted	cyto=25.5	N	TM OK - secreted
FGSG_01812		not secreted	cyto=18.5	N	TM OK - secreted
FGSG_01813		not secreted	cyto=15	N	TM OK - secreted
FGSG_01814		not secreted	plas=25	N	bad TM
FGSG_01815	High confidence secreted	Extr=>17	extr=18	Y	TM OK - secreted
FGSG_01816		not secreted	cyto=15.5	N	TM OK - secreted
FGSG_01817		not secreted	plas=20	N	bad TM
FGSG_01818	High confidence secreted	Extr=>17	extr=22	Y	TM OK - secreted
FGSG_01819		not secreted	plas=18	N	bad TM
FGSG_01820		not secreted	nucl=11	N	TM OK - secreted
FGSG_01822		not secreted	plas=12	Y	bad TM
FGSG_01823		not secreted	cyto=10	N	TM OK - secreted
FGSG_01824		not secreted	plas=21	N	bad TM
FGSG_01825		not secreted	cyto=9.5	N	TM OK - secreted
FGSG_01826		not secreted	cyto=20.5	N	TM OK - secreted
FGSG_01827		not secreted	cyto_nucl=11	N	TM OK - secreted
FGSG_01828	High confidence secreted	Extr=>17	extr=19	Y	TM OK - secreted
FGSG_01829	High confidence secreted	Extr=>17	extr=22	Y	TM OK - secreted
FGSG_01830		not secreted	cyto=13.5	N	TM OK - secreted
FGSG_01831	High confidence secreted	Extr=>17	extr=26	Y	TM OK - secreted
FGSG_01832		not secreted	cyto=15	N	TM OK - secreted
FGSG_01833		not secreted	plas=20	N	bad TM
FGSG_01834		not secreted	cysk=10	N	TM OK - secreted
FGSG_01836		not secreted	cyto_nucl=9	N	TM OK - secreted
FGSG_01837		not secreted	cyto=9.5	N	TM OK - secreted
FGSG_01838		not secreted	mito=19	N	TM OK - secreted
FGSG_01839		not secreted	nucl=22.5	N	TM OK - secreted
FGSG_01840		not secreted	nucl=14.5	N	TM OK - secreted
FGSG_01841		not secreted	cysk=13	N	TM OK - secreted
FGSG_01842		not secreted	nucl=16.5	N	TM OK - secreted
FGSG_01843		not secreted	nucl=13	N	TM OK - secreted
FGSG_01844		not secreted	mito=19.5	N	TM OK - secreted
FGSG_01845		not secreted	nucl=18	N	TM OK - secreted
FGSG_01846		Extr=>17	extr=18	N	TM OK - secreted
FGSG_01847		not secreted	nucl=22	N	TM OK - secreted
FGSG_01848		not secreted	nucl=20.5	N	TM OK - secreted
FGSG_01849		not secreted	mito=10	N	TM OK - secreted
FGSG_01850		not secreted	nucl=24.5	N	TM OK - secreted
FGSG_01851		not secreted	mito=7	N	bad TM
FGSG_01852		Extr=>17	extr=19	N	TM OK - secreted
FGSG_01853		not secreted	nucl=23	N	TM OK - secreted
FGSG_01854		not secreted	cyto=11.5	N	TM OK - secreted
FGSG_01855		not secreted	cysk=13	N	TM OK - secreted
FGSG_01856		not secreted	cyto=15.5	N	TM OK - secreted
FGSG_01857		not secreted	mito=11	N	TM OK - secreted
FGSG_01858		not secreted	nucl=18	N	TM OK - secreted
FGSG_01859		not secreted	nucl=18	N	TM OK - secreted
FGSG_01860		not secreted	nucl=25	N	TM OK - secreted
FGSG_01861		not secreted	plas=18	N	bad TM
FGSG_01862		not secreted	nucl=16	N	TM OK - secreted
FGSG_01863		not secreted	cyto=12	N	TM OK - secreted
FGSG_01865		not secreted	mito=18	N	TM OK - secreted
FGSG_01866		not secreted	mito=16	N	TM OK - secreted
FGSG_01867		not secreted	cyto=9	N	TM OK - secreted
FGSG_01868		not secreted	nucl=17	N	TM OK - secreted
FGSG_01869		not secreted	mito=18	N	TM OK - secreted
FGSG_01870		not secreted	mito=17	N	TM OK - secreted
FGSG_01871		not secreted	mito=18	N	TM OK - secreted
FGSG_01872	High confidence secreted	Extr=>17	extr=23	Y	TM OK - secreted
FGSG_01873		not secreted	cyto_nucl=10	N	bad TM
FGSG_01874		not secreted	nucl=15	N	TM OK - secreted
FGSG_01875		not secreted	cyto=16	N	TM OK - secreted
FGSG_01876		not secreted	plas=26	N	bad TM
FGSG_01877		not secreted	nucl=23.5	N	TM OK - secreted
FGSG_01879		not secreted	nucl=19	N	TM OK - secreted
FGSG_01880		not secreted	cyto=20	N	TM OK - secreted
FGSG_01881		not secreted	plas=14	N	bad TM
FGSG_01882		not secreted	nucl=9.5	N	TM OK - secreted
FGSG_01883		not secreted	plas=15	N	bad TM
FGSG_01884		not secreted	mito=21.5	N	TM OK - secreted
FGSG_01885		not secreted	mito=9	N	bad TM
FGSG_01886		not secreted	cyto_nucl=12	N	TM OK - secreted
FGSG_01887		not secreted	cyto_nucl=13.5	N	TM OK - secreted
FGSG_01888		not secreted	mito=19.5	N	TM OK - secreted
FGSG_01889		not secreted	mito=14.5	N	TM OK - secreted
FGSG_01890		not secreted	nucl=12	N	bad TM
FGSG_01891		not secreted	nucl=15.5	N	TM OK - secreted
FGSG_01892		not secreted	mito=14	N	TM OK - secreted
FGSG_01893		not secreted	mito=14.5	N	TM OK - secreted
FGSG_01894		not secreted	cyto=11.5	N	TM OK - secreted
FGSG_01895		not secreted	nucl=12.5	N	TM OK - secreted
FGSG_01896		not secreted	cyto=10	N	TM OK - secreted
FGSG_01897		not secreted	extr=11	N	TM OK - secreted
FGSG_01898		not secreted	extr=11	Y	TM OK - secreted
FGSG_01899		not secreted	nucl=23	N	TM OK - secreted
FGSG_01900		not secreted	nucl=14.5	N	TM OK - secreted
FGSG_01901		not secreted	nucl=18	N	TM OK - secreted
FGSG_01902		not secreted	nucl=17	N	TM OK - secreted
FGSG_01903		not secreted	nucl=15.5	N	TM OK - secreted
FGSG_01904		not secreted	nucl=23	N	TM OK - secreted
FGSG_01905		not secreted	cyto=25.5	N	TM OK - secreted
FGSG_01906		not secreted	nucl=16.5	N	TM OK - secreted
FGSG_01907		not secreted	nucl=22	N	TM OK - secreted
FGSG_01908		not secreted	mito=14	N	TM OK - secreted
FGSG_01909		not secreted	plas=11	N	bad TM
FGSG_01910		not secreted	nucl=20	N	TM OK - secreted
FGSG_01911		not secreted	nucl=14.5	Y	TM OK - secreted
FGSG_01912		not secreted	cyto=15	N	TM OK - secreted
FGSG_01913		not secreted	cysk=14	N	TM OK - secreted
FGSG_01914		not secreted	nucl=18.5	N	TM OK - secreted
FGSG_01915		not secreted	nucl=22.5	N	TM OK - secreted
FGSG_01916		Extr=>17	extr=21	N	TM OK - secreted
FGSG_01917		not secreted	cysk=9	N	TM OK - secreted
FGSG_01918		not secreted	cyto=7.5	N	TM OK - secreted
FGSG_01919		not secreted	cysk=13	N	TM OK - secreted
FGSG_01920		not secreted	nucl=25.5	N	TM OK - secreted
FGSG_01921		not secreted	nucl=9.5	N	TM OK - secreted
FGSG_01922		not secreted	cyto=13.5	N	TM OK - secreted
FGSG_01923		not secreted	mito=14.5	N	TM OK - secreted
FGSG_01924		not secreted	nucl=14.5	N	TM OK - secreted
FGSG_01925		not secreted	nucl=11.5	N	TM OK - secreted
FGSG_01926		not secreted	mito=21	N	TM OK - secreted
FGSG_01927		not secreted	mito=27	N	TM OK - secreted
FGSG_01928		not secreted	nucl=15	N	bad TM
FGSG_01929		not secreted	nucl=22.5	N	TM OK - secreted
FGSG_01930		not secreted	plas=18	N	bad TM
FGSG_01931		not secreted	plas=21	Y	bad TM
FGSG_01932		not secreted	nucl=11.5	N	TM OK - secreted
FGSG_01933		not secreted	cysk=10	N	TM OK - secreted
FGSG_01934		not secreted	nucl=16	N	TM OK - secreted
FGSG_01935		not secreted	plas=21	N	bad TM
FGSG_01936		not secreted	nucl=23.5	N	TM OK - secreted
FGSG_01938		not secreted	cyto=22	N	TM OK - secreted
FGSG_01939		not secreted	mito=22	N	TM OK - secreted
FGSG_01940		not secreted	cyto=12	N	TM OK - secreted
FGSG_01941		not secreted	mito=24	N	TM OK - secreted
FGSG_01942		not secreted	nucl=15	N	TM OK - secreted
FGSG_01943		not secreted	nucl=9.5	N	TM OK - secreted
FGSG_01944		not secreted	plas=24	N	bad TM
FGSG_01946		not secreted	plas=27	N	bad TM
FGSG_01947		not secreted	cysk=11	N	TM OK - secreted
FGSG_01948		not secreted	nucl=15.5	N	TM OK - secreted
FGSG_01949		not secreted	plas=22	N	bad TM
FGSG_01950		not secreted	cyto=23	N	TM OK - secreted
FGSG_01953		not secreted	nucl=20	N	TM OK - secreted
FGSG_01954		not secreted	nucl=19	N	TM OK - secreted
FGSG_01955		not secreted	nucl=15.5	N	TM OK - secreted
FGSG_01956		not secreted	nucl=18.5	N	TM OK - secreted
FGSG_01957		not secreted	plas=23	N	bad TM
FGSG_01958		not secreted	mito=23.5	N	TM OK - secreted
FGSG_01959		not secreted	mito=12	N	TM OK - secreted
FGSG_01960		not secreted	nucl=13	N	TM OK - secreted
FGSG_01962		not secreted	cysk=16	N	TM OK - secreted
FGSG_01963		not secreted	mito=12	N	TM OK - secreted
FGSG_01964		not secreted	plas=17	N	bad TM
FGSG_01965		not secreted	nucl=17.5	N	TM OK - secreted
FGSG_01967		not secreted	cyto=19	N	TM OK - secreted
FGSG_01968		not secreted	nucl=17	N	TM OK - secreted
FGSG_01969		not secreted	nucl=13	N	TM OK - secreted
FGSG_01970		not secreted	mito=25	N	TM OK - secreted
FGSG_01972		not secreted	cyto=14	N	TM OK - secreted
FGSG_01973		not secreted	cyto=15	N	TM OK - secreted
FGSG_01974		not secreted	cyto=20.5	N	TM OK - secreted
FGSG_01975		not secreted	nucl=9.5	N	TM OK - secreted
FGSG_01976		not secreted	cyto=9.5	N	TM OK - secreted
FGSG_01977		not secreted	nucl=18.5	N	TM OK - secreted
FGSG_01978		not secreted	cyto=11.5	N	TM OK - secreted
FGSG_01979		not secreted	extr=16	N	bad TM
FGSG_01980		not secreted	cyto=13	N	TM OK - secreted
FGSG_01981		not secreted	mito=10	N	bad TM
FGSG_01982	High confidence secreted	Extr=>17	extr=20	Y	TM OK - secreted
FGSG_01983		not secreted	cyto_nucl=10	N	TM OK - secreted
FGSG_01984		not secreted	nucl=16	N	TM OK - secreted
FGSG_01985		not secreted	cysk=15	N	TM OK - secreted
FGSG_01986		not secreted	plas=27	N	bad TM
FGSG_01988	High confidence secreted	Extr=>17	extr=23	Y	TM OK - secreted
FGSG_01989		not secreted	plas=22	N	bad TM
FGSG_01990		not secreted	plas=22	N	bad TM
FGSG_01991		not secreted	cyto_mito=8.166	N	TM OK - secreted
FGSG_01992		not secreted	mito=15	N	TM OK - secreted
FGSG_01993	High confidence secreted	Extr=>17	extr=24	Y	TM OK - secreted
FGSG_01994		not secreted	plas=23	N	bad TM
FGSG_01995		not secreted	plas=19	N	bad TM
FGSG_01997		not secreted	plas=25	N	bad TM
FGSG_02000		not secreted	mito=13.5	N	TM OK - secreted
FGSG_02001		not secreted	cyto_nucl=10	N	TM OK - secreted
FGSG_02002		not secreted	nucl=17.5	N	TM OK - secreted
FGSG_02003		not secreted	mito=19	N	TM OK - secreted
FGSG_02004		not secreted	nucl=20.5	N	TM OK - secreted
FGSG_02006		not secreted	nucl=16	N	TM OK - secreted
FGSG_02007		not secreted	nucl=22.5	N	TM OK - secreted
FGSG_02008		not secreted	plas=20	Y	bad TM
FGSG_02009		not secreted	nucl=16.5	N	TM OK - secreted
FGSG_02010		not secreted	cyto=9	N	TM OK - secreted
FGSG_02011		not secreted	nucl=16.5	N	TM OK - secreted
FGSG_02012		not secreted	mito=15	N	TM OK - secreted
FGSG_02013		not secreted	mito=21	N	TM OK - secreted
FGSG_02014		not secreted	nucl=15.5	N	TM OK - secreted
FGSG_02015	High confidence secreted	Extr=>17	extr=22	Y	TM OK - secreted
FGSG_02016		not secreted	plas=22	N	bad TM
FGSG_02017		not secreted	nucl=22	N	TM OK - secreted
FGSG_02018		not secreted	cyto=20	N	TM OK - secreted
FGSG_02019		not secreted	plas=23	N	bad TM
FGSG_02020		not secreted	plas=12	Y	TM OK - secreted
FGSG_02021		not secreted	nucl=9	Y	TM OK - secreted
FGSG_02022		not secreted	extr=17	N	TM OK - secreted
FGSG_02023		not secreted	mito=17.5	N	TM OK - secreted
FGSG_02024		not secreted	nucl=20.5	N	TM OK - secreted
FGSG_02025		not secreted	nucl=17.5	N	TM OK - secreted
FGSG_02026		not secreted	nucl=23.5	N	TM OK - secreted
FGSG_02027		not secreted	plas=26	N	bad TM
FGSG_02028		not secreted	nucl=18.5	N	TM OK - secreted
FGSG_02029		not secreted	cyto_nucl=7.333	N	TM OK - secreted
FGSG_02030		not secreted	mito=20.5	N	TM OK - secreted
FGSG_02031		not secreted	plas=26	N	bad TM
FGSG_02032		not secreted	plas=25	N	bad TM
FGSG_02033		not secreted	cyto=20	N	TM OK - secreted
FGSG_02034		not secreted	mito=23	N	TM OK - secreted
FGSG_02035		not secreted	nucl=13	N	TM OK - secreted
FGSG_02036		not secreted	nucl=11	Y	TM OK - secreted
FGSG_02037		not secreted	plas=18	N	bad TM
FGSG_02038		not secreted	cyto=17.5	N	TM OK - secreted
FGSG_02039		not secreted	cyto=13	N	TM OK - secreted
FGSG_02040		not secreted	cyto=9	N	TM OK - secreted
FGSG_02041		not secreted	mito=7	N	TM OK - secreted
FGSG_02042		not secreted	nucl=9	N	TM OK - secreted
FGSG_02043		not secreted	nucl=12.5	N	TM OK - secreted
FGSG_02044		not secreted	mito=13	N	TM OK - secreted
FGSG_02045		not secreted	mito=12	N	TM OK - secreted
FGSG_02046		not secreted	nucl=17.5	N	TM OK - secreted
FGSG_02047		not secreted	plas=18	N	bad TM
FGSG_02048		not secreted	nucl=14.5	N	TM OK - secreted
FGSG_02049		not secreted	nucl=21	N	TM OK - secreted
FGSG_02050		not secreted	cyto_nucl=13.5	N	TM OK - secreted
FGSG_02051		not secreted	cyto=12.5	N	TM OK - secreted
FGSG_02052		not secreted	extr=11	Y	TM OK - secreted
FGSG_02053		not secreted	mito=22	N	TM OK - secreted
FGSG_02054		not secreted	nucl=17.5	N	TM OK - secreted
FGSG_02055		not secreted	cyto=13	N	TM OK - secreted
FGSG_02056		not secreted	mito=21.5	N	TM OK - secreted
FGSG_02058		not secreted	cyto=13	N	TM OK - secreted
FGSG_02059	High confidence secreted	Extr=>17	extr=20	Y	TM OK - secreted
FGSG_02060		not secreted	cyto=10.5	N	TM OK - secreted
FGSG_02061		not secreted	nucl=21.5	N	TM OK - secreted
FGSG_02062		not secreted	cysk=18	N	TM OK - secreted
FGSG_02063		not secreted	mito=17	N	TM OK - secreted
FGSG_02064		not secreted	plas=25	N	bad TM
FGSG_02065		not secreted	nucl=16.5	N	TM OK - secreted
FGSG_02066		not secreted	plas=24	N	bad TM
FGSG_02067		not secreted	mito=11	N	TM OK - secreted
FGSG_02068		not secreted	nucl=23	N	TM OK - secreted
FGSG_02069		not secreted	extr=13	Y	TM OK - secreted
FGSG_02070		not secreted	plas=27	N	bad TM
FGSG_02071		not secreted	mito=8	N	bad TM
FGSG_02072		not secreted	mito=24	N	TM OK - secreted
FGSG_02073		not secreted	extr=15	Y	TM OK - secreted
FGSG_02074		not secreted	plas=15	N	bad TM
FGSG_02075		not secreted	cyto=14.5	N	TM OK - secreted
FGSG_02076		not secreted	mito=20	N	TM OK - secreted
FGSG_02077		not secreted	extr=17	Y	TM OK - secreted
FGSG_02078		not secreted	cyto=9.5	N	TM OK - secreted
FGSG_02079		not secreted	plas=18	N	bad TM
FGSG_02080		not secreted	plas=25	N	bad TM
FGSG_02081		not secreted	nucl=11	N	TM OK - secreted
FGSG_02082		not secreted	mito=18.5	N	TM OK - secreted
FGSG_02083		not secreted	nucl=26	N	TM OK - secreted
FGSG_02084		not secreted	plas=23	N	bad TM
FGSG_02085		not secreted	plas=10	Y	TM OK - secreted
FGSG_02086		not secreted	nucl=11.5	N	TM OK - secreted
FGSG_02087		not secreted	cyto=11	N	TM OK - secreted
FGSG_02088		not secreted	nucl=16	N	TM OK - secreted
FGSG_02089		not secreted	nucl=19	N	TM OK - secreted
FGSG_02090		not secreted	cyto=8.5	N	TM OK - secreted
FGSG_02091		not secreted	nucl=14.5	N	TM OK - secreted
FGSG_02092		not secreted	nucl=17	N	TM OK - secreted
FGSG_02093		not secreted	mito=11.5	N	TM OK - secreted
FGSG_02094		not secreted	plas=26	N	bad TM
FGSG_02095		not secreted	nucl=12	N	TM OK - secreted
FGSG_02096		not secreted	mito=23	N	bad TM
FGSG_02097		not secreted	nucl=13	N	TM OK - secreted
FGSG_02098		not secreted	nucl=19	N	TM OK - secreted
FGSG_02099		not secreted	cyto=12	N	TM OK - secreted
FGSG_02100		not secreted	nucl=11.5	N	TM OK - secreted
FGSG_02101		not secreted	nucl=14	N	TM OK - secreted
FGSG_02102		not secreted	nucl=15.5	N	TM OK - secreted
FGSG_02103		not secreted	nucl=16	N	TM OK - secreted
FGSG_02104		not secreted	cyto=9.5	N	TM OK - secreted
FGSG_02105		not secreted	mito=11.5	N	TM OK - secreted
FGSG_02106		not secreted	cyto_nucl=13.5	N	TM OK - secreted
FGSG_02108		not secreted	cyto=11	N	TM OK - secreted
FGSG_02109		not secreted	extr=13	Y	TM OK - secreted
FGSG_02110		not secreted	extr=17	Y	TM OK - secreted
FGSG_02111		not secreted	plas=11	Y	bad TM
FGSG_02112		not secreted	plas=19	N	TM OK - secreted
FGSG_02113		not secreted	cyto=10.5	N	bad TM
FGSG_02114		not secreted	mito=8	N	TM OK - secreted
FGSG_02115		not secreted	plas=21	N	bad TM
FGSG_02116		not secreted	cyto=14	N	bad TM
FGSG_02117		not secreted	E.R.=9	Y	TM OK - secreted
FGSG_02118		not secreted	plas=18	N	bad TM
FGSG_02119		not secreted	plas=17	N	bad TM
FGSG_02120		not secreted	nucl=22.5	N	TM OK - secreted
FGSG_02121		not secreted	mito=9	N	TM OK - secreted
FGSG_02123		not secreted	plas=22	N	bad TM
FGSG_02124		not secreted	cysk=20	N	TM OK - secreted
FGSG_02125	High confidence secreted	Extr=>17	extr=26	Y	TM OK - secreted
[truncated: 11,322 more rows]
